# Supplementary material for: Dynamic regulation of the transcriptome and proteome of the equine embryo during maternal recognition of pregnancy
Source: FASEB Bioadv. 2022 Oct 18;4(12):775–97. doi: 10.1096/fba.2022-00063 (PMC9721094; doi:10.1096/fba.2022-00063)
Supplement: Supplementary file 1 — Appendix S1 [file FBA2-4-775-s004.zip]

Archive with 3 entries (3 files):
- FBA2_1350_2022-00063-T-sup-0004--S.xlsx
- FBA2_1350_2022-00063-T-sup-0005--S.xlsx
- FBA2_1350_2022-00063-T-sup-0006--S.xlsx
