# Supplementary material for: Dynamic regulation of the transcriptome and proteome of the equine embryo during maternal recognition of pregnancy
Source: FASEB Bioadv. 2022 Oct 18;4(12):775–97. doi: 10.1096/fba.2022-00063 (PMC9721094; doi:10.1096/fba.2022-00063)
Supplement: Supplementary file 1 — Appendix S1 [file FBA2-4-775-s004.zip › FBA2_1350_2022-00063-T-sup-0004--S.xlsx]

## Sheet: 1. All identified genes
Gene_ID	Eca Gene symbol	Eca Gene description	Synonyms	type_of_gene	dbXrefs	p.value	q.value	rank	Counts	D10_11_E01_3	D10_12_E05_3.5	D10_13_E10_4	D10_14_E15_5	D10_15_E19_3	D10_15_E20_4	D11_16_E02_2.5	D11_17_E06_7	D11_17_E07_7	D11_18_E11_10	D11_19_E16_8	D11_20_E21_9	D12_22_E08_9	D12_23_E12_10	D12_24_E17_10	D12_24_E18_11	D12_25_E22_7	D13_26_E04_11	D13_29_E09_8	D13_30_E13_nd	D13_30_E14_nd	Norm counts	D10_11_E01_3	D10_12_E05_3.5	D10_13_E10_4	D10_14_E15_5	D10_15_E19_3	D10_15_E20_4	D11_16_E02_2.5	D11_17_E06_7	D11_17_E07_7	D11_18_E11_10	D11_19_E16_8	D11_20_E21_9	D12_22_E08_9	D12_23_E12_10	D12_24_E17_10	D12_24_E18_11	D12_25_E22_7	D13_26_E04_11
100061421	A2ML1	alpha-2-macroglobulin like 1	-	protein-coding	VGNC:VGNC:14882|Ensembl:ENSECAG00000024232	0.00268	0.01795	2099		8	29	30	19	13	8	12	31	33	49	57	47	31	32	34	47	24	70	40.5	80	57.5		6	26.7	30.7	21.3	17.9	7.5	8.4	32.6	32.8	47.4	49.5	49.6	32.9	29.5	43.8	55.7	25.3	51.3
106782783	A3GALT2	alpha 1,3-galactosyltransferase 2	-	protein-coding	Ensembl:ENSECAG00000035454	0.64327	0.74078	12210		63.2	21.2	25	35	36.4	30	44.2	39	41.93	32	41.4	29.4	37.6	57.4	21.4	28.5	24	61	38.2	30.2	32.2		47.6	19.5	25.6	39.3	50.2	28.3	30.8	41	41.6	31	35.9	31.1	39.9	52.9	27.6	33.8	25.3	44.7
102150730	A4GALT	alpha 1,4-galactosyltransferase (P blood group)	-	protein-coding	Ensembl:ENSECAG00000019753	0.00579	0.02853	2853		430	293.33	217	191	174	253	356	247.5	194	264	216	164	118	151.5	150	131	194	194	261.5	117	68		324	270.1	222.1	214.6	239.7	238.4	247.8	260	192.7	255.6	187.6	173.2	125.2	139.5	193.3	155.3	204.3	142.3
100063811	AAAS	aladin WD repeat nucleoporin	-	protein-coding	VGNC:VGNC:14884|Ensembl:ENSECAG00000012966	0.03579	0.0968	5199		634.67	417.5	343.5	288.5	273	400	708.5	302.5	309	322	348	316	366.5	328.5	234	283	374	448.5	304.17	193	150		478.1	384.4	351.5	324.2	376.1	376.9	493.1	317.8	306.9	311.8	302.2	333.8	389	302.5	301.5	335.6	393.8	329
100061661	AACS	acetoacetyl-CoA synthetase	-	protein-coding	VGNC:VGNC:14885|Ensembl:ENSECAG00000015112	0.28441	0.41832	9560		606	399	365	294	197	377	505	321	403	311.5	370	365	319	327	254	280	313	486	324	234	178		456.5	367.4	373.5	330.4	271.4	355.2	351.5	337.2	400.3	301.6	321.3	385.5	338.5	301.1	327.3	332	329.6	356.5
100056411	AADAC	arylacetamide deacetylase	-	protein-coding	VGNC:VGNC:56711|Ensembl:ENSECAG00000042933	0.68603	0.77362	12469		293	324.33	302	641.5	258.83	240.33	169	172	245	428.83	424.67	372	203.33	740.33	323	263	296	224	265	387.5	281		220.7	298.6	309	720.8	356.6	226.5	117.6	180.7	243.4	415.2	368.8	392.9	215.8	681.7	416.2	311.9	311.7	164.3
100067095	AADAT	aminoadipate aminotransferase	-	protein-coding	VGNC:VGNC:14886|Ensembl:ENSECAG00000013400	0.00471	0.02494	2657		72	334	218	241	74	110.5	125	369.5	450.5	624	455.5	351	379	429	432.5	544	441.5	593.5	345.5	550	357.5		54.2	307.5	223.1	270.8	102	104.1	87	388.2	447.5	604.2	395.5	370.7	402.2	395	557.3	645.1	464.9	435.3
100052900	AAGAB	alpha and gamma adaptin binding protein	-	protein-coding	VGNC:VGNC:14887|Ensembl:ENSECAG00000013142	0.26788	0.40029	9410		195	117	124	109	88	133	181	111	118	133	160.2	94	107	129	108	95	99	157	101	87	65		146.9	107.7	126.9	122.5	121.2	125.3	126	116.6	117.2	128.8	139.1	99.3	113.6	118.8	139.2	112.7	104.2	115.2
100050738	AAK1	AP2 associated kinase 1	-	protein-coding	VGNC:VGNC:14888|Ensembl:ENSECAG00000002756	0.09922	0.19676	7090		953.5	879	835.5	826.5	690	913	1156	1008	857.2	966	1089	902.5	760	1025.5	618.5	757.33	751	1452	970	758	581		718.3	809.4	855	928.7	950.7	860.3	804.6	1058.9	851.4	935.4	945.6	953.3	806.6	944.3	796.9	898.1	790.8	1065
100051441	AAMDC	adipogenesis associated Mth938 domain containing	-	protein-coding	VGNC:VGNC:14889|Ensembl:ENSECAG00000010625	0.3738	0.50935	10319		66	39	39	32	19	33	53	34	42	41	41	34	63	46	24	39	35	57	42	37	25		49.7	35.9	39.9	36	26.2	31.1	36.9	35.7	41.7	39.7	35.6	35.9	66.9	42.4	30.9	46.2	36.9	41.8
100058415	AAMP	angio associated migratory cell protein	-	protein-coding	VGNC:VGNC:14890|Ensembl:ENSECAG00000014821	0.26943	0.40168	9431		1726.5	1268	992.5	956	698	1280	1756	943.5	1058.5	1185	1289	1108	1252	1303.5	930.5	1008.5	1130	1601.33	1105	717.5	751.5		1300.7	1167.6	1015.6	1074.2	961.7	1206.1	1222.2	991.1	1051.4	1147.5	1119.3	1170.3	1328.7	1200.2	1199	1195.9	1189.9	1174.6
100054983	AARS1	alanyl-tRNA synthetase 1	AARS	protein-coding	VGNC:VGNC:14891|Ensembl:ENSECAG00000008561	0.06615	0.14908	6238		1128	808	797	640	544	888	1403	548	653	622	797	640	650	670	549	550	624	933	782	369	348		849.8	744	815.6	719.1	749.5	836.8	976.5	575.7	648.6	602.3	692.1	676	689.8	616.9	707.4	652.2	657.1	684.4
100067843	AARS2	alanyl-tRNA synthetase 2, mitochondrial	-	protein-coding	VGNC:VGNC:14892|Ensembl:ENSECAG00000024012	0.45524	0.58389	10963		130	67	75	66.33	67	85	160.2	52	68.25	72	90	64	47	69	42	80	68	107	70	43	44		97.9	61.7	76.7	74.5	92.3	80.1	111.5	54.6	67.8	69.7	78.2	67.6	49.9	63.5	54.1	94.9	71.6	78.5
100053858	AASDH	aminoadipate-semialdehyde dehydrogenase	-	protein-coding	VGNC:VGNC:14893|Ensembl:ENSECAG00000009502	0.37625	0.51155	10342		306	238	282	232	188.25	287	324.5	223.5	183	253.5	288	218	210.5	208	177	236	192.25	317	293	172	120		230.5	219.1	288.6	260.7	259.4	270.4	225.9	234.8	181.8	245.5	250.1	230.3	223.4	191.5	228.1	279.9	202.4	232.5
100061627	AASDHPPT	aminoadipate-semialdehyde dehydrogenase-phosphopantetheinyl transferase	-	protein-coding	VGNC:VGNC:14894|Ensembl:ENSECAG00000013032	0.43717	0.5677	10828		3005.5	3030	2825.5	2363.5	1843	3029	3627.5	2686.45	2644.5	2450	2939	2175	2337.67	3007	2131.33	2103	2090.5	3088.5	2860.5	1823.5	1418		2264.3	2790	2891.3	2655.8	2539.3	2854.2	2524.8	2822.1	2626.7	2372.4	2552.1	2297.3	2480.9	2768.8	2746.3	2493.8	2201.3	2265.4
100056260	AASS	aminoadipate-semialdehyde synthase	-	protein-coding	VGNC:VGNC:14895|Ensembl:ENSECAG00000021479	0.01095	0.04328	3558		1398.2	1440	1073	939	836.5	1012	1599.5	1023.33	904	933	925.33	930	868	974.5	700.83	747.5	779.5	1362	868.5	768	519		1053.4	1325.9	1098	1055.1	1152.5	953.6	1113.3	1075	897.9	903.4	803.5	982.3	921.2	897.3	903	886.4	820.8	999
100057601	AATF	apoptosis antagonizing transcription factor	-	protein-coding	VGNC:VGNC:14896|Ensembl:ENSECAG00000008531	0.02575	0.07703	4701		479	333	286.5	215	237	388.5	553.5	207.5	222.5	244	272	197	241	210	190	206	225.5	317	312	128	119		360.9	306.6	293.2	241.6	326.5	366.1	385.2	218	221	236.3	236.2	208.1	255.8	193.4	244.8	244.3	237.4	232.5
100056201	AATK	apoptosis associated tyrosine kinase	-	protein-coding	VGNC:VGNC:58508|Ensembl:ENSECAG00000021405	0.05216	0.12676	5786		24	38	34	36	9	25	25	34	39	57	51	51	56	51	32	27	47	84	35	37	32		18.1	35	34.8	40.5	12.4	23.6	17.4	35.7	38.7	55.2	44.3	53.9	59.4	47	41.2	32	49.5	61.6
100051470	ABAT	4-aminobutyrate aminotransferase	-	protein-coding	VGNC:VGNC:14897|Ensembl:ENSECAG00000023650	0.9641	0.97534	13899		571	411.5	297	519	293	277	67	563	381	528.5	614.5	291	614	213	254	312	615.5	488	332	325	273		430.2	378.9	303.9	583.2	403.7	261	46.6	591.4	378.4	511.8	533.6	307.4	651.6	196.1	327.3	370	648.1	357.9
100054241	ABCA1	ATP binding cassette subfamily A member 1	-	protein-coding	VGNC:VGNC:14898|Ensembl:ENSECAG00000008852	0.42306	0.55432	10731		287	178.5	354	88	141.5	108	213	108.5	125	161.5	169.5	127	78	323.5	51.5	83	113	149.5	121	105.5	146.5		216.2	164.4	362.2	98.9	195	101.8	148.3	114	124.2	156.4	147.2	134.1	82.8	297.9	66.4	98.4	119	109.7
100067889	ABCA2	ATP binding cassette subfamily A member 2	-	protein-coding	VGNC:VGNC:14901|Ensembl:ENSECAG00000015652	0.07694	0.16504	6554		50.5	21	38	15.5	24	18	9.5	22.5	43.5	24	20	52.5	17	37	24	13.5	24.5	115.5	20.5	32	43.5		38	19.3	38.9	17.4	33.1	17	6.6	23.6	43.2	23.2	17.4	55.5	18	34.1	30.9	16	25.8	84.7
100068313	ABCA3	ATP binding cassette subfamily A member 3	-	protein-coding	VGNC:VGNC:14902|Ensembl:ENSECAG00000013242	0.00059	0.00797	1046		196	138	147	127.5	80	77	170	217	281	247.5	241	228.5	223	297	194.5	180.5	197.5	365.5	144	255	233.5		147.7	127.1	150.4	143.3	110.2	72.6	118.3	228	279.1	239.7	209.3	241.4	236.7	273.5	250.6	214	208	268.1
100053093	ABCA5	ATP binding cassette subfamily A member 5	-	protein-coding	VGNC:VGNC:14904|Ensembl:ENSECAG00000007880	0.00458	0.02458	2619		58	60	68	80	49	67	45	125	105	71	77	89	107	110	97	86	105	187	90	123	90		43.7	55.2	69.6	89.9	67.5	63.1	31.3	131.3	104.3	68.8	66.9	94	113.6	101.3	125	102	110.6	137.2
111774161	ABCA7	ATP binding cassette subfamily A member 7	-	protein-coding	Ensembl:ENSECAG00000035691	0.67256	0.76319	12391		22	21	20	19	13	20	13	11	28	24	15	24	16	23	12	18	26	39.5	13	21	15		16.6	19.3	20.5	21.3	17.9	18.8	9	11.6	27.8	23.2	13	25.3	17	21.2	15.5	21.3	27.4	29
100034074	ABCB1	ATP binding cassette subfamily B member 1	MDR1	protein-coding	VGNC:VGNC:14907|Ensembl:ENSECAG00000017842	0.00029	0.0054	745		68	84.5	111	61	37	54	39	66	42	104	81	76	146	120	100	124	121	175	148	87	93.5		51.2	77.8	113.6	68.5	51	50.9	27.1	69.3	41.7	100.7	70.3	80.3	154.9	110.5	128.9	147	127.4	128.4
100065938	ABCB10	ATP binding cassette subfamily B member 10	-	protein-coding	VGNC:VGNC:14908|Ensembl:ENSECAG00000017883	0.00049	0.00712	958		1485.5	1830	1510	1868	928	1405	2024	1810	2025	2605.5	2454.5	2052.5	2225.5	2699	2056.5	2322.5	2296.5	3258	1782	2266.5	1781		1119.1	1685.1	1545.2	2099	1278.6	1323.9	1408.7	1901.4	2011.4	2523	2131.3	2167.9	2361.9	2485.2	2649.8	2754.1	2418.2	2389.7
100052359	ABCB11	ATP binding cassette subfamily B member 11	-	protein-coding	VGNC:VGNC:14909|Ensembl:ENSECAG00000015291	0.97428	0.98214	13947		3	6	26.5	47	16	21	16	15	23	14	30	35.2	25	26	19	14	16	29	23	27	12		2.3	5.5	27.1	52.8	22	19.8	11.1	15.8	22.8	13.6	26.1	37.2	26.5	23.9	24.5	16.6	16.8	21.3
100059171	ABCB6	ATP binding cassette subfamily B member 6	-	protein-coding	VGNC:VGNC:53553|Ensembl:ENSECAG00000016378	0.45312	0.58221	10943		339	247	193	226	186	323	440	188	192	208	218.5	187	197	203	182	258	291	393.5	238	143.5	140		255.4	227.4	197.5	253.9	256.3	304.4	306.2	197.5	190.7	201.4	189.7	197.5	209.1	186.9	234.5	305.9	306.4	288.6
100060544	ABCB7	ATP binding cassette subfamily B member 7	-	protein-coding	VGNC:VGNC:14911|Ensembl:ENSECAG00000000643	0.11571	0.21958	7409		546	544	531	414.5	314	543.25	639	545.75	487.25	553	610	560.25	443	598.5	434	379	565	681	484	311	278		411.3	500.9	543.4	465.8	432.6	511.9	444.8	573.3	484	535.5	529.7	591.8	470.1	551.1	559.2	449.4	594.9	499.5
100064064	ABCB8	ATP binding cassette subfamily B member 8	-	protein-coding	VGNC:VGNC:14912|Ensembl:ENSECAG00000009774	0.28441	0.41832	9559		902.5	673.5	524	561	325.5	517	771.5	668	645	626	717	615.5	612	746	458	531.5	609	913.5	595	466.5	418.5		679.9	620.2	536.2	630.4	448.5	487.2	537	701.7	640.7	606.2	622.6	650.1	649.5	686.9	590.1	630.3	641.3	670.1
100058934	ABCB9	ATP binding cassette subfamily B member 9	-	protein-coding	VGNC:VGNC:50909|Ensembl:ENSECAG00000012796	0.00097	0.01023	1335		58	71	56	50	32	52	45	69	84	81	92	66	71	94	53	71	66	194	51	111	111		43.7	65.4	57.3	56.2	44.1	49	31.3	72.5	83.4	78.4	79.9	69.7	75.4	86.6	68.3	84.2	69.5	142.3
791240	ABCC1	ATP binding cassette subfamily C member 1	-	protein-coding	VGNC:VGNC:14913|Ensembl:ENSECAG00000006784	0.04964	0.12235	5705		24	33	54	13	32	23	36	14	21	35	30	27	15	27	11	2	10	68	33	15	15		18.1	30.4	55.3	14.6	44.1	21.7	25.1	14.7	20.9	33.9	26.1	28.5	15.9	24.9	14.2	2.4	10.5	49.9
100067430	ABCC10	ATP binding cassette subfamily C member 10	-	protein-coding	VGNC:VGNC:14914|Ensembl:ENSECAG00000005169	0.03517	0.09566	5170		1346.5	780.5	715	966	609	800.5	1358.5	909.5	967	942.5	1164	802	1016.5	1095.5	735	711.5	972.5	1427.5	1139	920	634		1014.4	718.7	731.7	1085.5	839.1	754.3	945.5	955.4	960.5	912.6	1010.7	847.1	1078.8	1008.7	947.1	843.7	1024	1047.1
100060654	ABCC2	ATP binding cassette subfamily C member 2	MRP2	protein-coding	VGNC:VGNC:14917|Ensembl:ENSECAG00000019828	2e-05	0.00161	172		17	18	18	26	9	11	30	42	28	34	70	51	47	86	39	58	36	88	41	52	55		12.8	16.6	18.4	29.2	12.4	10.4	20.9	44.1	27.8	32.9	60.8	53.9	49.9	79.2	50.3	68.8	37.9	64.5
100050431	ABCC4	ATP binding cassette subfamily C member 4	-	protein-coding	VGNC:VGNC:14919|Ensembl:ENSECAG00000017168	0.71584	0.7967	12634		82	163	125	102	66	119	103	98	139	95	106	168	119	80	104	97	94	181.5	114	166	47		61.8	150.1	127.9	114.6	90.9	112.1	71.7	102.9	138.1	92	92	177.4	126.3	73.7	134	115	99	133.1
100066941	ABCC5	ATP binding cassette subfamily C member 5	-	protein-coding	VGNC:VGNC:14920|Ensembl:ENSECAG00000007961	0.20711	0.33301	8745		3497	3155.17	3950.33	3644.83	2730.67	3418.67	4489.67	3491.83	4188.33	3919.83	4604.67	3915.17	3022	3867.33	2767.67	3316.83	4052.33	4992	4932.67	2996.17	2742.83		2634.6	2905.3	4042.4	4095.6	3762.4	3221.4	3124.9	3668.1	4160.2	3795.7	3998.4	4135.4	3207.2	3561	3566.2	3933.3	4267	3661.6
100053637	ABCC6	ATP binding cassette subfamily C member 6	-	protein-coding	VGNC:VGNC:49471|Ensembl:ENSECAG00000008870	3e-05	0.00178	207		9	13	12	11	4	9	6	16	16	20	31	23	22	56	16	41	21	58	24	77	56		6.8	12	12.3	12.4	5.5	8.5	4.2	16.8	15.9	19.4	26.9	24.3	23.3	51.6	20.6	48.6	22.1	42.5
100058868	ABCD1	ATP binding cassette subfamily D member 1	-	protein-coding	VGNC:VGNC:14923|Ensembl:ENSECAG00000022935	0.00468	0.02487	2644		272	261	254	213	118	155	279	369	239	323	319	298	287	392	197	276	256	521	298	236	223		204.9	240.3	259.9	239.3	162.6	146.1	194.2	387.6	237.4	312.8	277	314.8	304.6	360.9	253.8	327.3	269.6	382.2
100058542	ABCD3	ATP binding cassette subfamily D member 3	-	protein-coding	VGNC:VGNC:14924|Ensembl:ENSECAG00000023731	0.86578	0.9041	13465		1070	1100	916	910.5	714.5	1051.5	1253	893	1100.5	1058	1294	895.5	788.5	1157.5	772	980	904.5	1290	884	828	640		806.1	1012.9	937.3	1023.1	984.4	990.8	872.1	938.1	1093.1	1024.5	1123.6	945.9	836.8	1065.8	994.7	1162.1	952.4	946.2
100056775	ABCD4	ATP binding cassette subfamily D member 4	-	protein-coding	VGNC:VGNC:14925|Ensembl:ENSECAG00000000282	0.0225	0.07037	4495		306.5	188.5	192.25	195	145.25	247.5	288	177	212	196	240	161.5	176.25	168	134	149	202	203.75	200.5	127.25	92		230.9	173.6	196.7	219.1	200.1	233.2	200.5	185.9	210.6	189.8	208.4	170.6	187	154.7	172.7	176.7	212.7	149.5
100062815	ABCE1	ATP binding cassette subfamily E member 1	-	protein-coding	VGNC:VGNC:14926|Ensembl:ENSECAG00000023648	0.00185	0.01445	1804		2127	1909.5	1898	1443	1416.5	2146	2788.5	1309	1244.5	1312.5	1716.5	1188.5	1322	1302	1068.5	1120	1398	1626	1706.5	755	577		1602.4	1758.3	1942.2	1621.4	1951.7	2022.1	1940.9	1375.1	1236.1	1270.9	1490.5	1255.3	1403	1198.9	1376.8	1328.1	1472.1	1192.7
100147183	ABCF1	ATP binding cassette subfamily F member 1	-	protein-coding	VGNC:VGNC:14927|Ensembl:ENSECAG00000024907	0.07468	0.16178	6491		861.5	752	598.5	473	476	698	1155	486.5	563	565	665	443	520	547	385	456	528	788	635	292	242		649	692.4	612.4	531.5	655.8	657.7	803.9	511.1	559.2	547.1	577.4	467.9	551.9	503.7	496.1	540.7	556	578
100063507	ABCF2	ATP binding cassette subfamily F member 2	-	protein-coding	VGNC:VGNC:14928|Ensembl:ENSECAG00000011102	0.02057	0.06605	4380		963	713	655	538	448.5	814.5	1036	471.5	510.5	572.5	648.5	466.5	544.5	588	433	438	494	795	716	384	297		725.5	656.5	670.3	604.5	617.9	767.5	721.1	495.3	507.1	554.4	563.1	492.7	577.9	541.4	557.9	519.4	520.2	583.1
100067030	ABCF3	ATP binding cassette subfamily F member 3	-	protein-coding	VGNC:VGNC:14929|Ensembl:ENSECAG00000016827	0.21786	0.34567	8862		423	279.5	266	256.67	222	297	506	169	232.5	249	284.67	226	228	271	183	213	247	346	301	180	131		318.7	257.4	272.2	288.4	305.9	279.9	352.2	177.5	230.9	241.1	247.2	238.7	242	249.5	235.8	252.6	260.1	253.8
100058103	ABCG1	ATP binding cassette subfamily G member 1	-	protein-coding	VGNC:VGNC:59232|Ensembl:ENSECAG00000019065	0.04856	0.12048	5666		47	56	75	29	33	43	59	36	25	38	28	17	12	44	10	22	32	64	27	28	17		35.4	51.6	76.7	32.6	45.5	40.5	41.1	37.8	24.8	36.8	24.3	18	12.7	40.5	12.9	26.1	33.7	46.9
100034164	ABCG2	ATP binding cassette subfamily G member 2	-	protein-coding	VGNC:VGNC:49041|Ensembl:ENSECAG00000009773	0.00684	0.03189	3016		3244.33	1965.33	1755.33	2097.5	1436	1486.5	3751.17	2547.83	2495	2501	2784.25	2414.08	2478.83	2713.33	1832	2662.33	2460	2782.83	2769	2032	2116.33		2444.2	1809.7	1796.2	2356.9	1978.5	1400.7	2610.9	2676.5	2478.2	2421.8	2417.7	2549.9	2630.7	2498.4	2360.6	3157.1	2590.3	2041.2
100071551	ABHD10	abhydrolase domain containing 10, depalmitoylase	-	protein-coding	VGNC:VGNC:14934|Ensembl:ENSECAG00000013617	0.05296	0.12801	5817		597	407	352	336	268.33	438	630	390	397.5	338	453.83	376	400	346	247	292.33	355	443	392	236	197		449.8	374.8	360.2	377.6	369.7	412.7	438.5	409.7	394.8	327.3	394.1	397.1	424.5	318.6	318.3	346.7	373.8	324.9
100061925	ABHD11	abhydrolase domain containing 11	-	protein-coding	VGNC:VGNC:14935|Ensembl:ENSECAG00000024165	0.01766	0.05963	4162		464	391	352	358	200	335	497	393	422	385	478	386.25	385	411	270	289	376	541	419	355	294		349.6	360	360.2	402.3	275.6	315.7	345.9	412.8	419.2	372.8	415.1	408	408.6	378.4	347.9	342.7	395.9	396.8
100057168	ABHD12	abhydrolase domain containing 12, lysophospholipase	-	protein-coding	VGNC:VGNC:14936|Ensembl:ENSECAG00000005769	0.00293	0.01897	2174		412.5	315.5	328	271.5	230	313	415	298.5	331	323	380.5	309.5	328.5	364.5	296.5	307.5	306	590.5	316	313.5	273		310.8	290.5	335.6	305.1	316.9	294.9	288.8	313.6	328.8	312.8	330.4	326.9	348.6	335.6	382	364.6	322.2	433.1
100065368	ABHD13	abhydrolase domain containing 13	-	protein-coding	VGNC:VGNC:14938	0.10987	0.21169	7298		388	454.5	378	367.5	299.5	403	564.5	369.5	376	424.5	509.5	400.5	411	480	327.5	354.5	435	544.5	457	393	267		292.3	418.5	386.8	412.9	412.7	379.7	392.9	388.2	373.5	411.1	442.4	423	436.2	442	422	420.4	458	399.4
100629427	ABHD14A	abhydrolase domain containing 14A	-	protein-coding	VGNC:VGNC:14939|Ensembl:ENSECAG00000021312	0.08666	0.17882	6814		19	13	13	8	10	8	8	17	15	13	9	10	5	15	7	12	13	21	13	14	23		14.3	12	13.3	9	13.8	7.5	5.6	17.9	14.9	12.6	7.8	10.6	5.3	13.8	9	14.2	13.7	15.4
100052116	ABHD14B	abhydrolase domain containing 14B	-	protein-coding	VGNC:VGNC:14940	0.23237	0.36163	9035		205	130	138	112	98	101	120	101	153	132	130	123	133	157	97	83	112	199.5	146	103	111		154.4	119.7	141.2	125.9	135	95.2	83.5	106.1	152	127.8	112.9	129.9	141.1	144.6	125	98.4	117.9	146.3
100058736	ABHD16A	abhydrolase domain containing 16A, phospholipase	BAT5	protein-coding	VGNC:VGNC:14941|Ensembl:ENSECAG00000013375	0.49676	0.62045	11258		506	301	281	262.5	170.5	348	439	234.5	276	299.5	320	265	316	311.5	223	236.5	323.5	449	324	198	216		381.2	277.2	287.5	295	234.9	327.9	305.6	246.3	274.1	290	277.9	279.9	335.4	286.8	287.3	280.5	340.6	329.3
100146322	ABHD17A	abhydrolase domain containing 17A, depalmitoylase	-	protein-coding	Ensembl:ENSECAG00000038761	0.806	0.86269	13137		607.25	482.5	390.83	444.17	321.33	456.67	813.83	375.75	483.25	437.33	570.08	397.42	470.75	534.5	352	405.75	428.58	652.17	470.83	282	350.33		457.5	444.3	399.9	499.1	442.7	430.3	566.4	394.7	480	423.5	495	419.8	499.6	492.2	453.6	481.2	451.3	478.4
100050162	ABHD17B	abhydrolase domain containing 17B, depalmitoylase	-	protein-coding	VGNC:VGNC:14942|Ensembl:ENSECAG00000020790	0.65677	0.75086	12299		730	680	563	486	378	564	897	520	587	521	648	525	484	610	419.33	510	520	741	594.5	379	323		550	626.1	576.1	546.1	520.8	531.4	624.3	546.3	583.1	504.5	562.7	554.5	513.7	561.7	540.3	604.8	547.5	543.5
100067399	ABHD17C	abhydrolase domain containing 17C, depalmitoylase	-	protein-coding	Ensembl:ENSECAG00000034056	0.05301	0.12802	5823		975	798	733.5	633	535	805	1193	738	790	656	743.5	675.5	589	666	524	555	616	953	499	548	418		734.5	734.8	750.6	711.3	737.1	758.5	830.4	775.3	784.7	635.2	645.6	713.5	625.1	613.2	675.2	658.1	648.6	699
100147128	ABHD18	abhydrolase domain containing 18	C2H4orf29	protein-coding	VGNC:VGNC:14943|Ensembl:ENSECAG00000004120	0.25592	0.3873	9291		381	403	378	311.5	252.5	388	492	407	373.5	448.5	445.5	398.5	366.5	441.5	284.5	347.5	320	615.5	336	249.5	198.33		287	371.1	386.8	350	347.9	365.6	342.4	427.5	371	434.3	386.8	420.9	389	406.5	366.6	412.1	337	451.5
100053880	ABHD2	abhydrolase domain containing 2, acylglycerol lipase	-	protein-coding	VGNC:VGNC:14944|Ensembl:ENSECAG00000011528	0.10811	0.20938	7260		6019.5	3457.5	2334	3520.2	1123.2	2077	3696.2	2985.5	3509.2	3917.5	3836	4633	3766.5	3958.5	3384	4279	3866	5669.5	4597	2844	2156.5		4535	3183.6	2388.4	3955.5	1547.6	1957.1	2572.6	3136.2	3485.6	3793.4	3331	4893.6	3997.3	3644.9	4360.3	5074.2	4070.8	4158.6
100060329	ABHD3	abhydrolase domain containing 3, phospholipase	-	protein-coding	VGNC:VGNC:14945|Ensembl:ENSECAG00000010188	0.00439	0.02402	2572		59	84.5	73	70	26	50	69	84	119	117	102	152	117	91	92	109	92	135.5	89	151	96		44.4	77.8	74.7	78.7	35.8	47.1	48	88.2	118.2	113.3	88.6	160.5	124.2	83.8	118.5	129.3	96.9	99.4
100056825	ABHD4	abhydrolase domain containing 4, N-acyl phospholipase B	-	protein-coding	VGNC:VGNC:14946|Ensembl:ENSECAG00000002199	0.02784	0.08121	4819		126	71	63	81	43	69	69	101	121	127.5	113	92	85	114	82	77	87	162	86	102	88		94.9	65.4	64.5	91	59.2	65	48	106.1	120.2	123.5	98.1	97.2	90.2	105	105.7	91.3	91.6	118.8
100066775	ABHD5	abhydrolase domain containing 5, lysophosphatidic acid acyltransferase	-	protein-coding	VGNC:VGNC:14947|Ensembl:ENSECAG00000022063	0.00382	0.02209	2433		1071.83	855.33	654.33	654.7	610.5	821.5	1115.5	592	640	625	734.7	580.1	577.5	612.5	569.5	620.5	642.7	757.7	707.7	450	332.95		807.5	787.6	669.6	735.7	841.2	774.1	776.4	621.9	635.7	605.2	638	612.7	612.9	564	733.8	735.8	676.7	555.8
100057821	ABHD6	abhydrolase domain containing 6, acylglycerol lipase	-	protein-coding	VGNC:VGNC:14948|Ensembl:ENSECAG00000007024	0.00045	0.00681	927		293.5	328.5	245.5	250	113	212	283	354	380	416.5	449	380.5	416.5	442	323	280	314	575.5	340.5	436	360		221.1	302.5	251.2	280.9	155.7	199.8	197	371.9	377.4	403.3	389.9	401.9	442	407	416.2	332	330.6	422.1
100070083	ABHD8	abhydrolase domain containing 8	-	protein-coding	VGNC:VGNC:14949|Ensembl:ENSECAG00000009051	0.0537	0.12904	5851		158.5	66.5	86	71	52	103	151	74	79	75	58	62	79	63	36	45	72	82	66	47	31		119.4	61.2	88	79.8	71.6	97.1	105.1	77.7	78.5	72.6	50.4	65.5	83.8	58	46.4	53.4	75.8	60.1
100055377	ABI1	abl interactor 1	-	protein-coding	VGNC:VGNC:14950|Ensembl:ENSECAG00000015467	0.95887	0.97138	13879		691.5	626.5	527.03	511.5	499.33	591.37	963	529.2	521.67	601.5	626	534	522	579.33	445.83	531.2	587	826.17	558.83	427.33	351.33		521	576.9	539.3	574.8	688	557.2	670.3	555.9	518.2	582.4	543.6	564	554	533.4	574.5	629.9	618.1	606
111768803	ABI2	abl interactor 2	-	protein-coding	VGNC:VGNC:58113|Ensembl:ENSECAG00000018236	0.04927	0.12175	5690		83	70	70	50	53	60	81	76	91	75	84	79	62	74	73	84	92.2	92	108	59	61		62.5	64.5	71.6	56.2	73	56.5	56.4	79.8	90.4	72.6	72.9	83.4	65.8	68.1	94.1	99.6	97.1	67.5
100059203	ABITRAM	actin binding transcription modulator	FAM206A	protein-coding	VGNC:VGNC:17844|Ensembl:ENSECAG00000014764	0.5037	0.62616	11311		239	143.5	132	122	121	156	190	158	111	147	189.5	156	152	151	128	148	164	209	141.5	130	126		180.1	132.1	135.1	137.1	166.7	147	132.2	166	110.3	142.3	164.6	164.8	161.3	139	164.9	175.5	172.7	153.3
100069715	ABL1	ABL proto-oncogene 1, non-receptor tyrosine kinase	-	protein-coding	VGNC:VGNC:49495|Ensembl:ENSECAG00000014981	0.02074	0.06638	4392		670.5	611	582	537	359	519	722.5	604.5	708.5	715	793	718	634	750	537.5	593	597	973	507	599	467		505.1	562.6	595.6	603.4	494.6	489	502.9	635	703.7	692.3	688.6	758.4	672.8	690.6	692.6	703.2	628.6	713.7
100053033	ABL2	ABL proto-oncogene 2, non-receptor tyrosine kinase	-	protein-coding	VGNC:VGNC:49498|Ensembl:ENSECAG00000005708	0.05794	0.13608	5987		567	572	560.5	447	429	570	793	485	456.5	501	551	450	409.25	488.5	362	409	443	775	548	411	320		427.2	526.7	573.6	502.3	591.1	537.1	551.9	509.5	453.4	485.1	478.5	475.3	434.3	449.8	466.4	485	466.5	568.5
100058994	ABLIM1	actin binding LIM protein 1	-	protein-coding	VGNC:VGNC:14951|Ensembl:ENSECAG00000024113	3e-05	0.00176	201		984.33	801	765	623	547	711	1054	678	745.17	770	996.5	696	647	754.6	565	633	801	1315	903	939.1	701.6		741.6	737.6	782.8	700	753.7	670	733.6	712.2	740.2	745.6	865.3	735.1	686.6	694.8	728	750.6	843.4	964.6
100071715	ABLIM3	actin binding LIM protein family member 3	-	protein-coding	VGNC:VGNC:14953|Ensembl:ENSECAG00000016129	0.04915	0.12155	5686		60	113	96	84.5	27	34	63.5	83.33	61.5	247	132	179	82	224.5	159	136	81	154.5	122.5	164	94.5		45.2	104	98.2	94.9	37.2	32	44.2	87.5	61.1	239.2	114.6	189.1	87	206.7	204.9	161.3	85.3	113.3
100059804	ABR	ABR activator of RhoGEF and GTPase	-	protein-coding	VGNC:VGNC:14954|Ensembl:ENSECAG00000021889	0.00027	0.00524	713		161	157	95	116	84	120	120	132.5	144	170	137	142	160	192	121	143	118	252	145	267	253		121.3	144.6	97.2	130.3	115.7	113.1	83.5	139.2	143	164.6	119	150	169.8	176.8	155.9	169.6	124.3	184.8
100629285	ABRACL	ABRA C-terminal like	-	protein-coding	Ensembl:ENSECAG00000029003	0.04482	0.11362	5547		1077	662	364	653	387	480	1124	740	934	709.5	763	772.5	744.5	773	596	702	814	753	688	686	476		811.4	609.6	372.5	733.8	533.2	452.3	782.3	777.4	927.7	687	662.5	816	790.1	711.8	768	832.5	857.1	552.3
100061483	ABRAXAS1	abraxas 1, BRCA1 A complex subunit	FAM175A	protein-coding	VGNC:VGNC:51129|Ensembl:ENSECAG00000020717	0.00035	0.006	814		246.2	169	173.25	129	126	208	226.5	142	150	165	173	132	98	155.2	95	99	124	164.2	153.2	104	73		185.5	155.6	177.3	145	173.6	196	157.6	149.2	149	159.8	150.2	139.4	104	142.9	122.4	117.4	130.6	120.4
100057158	ABRAXAS2	abraxas 2, BRISC complex subunit	FAM175B	protein-coding	VGNC:VGNC:14956|Ensembl:ENSECAG00000023340	0.69039	0.7771	12492		278	267.5	206	221	165	244	366	190	233	225	251	184	197	233	158	191	205	264.5	237.5	160	155		209.4	246.3	210.8	248.3	227.3	229.9	254.7	199.6	231.4	217.9	218	194.3	209.1	214.5	203.6	226.5	215.9	194
100053564	ABT1	activator of basal transcription 1	-	protein-coding	VGNC:VGNC:14957	0.00354	0.02112	2353		1174	912	813	541	500	823.5	1313.33	443.5	529	606	838	547	593.5	555.5	432	458	536	717	654	294	281		884.5	839.8	831.9	607.9	688.9	776	914.1	465.9	525.4	586.8	727.7	577.8	629.9	511.5	556.6	543.1	564.4	525.9
100049815	ABTB1	ankyrin repeat and BTB domain containing 1	-	protein-coding	VGNC:VGNC:14958|Ensembl:ENSECAG00000012607	0.65651	0.75063	12298		127	80	59	73	67	75	98	62	95	72	91	80	96	80	52	83	73	111	80	60	75		95.7	73.7	60.4	82	92.3	70.7	68.2	65.1	94.4	69.7	79	84.5	101.9	73.7	67	98.4	76.9	81.4
100060581	ABTB2	ankyrin repeat and BTB domain containing 2	-	protein-coding	VGNC:VGNC:14959|Ensembl:ENSECAG00000016829	0.67488	0.76497	12405		222	124	115	131.5	95	203	266	127	145	135	130	173	118.5	143	107.5	108	135	186.5	144.5	109.5	81.5		167.2	114.2	117.7	147.8	130.9	191.3	185.1	133.4	144	130.7	112.9	182.7	125.8	131.7	138.5	128.1	142.2	136.8
100050082	ACAA1	acetyl-CoA acyltransferase 1	-	protein-coding	VGNC:VGNC:14960|Ensembl:ENSECAG00000008613	0.00179	0.0142	1770		865.5	617	515.5	508	354	609.33	796.5	499	551	734	649.5	638	761	727.5	526	601	691	937	683.5	514.5	489		652	568.1	527.5	570.8	487.7	574.2	554.4	524.2	547.3	710.7	564	673.9	807.6	669.9	677.8	712.7	727.6	687.3
100069345	ACAA2	acetyl-CoA acyltransferase 2	-	protein-coding	VGNC:VGNC:50910|Ensembl:ENSECAG00000019394	0.00101	0.01043	1368		377	332	333.5	283	160	317	384.5	417.5	384	472	492.5	395	421	480	324	321	380	587	369	409.5	296		284	305.7	341.3	318	220.5	298.7	267.6	438.6	381.4	457	427.7	417.2	446.8	442	417.5	380.7	400.1	430.6
100071472	ACACA	acetyl-CoA carboxylase alpha	-	protein-coding	VGNC:VGNC:14961|Ensembl:ENSECAG00000010631	0.50508	0.62744	11319		3958.67	3100.83	4054.5	2917	2105.5	2801.5	4262.17	3796.17	3689.5	3571.83	3843	3186	2940.5	4157.5	2482.5	2765	3503.17	5696.67	3385.17	2608.5	1923.5		2982.4	2855.2	4149	3277.7	2901	2639.8	2966.6	3987.8	3664.7	3458.7	3337	3365.2	3120.7	3828.2	3198.7	3278.9	3688.8	4178.5
100066740	ACACB	acetyl-CoA carboxylase beta	-	protein-coding	VGNC:VGNC:14962|Ensembl:ENSECAG00000015548	0.22385	0.35243	8931		44.5	24	41.5	26	19.5	28.5	30.5	28	44.5	24.5	46	30	42	35	27.5	27.5	44	73.5	36.5	26.5	21.5		33.5	22.1	42.5	29.2	26.9	26.9	21.2	29.4	44.2	23.7	39.9	31.7	44.6	32.2	35.4	32.6	46.3	53.9
100057702	ACAD10	acyl-CoA dehydrogenase family member 10	-	protein-coding	VGNC:VGNC:14963|Ensembl:ENSECAG00000013793	0.95652	0.96984	13867		90	62	74	57	52	56	56.7	66	64	56	70	75	67	63	65	36	66	95	46	44	53		67.8	57.1	75.7	64	71.6	52.8	39.5	69.3	63.6	54.2	60.8	79.2	71.1	58	83.8	42.7	69.5	69.7
100629864	ACAD11	acyl-CoA dehydrogenase family member 11	-	protein-coding	VGNC:VGNC:14964|Ensembl:ENSECAG00000010402	0.76468	0.83278	12910		30	30	22	28	15	18	24	42	15	34	41	20	28	20	21	16	20	40	19	20	16		22.6	27.6	22.5	31.5	20.7	17	16.7	44.1	14.9	32.9	35.6	21.1	29.7	18.4	27.1	19	21.1	29.3
100072888	ACAD8	acyl-CoA dehydrogenase family member 8	-	protein-coding	VGNC:VGNC:14965|Ensembl:ENSECAG00000011007	0.40955	0.54158	10633		195	142.5	88.5	118	88	154.83	182	156.5	128.83	152.5	152.5	158	128.5	156	103	153	157.5	201	99.5	127	106.5		146.9	131.2	90.6	132.6	121.2	145.9	126.7	164.4	128	147.7	132.4	166.9	136.4	143.6	132.7	181.4	165.8	147.4
100066893	ACADL	acyl-CoA dehydrogenase long chain	-	protein-coding	VGNC:VGNC:52295|Ensembl:ENSECAG00000015014	0.01224	0.04662	3691		6	13	6	14	5	9	10	17.5	12	18	21	5	13	26.5	8	12	14	22	20	26	16		4.5	12	6.1	15.7	6.9	8.5	7	18.4	11.9	17.4	18.2	5.3	13.8	24.4	10.3	14.2	14.7	16.1
100067343	ACADM	acyl-CoA dehydrogenase medium chain	-	protein-coding	VGNC:VGNC:14966|Ensembl:ENSECAG00000021085	0.02091	0.06675	4405		1525.5	1465.5	1190	1189	692	953	1510.5	1506.5	1566	1451	1718	1372	1500	1476.5	1187.67	1162.5	1309.5	1690.5	1182.5	1011	844		1149.3	1349.4	1217.7	1336	953.4	898	1051.3	1582.6	1555.5	1405	1491.8	1449.2	1591.9	1359.5	1530.3	1378.5	1378.9	1240
100147113	ACADS	acyl-CoA dehydrogenase short chain	SCAD	protein-coding	VGNC:VGNC:49519|Ensembl:ENSECAG00000012575	0.08511	0.17649	6781		139	89	102	92	60	88	168	84	117.5	104	122	100	116	117	67	88	119	116.5	70	76	62		104.7	82	104.4	103.4	82.7	82.9	116.9	88.2	116.7	100.7	105.9	105.6	123.1	107.7	86.3	104.4	125.3	85.5
100057998	ACADSB	acyl-CoA dehydrogenase short/branched chain	-	protein-coding	Ensembl:ENSECAG00000017638	0.06681	0.15021	6253		830.5	1107	920.5	729.5	436	632	1116	1012.08	929	1262.5	1324.5	931	1044	1404.17	652	727	827.5	882.5	939.5	732.5	641		625.7	1019.3	941.9	819.7	600.7	595.5	776.8	1063.2	922.8	1222.5	1150.1	983.4	1108	1292.9	840.1	862.1	871.3	647.3
100061583	ACADVL	acyl-CoA dehydrogenase very long chain	-	protein-coding	VGNC:VGNC:49521|Ensembl:ENSECAG00000024844	0	0.00068	51		850.5	824.5	630	699	373.5	612	896.5	806	1018.5	1065.5	1166	977.5	1123	1321	829.83	904.5	1001.4	1600.5	1145.5	980.5	793		640.7	759.2	644.7	785.4	514.6	576.7	624	846.7	1011.7	1031.7	1012.5	1032.5	1191.8	1216.4	1069.2	1072.6	1054.5	1174
100072970	ACAP1	ArfGAP with coiled-coil, ankyrin repeat and PH domains 1	-	protein-coding	VGNC:VGNC:14968|Ensembl:ENSECAG00000014119	0.06994	0.1546	6358		176	99	129	107	86	119	144	112	157.5	184.5	211.5	192	173	204	121	113	152	197.5	102	156	81		132.6	91.2	132	120.2	118.5	112.1	100.2	117.7	156.4	178.7	183.7	202.8	183.6	187.8	155.9	134	160.1	144.9
100069317	ACAP2	ArfGAP with coiled-coil, ankyrin repeat and PH domains 2	-	protein-coding	VGNC:VGNC:14969|Ensembl:ENSECAG00000015122	0.00486	0.02537	2694		1702	1689.83	1464.5	1175	1058.5	1491	1973.83	1555	1267.5	1194.33	1586.5	1113	1104.67	1331	911	910	1011.5	1472.5	1395.5	875	633		1282.2	1556	1498.6	1320.3	1458.4	1404.9	1373.8	1633.5	1259	1156.5	1377.6	1175.6	1172.4	1225.6	1173.8	1079.1	1065.1	1080.1
100147589	ACAP3	ArfGAP with coiled-coil, ankyrin repeat and PH domains 3	-	protein-coding	VGNC:VGNC:14970|Ensembl:ENSECAG00000007315	0.00018	0.00443	571		253	154	182	215	101	181	200	208	290	269	343.5	323.5	224	326	239	245	263	465	334	296	246		190.6	141.8	186.2	241.6	139.2	170.6	139.2	218.5	288.1	260.5	298.3	341.7	237.7	300.2	308	290.5	276.9	341.1
100069718	ACAT1	acetyl-CoA acetyltransferase 1	-	protein-coding	VGNC:VGNC:14971|Ensembl:ENSECAG00000020128	0.00269	0.01796	2102		858.5	930.5	639.5	605.5	316	614	897.5	978.5	987.5	1044	826.5	881	933	1174	705.5	697	913	1210	791.5	1063.5	797		646.8	856.8	654.4	680.4	435.4	578.6	624.7	1027.9	980.9	1010.9	717.7	930.6	990.2	1081	909	826.5	961.4	887.5
100058892	ACAT2	acetyl-CoA acetyltransferase 2	-	protein-coding	VGNC:VGNC:55394|Ensembl:ENSECAG00000014678	0.00161	0.01346	1680		4914.5	2954	3738.5	2635	2138	2912.5	4604.5	3412	3418.5	2498	3164	2593	2255	3038	1884	2286	2707.5	3396	2324	1477	1327		3702.5	2720	3825.6	2960.9	2945.8	2744.4	3204.8	3584.3	3395.5	2418.9	2747.4	2738.8	2393.2	2797.3	2427.6	2710.8	2850.9	2491
100058044	ACBD3	acyl-CoA binding domain containing 3	-	protein-coding	VGNC:VGNC:14972|Ensembl:ENSECAG00000000084	0.03382	0.09303	5112		1634.5	1533	1273.5	1154	920	1344.33	1943.5	1446	1423.5	1373	1771.5	1339.5	1296	1579	1018	1145.5	1269.5	1942.5	1560	1121	941		1231.4	1411.6	1303.2	1296.7	1267.6	1266.7	1352.7	1519	1413.9	1329.5	1538.3	1414.8	1375.4	1453.9	1311.7	1358.4	1336.8	1424.8
100064116	ACBD4	acyl-CoA binding domain containing 4	-	protein-coding	VGNC:VGNC:51372|Ensembl:ENSECAG00000018434	0.27656	0.41011	9482		63	40	30	31	27	35	56	37	55	52	63	35	45	42	27	42	48	72	32	32	35		47.5	36.8	30.7	34.8	37.2	33	39	38.9	54.6	50.4	54.7	37	47.8	38.7	34.8	49.8	50.5	52.8
100055334	ACBD5	acyl-CoA binding domain containing 5	-	protein-coding	VGNC:VGNC:14973|Ensembl:ENSECAG00000013408	0.00243	0.01691	2020		368	400	270	369	245	386	437	404	398	495	514	345	365	405	316	373	377	616	459	466	336		277.2	368.3	276.3	414.6	337.6	363.7	304.2	424.4	395.3	479.3	446.3	364.4	387.4	372.9	407.2	442.3	397	451.8
100053473	ACBD6	acyl-CoA binding domain containing 6	-	protein-coding	VGNC:VGNC:49379|Ensembl:ENSECAG00000013545	8e-05	0.00309	386		837	502	456.5	363.83	409	587	733.5	434	425	385.5	496	395.5	375	428	306	328.5	411.5	453.5	377.5	257	198.5		630.6	462.2	467.1	408.8	563.5	553.1	510.5	455.9	422.1	373.3	430.7	417.7	398	394.1	394.3	389.6	433.3	332.6
100066184	ACD	ACD shelterin complex subunit and telomerase recruitment factor	-	protein-coding	VGNC:VGNC:14975|Ensembl:ENSECAG00000020293	0.08013	0.16973	6638		191	129	120	117	85	121	132	130	153.5	162	165	172	186	157.5	106	147	129	224.5	136	124	122		143.9	118.8	122.8	131.5	117.1	114	91.9	136.6	152.5	156.9	143.3	181.7	197.4	145	136.6	174.3	135.8	164.7
100063894	ACER2	alkaline ceramidase 2	-	protein-coding	VGNC:VGNC:14977|Ensembl:ENSECAG00000017054	0.0291	0.08378	4883		136	99	142	107	70	135	104	132	116	188	182	178	147	173	90	124	172	253.2	182.25	121	121		102.5	91.2	145.3	120.2	96.4	127.2	72.4	138.7	115.2	182	158	188	156	159.3	116	147	181.1	185.7
100063572	ACER3	alkaline ceramidase 3	-	protein-coding	VGNC:VGNC:14978|Ensembl:ENSECAG00000026842	0.53924	0.65653	11549		239.5	232.5	134	193.5	109	174	235.5	223	214.5	183.5	187	240.5	186	184.5	188.5	119.5	164	278.5	199	192	110		180.4	214.1	137.1	217.4	150.2	164	163.9	234.3	213.1	177.7	162.4	254	197.4	169.9	242.9	141.7	172.7	204.3
100055865	ACIN1	apoptotic chromatin condensation inducer 1	-	protein-coding	VGNC:VGNC:14979|Ensembl:ENSECAG00000021097	0.3205	0.45594	9884		1652.5	1010	1113.33	1084	870.5	1201.5	1837.2	798	1043	1021	1318	1023	930.33	1015	729.5	920	1027.5	1421	1279	814.5	628.5		1245	930	1139.3	1218.1	1199.4	1132.2	1278.7	838.3	1036	988.7	1144.5	1080.5	987.3	934.6	940	1091	1081.9	1042.3
100053195	ACLY	ATP citrate lyase	-	protein-coding	VGNC:VGNC:14983|Ensembl:ENSECAG00000009702	0.00481	0.02521	2683		6767.5	3120	5778	2868.5	2796	2910	4667	3667.5	4098.5	2824	3350	3137.5	2308	2895.5	1826.5	2499.5	2971.5	4061.5	2649.5	1584.5	1418.5		5098.5	2872.9	5912.6	3223.2	3852.4	2742.1	3248.3	3852.7	4071	2734.5	2908.9	3314	2449.4	2666.1	2353.5	2964	3128.9	2979.1
100067866	ACO1	aconitase 1	-	protein-coding	VGNC:VGNC:14985|Ensembl:ENSECAG00000014846	0.16544	0.28366	8200		5197.33	4828.83	3511	3662	2384	3228.83	5224	4180	4462.5	4162	4643	4047.33	3485	4416	2852	3099	3554	5288	3815	2628.5	2150.5		3915.6	4446.4	3592.8	4114.9	3284.7	3042.5	3636	4391	4432.5	4030.2	4031.7	4275	3698.5	4066.2	3674.8	3674.9	3742.3	3878.7
100055803	ACO2	aconitase 2	-	protein-coding	VGNC:VGNC:14986|Ensembl:ENSECAG00000023762	0.07132	0.15678	6396		3023.5	2560	2311.5	2036	1414	2092	3133.5	2474	2601.5	2428	2611	2394.5	2459.5	2691	1803	1794.5	2147.5	3109.5	1828.5	1585	1367		2277.8	2357.2	2365.4	2287.8	1948.2	1971.3	2181	2598.9	2584	2351.1	2267.2	2529.2	2610.2	2477.8	2323.2	2128	2261.3	2280.8
100060460	ACOT11	acyl-CoA thioesterase 11	-	protein-coding	VGNC:VGNC:14988|Ensembl:ENSECAG00000000113	0.00338	0.02063	2301		60	77	65	75	45	72	76	76	95	110.5	95	90	81	119	77	79	102	155	94	89	62		45.2	70.9	66.5	84.3	62	67.8	52.9	79.8	94.4	107	82.5	95.1	86	109.6	99.2	93.7	107.4	113.7
100629805	ACOT13	acyl-CoA thioesterase 13	-	protein-coding	VGNC:VGNC:14990|Ensembl:ENSECAG00000020263	4e-05	0.00219	266		247	179	101	163	101	185	254	245.5	288	262	243	276	384	397	207.5	259.5	261	291	260	275	211		186.1	164.8	103.4	183.2	139.2	174.3	176.8	257.9	286.1	253.7	211	291.5	407.5	365.6	267.4	307.7	274.8	213.4
100050302	ACOT4	acyl-CoA thioesterase 4	-	protein-coding	VGNC:VGNC:52296|Ensembl:ENSECAG00000009756	0.00056	0.00767	1022		49.4	59.7	55.2	58.65	25.2	31.5	81.7	64.15	48.7	96.9	73	56.9	91.25	107.95	47.6	50.45	80.2	125.2	91.1	76.1	73.7		37.2	55	56.5	65.9	34.7	29.7	56.9	67.4	48.4	93.8	63.4	60.1	96.8	99.4	61.3	59.8	84.4	91.8
100056126	ACOT6	acyl-CoA thioesterase 6	-	protein-coding	VGNC:VGNC:58962|Ensembl:ENSECAG00000016290	0.00622	0.02983	2932		79.37	59.03	142.12	120.98	73.37	57	113.25	163.23	163.82	150.28	149.5	137.23	145	179.37	104.48	122.87	142.7	223.87	123.35	197.6	158.23		59.8	54.4	145.4	135.9	101.1	53.7	78.8	171.5	162.7	145.5	129.8	144.9	153.9	165.2	134.6	145.7	150.3	164.2
100059575	ACOT7	acyl-CoA thioesterase 7	-	protein-coding	VGNC:VGNC:50643|Ensembl:ENSECAG00000023564	0.00011	0.00343	443		550.67	352	320	287	259	413	478	283	322	251.67	276	263	294	262	188	206	291	348.2	237	120	106		414.9	324.1	327.5	322.5	356.9	389.2	332.7	297.3	319.8	243.7	239.7	277.8	312	241.2	242.2	244.3	306.4	255.4
100056378	ACOT8	acyl-CoA thioesterase 8	-	protein-coding	VGNC:VGNC:14991|Ensembl:ENSECAG00000021884	0.81191	0.8671	13166		130	97	55	57	50	67	108	77	82	74	91	78.5	80	71	58	55	72	109	62	63	40		97.9	89.3	56.3	64	68.9	63.1	75.2	80.9	81.4	71.7	79	82.9	84.9	65.4	74.7	65.2	75.8	80
100060045	ACOT9	acyl-CoA thioesterase 9	-	protein-coding	VGNC:VGNC:14992|Ensembl:ENSECAG00000019023	0.00753	0.03386	3127		25.5	20	20	21	13	17	38.5	19	22	18	14	24	8	12	5.5	14	11	29	14	16.33	12		19.2	18.4	20.5	23.6	17.9	16	26.8	20	21.9	17.4	12.2	25.3	8.5	11	7.1	16.6	11.6	21.3
100051466	ACOX1	acyl-CoA oxidase 1	-	protein-coding	VGNC:VGNC:14993|Ensembl:ENSECAG00000022905	0.20026	0.32553	8650		1666	1218	1086	1140	951	1341.5	1644	1130	1210	1286	1241	1051	1073	1220	822	930	1157	1495	1213	850	713		1255.1	1121.5	1111.3	1281	1310.3	1264.1	1144.3	1187.1	1201.9	1245.3	1077.6	1110.1	1138.7	1123.4	1059.2	1102.8	1218.3	1096.6
100050425	ACOX2	acyl-CoA oxidase 2	-	protein-coding	VGNC:VGNC:14994|Ensembl:ENSECAG00000011932	0.0002	0.00459	604		3	7	6	12	2	2	6	17	18	21	26	18	15	25	25	26	23	37	14	26	30		2.3	6.4	6.1	13.5	2.8	1.9	4.2	17.9	17.9	20.3	22.6	19	15.9	23	32.2	30.8	24.2	27.1
100056690	ACOX3	acyl-CoA oxidase 3, pristanoyl	-	protein-coding	VGNC:VGNC:14995|Ensembl:ENSECAG00000008588	0.03054	0.08654	4962		170	94.5	89	81	84	131	75.5	96	87	93	73	86	89	72	62	61	77	119	106.5	76	67		128.1	87	91.1	91	115.7	123.4	52.5	100.8	86.4	90.1	63.4	90.8	94.5	66.3	79.9	72.3	81.1	87.3
100057408	ACP1	acid phosphatase 1	-	protein-coding	VGNC:VGNC:51272|Ensembl:ENSECAG00000010079	0.01231	0.04684	3695		2129.67	1368	982.33	1007.58	816.83	1244.58	2073.92	863.67	1121.67	1112.42	1173.92	937.5	1094	982.5	767	857.5	920.33	1201.92	1101.5	629.25	429.5		1604.4	1259.6	1005.2	1132.2	1125.4	1172.8	1443.5	907.3	1114.1	1077.2	1019.4	990.2	1161	904.7	988.3	1016.9	969.1	881.6
100057910	ACP2	acid phosphatase 2, lysosomal	-	protein-coding	VGNC:VGNC:52297|Ensembl:ENSECAG00000013128	0.19328	0.31761	8556		88	52	103	78	53	71	110	83	86	74	129	68	58	118	46	78	98	140	77	92	78		66.3	47.9	105.4	87.6	73	66.9	76.6	87.2	85.4	71.7	112	71.8	61.6	108.7	59.3	92.5	103.2	102.7
100064835	ACP3	acid phosphatase 3	ACPP	protein-coding	VGNC:VGNC:52298|Ensembl:ENSECAG00000021043	0.06315	0.14426	6155		272	124	118	176	115	146	247	144	145	128	141	135	126	114	94	118	134	191	69	89.5	68		204.9	114.2	120.7	197.8	158.4	137.6	171.9	151.3	144	123.9	122.4	142.6	133.7	105	121.1	139.9	141.1	140.1
100056621	ACP5	acid phosphatase 5, tartrate resistant	-	protein-coding	VGNC:VGNC:14997|Ensembl:ENSECAG00000012113	0.00011	0.00347	449		314	228	230	162	167	213	278	155	147	152	141	141	118	150	83	104	134	222	176	67	95		236.6	209.9	235.4	182	230.1	200.7	193.5	162.8	146	147.2	122.4	148.9	125.2	138.1	106.9	123.3	141.1	162.8
100065568	ACP6	acid phosphatase 6, lysophosphatidic	-	protein-coding	VGNC:VGNC:50797|Ensembl:ENSECAG00000022581	0.00053	0.00749	1001		496	355	295	202	130	184	338	335.5	306	492	412	299	472	437	271.5	304	337	542	528	464	461		373.7	326.9	301.9	227	179.1	173.4	235.3	352.4	303.9	476.4	357.8	315.8	500.9	402.4	349.8	360.5	354.9	397.6
100066750	ACP7	acid phosphatase 7, tartrate resistant (putative)	-	protein-coding	VGNC:VGNC:55154|Ensembl:ENSECAG00000014105	0.00033	0.00591	791		38	57	32	56	16	26	50	51	59	55	56	67	57	74	67	68	81	138	58	68	88		28.6	52.5	32.7	62.9	22	24.5	34.8	53.6	58.6	53.3	48.6	70.8	60.5	68.1	86.3	80.6	85.3	101.2
100069942	ACSF2	acyl-CoA synthetase family member 2	-	protein-coding	VGNC:VGNC:15002|Ensembl:ENSECAG00000019245	0.00415	0.02319	2514		319	331.5	231	309	82	192	281	364.5	402.5	496	451.5	482	450	484.5	394	433	405.5	539	252	434	404		240.3	305.2	236.4	347.2	113	180.9	195.6	382.9	399.8	480.3	392.1	509.1	477.6	446.1	507.7	513.5	427	395.4
100051639	ACSF3	acyl-CoA synthetase family member 3	-	protein-coding	VGNC:VGNC:15003|Ensembl:ENSECAG00000015121	0.25933	0.39125	9320		266	203	157	185	131	177	267	173	181	191	190	162	147	180	126	141	166	234	109	142	109		200.4	186.9	160.7	207.9	180.5	166.8	185.8	181.7	179.8	184.9	165	171.1	156	165.7	162.4	167.2	174.8	171.6
100057925	ACSL1	acyl-CoA synthetase long chain family member 1	-	protein-coding	VGNC:VGNC:15004|Ensembl:ENSECAG00000008679	0.01563	0.05492	4000		237	226	186.5	143	130	165	265	134	147	176	133	167	138	129	118	113	110	218	154	137	114		178.6	208.1	190.8	160.7	179.1	155.5	184.4	140.8	146	170.4	115.5	176.4	146.5	118.8	152	134	115.8	159.9
100056656	ACSL3	acyl-CoA synthetase long chain family member 3	-	protein-coding	VGNC:VGNC:15005|Ensembl:ENSECAG00000010765	0.01865	0.06182	4240		1579.5	1232.33	1224.17	1003	873	1107.33	1660.83	917	957	1164	1229	953	932.5	1171	788.5	886	1043	1432.5	1069.33	613.5	600		1190	1134.7	1252.7	1127	1202.8	1043.4	1156	963.3	950.6	1127.1	1067.2	1006.6	989.6	1078.2	1016	1050.7	1098.3	1050.7
100054459	ACSL4	acyl-CoA synthetase long chain family member 4	-	protein-coding	VGNC:VGNC:15006|Ensembl:ENSECAG00000016854	0.08753	0.18017	6831		113	92	69	106	72	77	52	70	100	91	27	63	15	61	74	18	50	14	65	12	41		85.1	84.7	70.6	119.1	99.2	72.6	36.2	73.5	99.3	88.1	23.4	66.5	15.9	56.2	95.4	21.3	52.6	10.3
100059190	ACSL5	acyl-CoA synthetase long chain family member 5	-	protein-coding	VGNC:VGNC:15007|Ensembl:ENSECAG00000022003	0	0.00077	70		7	8	6	5	10	7	7	3	4	6	4	6	7	15	13	14	13.5	30	10	30	56		5.3	7.4	6.1	5.6	13.8	6.6	4.9	3.2	4	5.8	3.5	6.3	7.4	13.8	16.8	16.6	14.2	22
100063361	ACSL6	acyl-CoA synthetase long chain family member 6	-	protein-coding	VGNC:VGNC:55396|Ensembl:ENSECAG00000010126	0.00319	0.01997	2246		1105	495	462	758	446	832	930	1219.5	1318.5	1056.5	1315	1362.33	1165.5	753	939.5	843	1093.5	1163.5	658.5	751.5	437		832.5	455.8	472.8	851.7	614.5	784	647.3	1281.1	1309.6	1023	1141.9	1439	1236.9	693.4	1210.6	999.7	1151.4	853.4
100057725	ACSS1	acyl-CoA synthetase short chain family member 1	-	protein-coding	VGNC:VGNC:15009|Ensembl:ENSECAG00000023870	0.12432	0.23123	7560		1818	1107	893	898	593	797	1486.2	1229	1146	1007	1215	1026	960	1025	614.4	639	885	1403.2	1053	550	565		1369.6	1019.3	913.8	1009.1	817	751	1034.4	1291.1	1138.3	975.1	1055	1083.7	1018.8	943.8	791.7	757.8	931.9	1029.2
100054562	ACSS2	acyl-CoA synthetase short chain family member 2	-	protein-coding	VGNC:VGNC:15010|Ensembl:ENSECAG00000016389	0.0716	0.1572	6404		3409.83	1048	2644	1153	989	1142	1718.5	1689	2114	1084.5	1243.5	1318.5	981.5	1155	763	1111	1177.5	1639.5	1245.5	722.5	665		2568.9	965	2705.6	1295.6	1362.7	1076.1	1196.1	1774.3	2099.8	1050.1	1079.8	1392.7	1041.6	1063.5	983.1	1317.5	1239.9	1202.6
100061000	ACSS3	acyl-CoA synthetase short chain family member 3	-	protein-coding	VGNC:VGNC:15011|Ensembl:ENSECAG00000008242	0.00156	0.01317	1668		1144	556.67	623	603	485	686	1350	484.5	422	331	370	487	294	281	228	312	280	573.5	605	151	167		861.9	512.6	637.5	677.6	668.2	646.4	939.6	509	419.2	320.5	321.3	514.4	312	258.7	293.8	370	294.8	420.7
100062175	ACTA2	actin alpha 2, smooth muscle	-	protein-coding	VGNC:VGNC:15013|Ensembl:ENSECAG00000015145	0.0607	0.1405	6074		30	39.7	43	4	7	21	20.2	9	14.2	4	15.53	8	7	20	2.4	12.5	6.2	31.2	9	5	5.4		22.6	36.6	44	4.5	9.6	19.8	14.1	9.5	14.1	3.9	13.5	8.4	7.4	18.4	3.1	14.8	6.5	22.9
100033878	ACTB	actin beta	-	protein-coding	Ensembl:ENSECAG00000015935	0.20773	0.3337	8753		41716.7	32268.7	24001	21795.1	17780.6	28452.7	45652.5	22998	27888	26628.8	26488.4	24360.4	24342	25787.3	17917.7	20442.6	24409.9	35261.9	25009.7	16894.3	14187.5		31428.4	29712.8	24560.2	24490.4	24498.4	26810.6	31775	24159.1	27700.7	25785.2	23000.9	25730.6	25833.6	23744.5	23087.2	24241.8	25703.1	25864.6
100050139	ACTG1	actin gamma 1	-	protein-coding	VGNC:VGNC:51374|Ensembl:ENSECAG00000018600	0.69793	0.78339	12527		21438.5	18774.4	12319.1	13793.3	11401.6	18879.2	27857.8	12940	16962.5	14874	14499.6	14133.8	12237.8	15854.5	10791.1	13082.8	15012.1	20112.7	16178	11528.2	9120.72		16151.3	17287.3	12606.1	15499.1	15709.3	17789.6	19389.5	13593.3	16848.6	14402.9	12590.6	14928.8	12987.7	14598.5	13904.6	15514.2	15807.5	14752.6
100065792	ACTL6A	actin like 6A	-	protein-coding	VGNC:VGNC:15017|Ensembl:ENSECAG00000013622	0.14318	0.25588	7868		600	416	349	320	268.5	427	610	345.5	315	396	404	349	390.5	394	255	305	390	470	383	212	207		452	383.1	357.1	359.6	369.9	402.4	424.6	362.9	312.9	383.5	350.8	368.6	414.4	362.8	328.6	361.7	410.7	344.7
100059349	ACTL7B	actin like 7B	-	protein-coding	VGNC:VGNC:15020|Ensembl:ENSECAG00000005070	0.84339	0.88831	13350		5	10	13	4	14	21	15	5	7	8	25	13	8	14	11	14	18	19	19	8	3		3.8	9.2	13.3	4.5	19.3	19.8	10.4	5.3	7	7.7	21.7	13.7	8.5	12.9	14.2	16.6	19	13.9
100053070	ACTN1	actinin alpha 1	-	protein-coding	VGNC:VGNC:15022|Ensembl:ENSECAG00000019476	0.31598	0.45171	9836		3022	2864	2151	2371	1586	2712	3431.5	2220	2917.5	2893.5	3279.75	2657	2438.5	2837.5	1909.33	2368.5	2421	3909.5	2509	1987.5	1529.75		2276.7	2637.2	2201.1	2664.2	2185.2	2555.5	2388.4	2332.1	2897.9	2801.8	2847.9	2806.4	2587.9	2612.7	2460.2	2808.7	2549.3	2867.6
100066343	ACTN4	actinin alpha 4	-	protein-coding	VGNC:VGNC:15024|Ensembl:ENSECAG00000021777	0.11522	0.21917	7392		2479	2028.5	1577.33	1541	1250	1847.17	2747.5	1277.5	1700	1588.2	1626.25	1357	1586.5	1696.08	1140	1409.5	1561	2196.75	1675	1049	1009.25		1867.6	1867.8	1614.1	1731.6	1722.3	1740.6	1912.3	1342	1688.6	1537.9	1412.1	1433.3	1683.7	1561.7	1468.9	1671.5	1643.7	1611.3
100058966	ACTR10	actin related protein 10	-	protein-coding	VGNC:VGNC:15025|Ensembl:ENSECAG00000018903	0.46502	0.59243	11037		726	643	535	443	355	556.5	730.5	556	503.5	534	688	518.5	526	575.5	447	487	577	738	601	413	381.5		547	592.1	547.5	497.8	489.1	524.4	508.4	584.1	500.1	517.1	597.4	547.7	558.2	529.9	576	577.5	607.6	541.3
100069908	ACTR1A	actin related protein 1A	-	protein-coding	VGNC:VGNC:15026|Ensembl:ENSECAG00000024503	0.99524	0.99644	14044		2025	1522	1270	1127	898.5	1429	2064.5	1346.5	1386.5	1295	1525	1175	1342	1460	951	1150	1347	2041.83	1354	990	848.5		1525.6	1401.4	1299.6	1266.4	1238	1346.5	1436.9	1414.5	1377.2	1254	1324.2	1241.1	1424.2	1344.3	1225.4	1363.7	1418.4	1497.7
100051108	ACTR1B	actin related protein 1B	-	protein-coding	VGNC:VGNC:15027|Ensembl:ENSECAG00000002758	0.00041	0.00647	882		487	358	347	323	213	302	484	325	302	417	459	354	424	489	334	377	327	579	406	491	441		366.9	329.6	355.1	362.9	293.5	284.6	336.9	341.4	300	403.8	398.6	373.9	450	450.3	430.4	447.1	344.3	424.7
100063005	ACTR2	actin related protein 2	-	protein-coding	VGNC:VGNC:15028|Ensembl:ENSECAG00000009219	0.69977	0.78489	12536		4620.5	4599	3673.5	3527	2594.33	4001.5	5463	4027	3709	4307	4518.5	3839	3696.5	4440.33	3011.5	3450.5	3656.5	5620.5	4170.5	2921	2401		3481	4234.7	3759.1	3963.2	3574.5	3770.6	3802.4	4230.3	3684.1	4170.6	3923.6	4054.9	3923	4088.6	3880.4	4091.8	3850.2	4122.6
100033909	ACTR3	actin related protein 3	ARP3	protein-coding	VGNC:VGNC:49331|Ensembl:ENSECAG00000020867	0.00056	0.00769	1029		3734.5	3564	3191.5	3238.5	2136.5	3279	4428.5	3689.83	3572	4745.5	4192.5	4056	3607	4648	3817	3699	4193	6185.5	3722.5	4075	3106.5		2813.5	3281.7	3265.9	3639	2943.7	3089.8	3082.3	3876.1	3548	4595.2	3640.5	4284.1	3828	4279.8	4918.3	4386.4	4415.1	4537.1
100065073	ACTR3B	actin related protein 3B	-	protein-coding	Ensembl:ENSECAG00000010097	0.16506	0.28331	8192		122	89	103	97	78	111	133	108	115	122	123	121	109.5	97	66	75	90	139	104	76	54		91.9	82	105.4	109	107.5	104.6	92.6	113.5	114.2	118.1	106.8	127.8	116.2	89.3	85	88.9	94.8	102
100070271	ACTR5	actin related protein 5	-	protein-coding	VGNC:VGNC:15029|Ensembl:ENSECAG00000024781	0.20054	0.32584	8654		250.5	178	158	122	111.5	154	244	115	138	158	168	143	140	143	113	113	140	171	169.5	86	86		188.7	163.9	161.7	137.1	153.6	145.1	169.8	120.8	137.1	153	145.9	151	148.6	131.7	145.6	134	147.4	125.4
100052662	ACTR6	actin related protein 6	-	protein-coding	VGNC:VGNC:15030|Ensembl:ENSECAG00000017041	0.10003	0.19785	7109		90	69	73.5	68	56	69	108	65	54	63.5	81	69	48	55	48	63	59	67	68	44	34		67.8	63.5	75.2	76.4	77.2	65	75.2	68.3	53.6	61.5	70.3	72.9	50.9	50.6	61.8	74.7	62.1	49.1
100059386	ACTR8	actin related protein 8	-	protein-coding	VGNC:VGNC:15031|Ensembl:ENSECAG00000013264	0.48066	0.60653	11143		339	247	227	219	179	255	391	178	209	241	293	182	215.5	220	162	193.5	250.5	311	259	146	118		255.4	227.4	232.3	246.1	246.6	240.3	272.1	187	207.6	233.4	254.4	192.2	228.7	202.6	208.7	229.5	263.8	228.1
100050899	ACVR1	activin A receptor type 1	-	protein-coding	VGNC:VGNC:15035|Ensembl:ENSECAG00000018902	0.05245	0.12731	5793		254	209	180	131	134	183	271	182	135.5	169	200	140	122	179.5	97	132	133	191	200	87	75		191.4	192.4	184.2	147.2	184.6	172.4	188.6	191.2	134.6	163.6	173.7	147.9	129.5	165.3	125	156.5	140	140.1
100062619	ACVR1B	activin A receptor type 1B	-	protein-coding	VGNC:VGNC:15036|Ensembl:ENSECAG00000011686	0.42514	0.55613	10749		81	69	68.5	61	34	49	92	48	66	40	63	45.5	37	55	43.5	53.5	56	64.5	36	45	31.5		61	63.5	70.1	68.5	46.8	46.2	64	50.4	65.6	38.7	54.7	48.1	39.3	50.6	56.1	63.4	59	47.3
100049823	ACVR2A	activin A receptor type 2A	-	protein-coding	VGNC:VGNC:15038|Ensembl:ENSECAG00000000138	0.48937	0.6141	11205		177	164	154	140	105	156	184	146	140	126	163	119	125	150	124	120	102	186	131	126	88		133.3	151	157.6	157.3	144.7	147	128.1	153.4	139.1	122	141.5	125.7	132.7	138.1	159.8	142.3	107.4	136.4
100053588	ACVR2B	activin A receptor type 2B	-	protein-coding	VGNC:VGNC:15039|Ensembl:ENSECAG00000019616	0.43125	0.5623	10784		927.33	1045.25	778.7	790	621.2	893.2	1465	772.2	712	929	833.25	775	764	928	524.5	588	781	1174	730.25	615	417		698.6	962.5	796.8	887.7	855.9	841.7	1019.7	811.2	707.2	899.6	723.5	818.6	810.8	854.5	675.8	697.3	822.4	861.1
100060631	ACY1	aminoacylase 1	-	protein-coding	Ensembl:ENSECAG00000010261	0.2355	0.36534	9064		434.5	253	212	234	166	275	330	230.5	222	246.5	255.5	255	252	231.5	162	197	207	301	225	159	153.5		327.3	233	216.9	262.9	228.7	259.1	229.7	242.1	220.5	238.7	221.9	269.3	267.4	213.2	208.7	233.6	218	220.8
100051419	ACYP1	acylphosphatase 1	-	protein-coding	VGNC:VGNC:15041	0.66132	0.75397	12333		126	71	58	71	46	90	120	69	66	72	85	85.5	49	90	50	57	92	90	79	50	35		94.9	65.4	59.4	79.8	63.4	84.8	83.5	72.5	65.6	69.7	73.8	90.3	52	82.9	64.4	67.6	96.9	66
100630291	ACYP2	acylphosphatase 2	ACYP	protein-coding	VGNC:VGNC:15042|Ensembl:ENSECAG00000012531	0.00909	0.03825	3340		112	72	46	51	54	66	101	59	77	50	110	64	62	119	85	89	101	99	73	55	38		84.4	66.3	47.1	57.3	74.4	62.2	70.3	62	76.5	48.4	95.5	67.6	65.8	109.6	109.5	105.5	106.4	72.6
100070773	ADA	adenosine deaminase	-	protein-coding	VGNC:VGNC:51503|Ensembl:ENSECAG00000008358	0.00989	0.04052	3434		137	71	72	85	60	93	209	42	37	50	40	59	38	34	40	43	49	69	44	31	17		103.2	65.4	73.7	95.5	82.7	87.6	145.5	44.1	36.8	48.4	34.7	62.3	40.3	31.3	51.5	51	51.6	50.6
100063860	ADAD1	adenosine deaminase domain containing 1	-	protein-coding	VGNC:VGNC:15043|Ensembl:ENSECAG00000016639	0.49001	0.61447	11213		23	11	9	8	15	11	23	1	9	1	20	7	5	2	12	8	4	10	18	8	4		17.3	10.1	9.2	9	20.7	10.4	16	1.1	8.9	1	17.4	7.4	5.3	1.8	15.5	9.5	4.2	7.3
100070813	ADAL	adenosine deaminase like	-	protein-coding	VGNC:VGNC:15044|Ensembl:ENSECAG00000014340	0.67563	0.76539	12412		198.5	147	164	128	102	172	250	149	113	182	214.2	127	190	156	116	151	164	204	224.5	89	103		149.5	135.4	167.8	143.8	140.5	162.1	174	156.5	112.2	176.2	186	134.1	201.6	143.6	149.5	179.1	172.7	149.6
100068314	ADAM10	ADAM metallopeptidase domain 10	-	protein-coding	VGNC:VGNC:15045|Ensembl:ENSECAG00000007963	0.12273	0.22909	7533		1548.33	1482.67	1256	1123	905.33	1352.33	1918	1278	1169	1267	1349	1051.5	1053	1349	837	966.33	1107.33	1524	1224	933	695		1166.5	1365.2	1285.3	1261.9	1247.4	1274.3	1335	1342.5	1161.1	1226.9	1171.4	1110.6	1117.5	1242.1	1078.5	1145.9	1166	1117.9
100072496	ADAM17	ADAM metallopeptidase domain 17	-	protein-coding	VGNC:VGNC:15049|Ensembl:ENSECAG00000005760	0.55766	0.67163	11675		513	434	455.75	373	300	473	613	402	403	424.5	517.5	385.5	373	492	300	330	422.5	561	495.5	354	275		386.5	399.6	466.4	419.1	413.3	445.7	426.7	422.3	400.3	411.1	449.4	407.2	395.9	453	386.6	391.3	444.9	411.5
100059871	ADAM19	ADAM metallopeptidase domain 19	-	protein-coding	VGNC:VGNC:15051|Ensembl:ENSECAG00000017922	0.0038	0.02205	2423		44	18	16	10	34	18	30	6	11	5	4	1	0	1	5	3	7	1	8	8	9		33.1	16.6	16.4	11.2	46.8	17	20.9	6.3	10.9	4.8	3.5	1.1	0	0.9	6.4	3.6	7.4	0.7
100050380	ADAM22	ADAM metallopeptidase domain 22	-	protein-coding	VGNC:VGNC:15052|Ensembl:ENSECAG00000019027	3e-05	0.00187	242		221	401	236	283.5	131	242	191	390	408.5	490	623.5	558	660	940.5	631.5	658	589.5	712.5	659.5	615	368		166.5	369.2	241.5	318.6	180.5	228	132.9	409.7	405.8	474.5	541.4	589.4	700.4	866	813.7	780.3	620.7	522.6
100057132	ADAM32	ADAM metallopeptidase domain 32	-	protein-coding	VGNC:VGNC:15056	0.12049	0.22617	7491		5	5.5	7.5	3.5	3	4	5.5	3	8	5	29	1.5	1	10	8	1.5	6	29.5	4.5	19.5	3		3.8	5.1	7.7	3.9	4.1	3.8	3.8	3.2	7.9	4.8	25.2	1.6	1.1	9.2	10.3	1.8	6.3	21.6
100066376	ADAM33	ADAM metallopeptidase domain 33	-	protein-coding	VGNC:VGNC:15057|Ensembl:ENSECAG00000023637	0.20668	0.33258	8738		138	227.5	268	359	144	244.5	241	235.33	296	376.33	397.5	514.2	357.5	376.5	290	283	358	401.83	458	145	81		104	209.5	274.2	403.4	198.4	230.4	167.7	247.2	294	364.4	345.2	543.1	379.4	346.7	373.7	335.6	377	294.7
111772543	ADAM8	ADAM metallopeptidase domain 8	-	protein-coding	Ensembl:ENSECAG00000028085	0.84182	0.88732	13340		159.5	72	82.5	98.5	43.5	53.5	108.5	79.5	82	92.5	81	113.5	104	82.5	56.5	92.5	94	124.5	88.5	65.5	49.5		120.2	66.3	84.4	110.7	59.9	50.4	75.5	83.5	81.4	89.6	70.3	119.9	110.4	76	72.8	109.7	99	91.3
100058578	ADAM9	ADAM metallopeptidase domain 9	-	protein-coding	VGNC:VGNC:15059|Ensembl:ENSECAG00000006442	0.00872	0.03719	3294		2587.5	3343.5	3176.33	2706.58	1552.5	2527	3786.33	3315.5	3156.83	3895	3535.5	3309	3131.33	4278	2488.17	2869	3310	4626	3170.33	3196.5	2835.83		1949.4	3078.7	3250.3	3041.3	2139.1	2381.2	2635.4	3482.9	3135.6	3771.6	3070	3495.1	3323.2	3939.1	3206	3402.2	3485.4	3393.2
791251	ADAMTS1	ADAM metallopeptidase with thrombospondin type 1 motif 1	-	protein-coding	VGNC:VGNC:15061|Ensembl:ENSECAG00000016339	0.0493	0.12179	5692		84	109	99	95	41	46	80	110	119	130	124	68	130	93	75	124	90	165	102	133	94		63.3	100.4	101.3	106.7	56.5	43.3	55.7	115.6	118.2	125.9	107.7	71.8	138	85.6	96.6	147	94.8	121
100056538	ADAMTS17	ADAM metallopeptidase with thrombospondin type 1 motif 17	-	protein-coding	VGNC:VGNC:15066|Ensembl:ENSECAG00000000579	0.0112	0.04391	3584		59	137.5	84	107	63	88	82	55	84	168	166	94	129	147	124	159	117	231	130	166	103		44.4	126.6	86	120.2	86.8	82.9	57.1	57.8	83.4	162.7	144.1	99.3	136.9	135.4	159.8	188.5	123.2	169.4
100050673	ADAMTS6	ADAM metallopeptidase with thrombospondin type 1 motif 6	-	protein-coding	VGNC:VGNC:15071|Ensembl:ENSECAG00000029347	0.24452	0.37547	9157		49	34	26.83	50.5	50.33	35.33	46.17	54.33	45.67	72.67	98.17	62.5	48.83	27.33	45.33	55.5	49.17	45	59	80.17	44.17		36.9	31.3	27.5	56.7	69.3	33.3	32.1	57.1	45.4	70.4	85.2	66	51.8	25.2	58.4	65.8	51.8	33
100059959	ADAMTS7	ADAM metallopeptidase with thrombospondin type 1 motif 7	-	protein-coding	VGNC:VGNC:15072|Ensembl:ENSECAG00000007527	0.5408	0.65774	11561		13.33	17	18	20.33	8	9	11	11	18.33	24	14	23	11	15	6	13	14	28.67	21	10	10.33		10	15.7	18.4	22.8	11	8.5	7.7	11.6	18.2	23.2	12.2	24.3	11.7	13.8	7.7	15.4	14.7	21
100049887	ADAMTS9	ADAM metallopeptidase with thrombospondin type 1 motif 9	-	protein-coding	VGNC:VGNC:15074|Ensembl:ENSECAG00000019880	0.09916	0.19674	7086		54	114	91	90	30	50	52	72	87	126	113	119	111	120	76	92	116	177	62	129	88		40.7	105	93.1	101.1	41.3	47.1	36.2	75.6	86.4	122	98.1	125.7	117.8	110.5	97.9	109.1	122.1	129.8
100059096	ADAMTSL4	ADAMTS like 4	-	protein-coding	VGNC:VGNC:15077|Ensembl:ENSECAG00000019154	0.45479	0.58375	10954		131	102	113	102	46	50	92	100	133	79	103	76	72	49	44	49	92	64	165	16	13		98.7	93.9	115.6	114.6	63.4	47.1	64	105	132.1	76.5	89.4	80.3	76.4	45.1	56.7	58.1	96.9	46.9
100630912	ADAP1	ArfGAP with dual PH domains 1	-	protein-coding	VGNC:VGNC:51102|Ensembl:ENSECAG00000017134	0.00588	0.02887	2864		260.1	250.5	186	149	121	173	320.8	192	220	218.5	256	207.83	248.2	251.5	174	191.7	218	336.53	245.5	162	129		196	230.7	190.3	167.4	166.7	163	223.3	201.7	218.5	211.6	222.3	219.5	263.4	231.6	224.2	227.3	229.5	246.8
100058484	ADAP2	ArfGAP with dual PH domains 2	-	protein-coding	VGNC:VGNC:15078|Ensembl:ENSECAG00000015333	0.01913	0.0629	4277		23	22	13	9	20	11	30	7	13	12	9	13	9	9	3	8	1	13	10	4	7		17.3	20.3	13.3	10.1	27.6	10.4	20.9	7.4	12.9	11.6	7.8	13.7	9.6	8.3	3.9	9.5	1.1	9.5
100056984	ADAR	adenosine deaminase RNA specific	ADAR1	protein-coding	VGNC:VGNC:15079|Ensembl:ENSECAG00000000974	0.00211	0.01557	1907		593.5	463	445.5	421	340	418	619	350	386	400.5	494	400	360	371	248	282	335	597	378	235	245		447.1	426.3	455.9	473.1	468.5	393.9	430.8	367.7	383.4	387.8	429	422.5	382.1	341.6	319.6	334.4	352.7	437.9
100055928	ADARB1	adenosine deaminase RNA specific B1	-	protein-coding	VGNC:VGNC:15080|Ensembl:ENSECAG00000019917	0.15919	0.27604	8109		42	47	39	29	32	53	38	28	30	27	43	37	25	33	25	26	34	58	25	22	27		31.6	43.3	39.9	32.6	44.1	49.9	26.4	29.4	29.8	26.1	37.3	39.1	26.5	30.4	32.2	30.8	35.8	42.5
100069032	ADAT1	adenosine deaminase tRNA specific 1	-	protein-coding	VGNC:VGNC:15081|Ensembl:ENSECAG00000009128	0.6527	0.74742	12279		28	27	26	23	18	29	30	13	24	27	29	17	26	24	19	18	21	35	27	18	9		21.1	24.9	26.6	25.8	24.8	27.3	20.9	13.7	23.8	26.1	25.2	18	27.6	22.1	24.5	21.3	22.1	25.7
100067148	ADAT2	adenosine deaminase tRNA specific 2	-	protein-coding	VGNC:VGNC:15082	0.31888	0.45448	9865		291	213	231	200	187.5	259	331	203	228	231	244	195	192	215	137	191.5	228	292.7	219	159	125.2		219.2	196.1	236.4	224.7	258.3	244.1	230.4	213.2	226.5	223.7	211.9	206	203.8	198	176.5	227.1	240.1	214.7
106783364	ADAT3	adenosine deaminase tRNA specific 3	-	protein-coding	-	0.08653	0.17865	6811		23.75	15	14	17.25	18.25	17	22.75	14.25	16	15.5	14	9	11	17.25	10	11.5	9.5	22.5	11	3	6.5		17.9	13.8	14.3	19.4	25.1	16	15.8	15	15.9	15	12.2	9.5	11.7	15.9	12.9	13.6	10	16.5
100052487	ADCK1	aarF domain containing kinase 1	-	protein-coding	VGNC:VGNC:15083|Ensembl:ENSECAG00000019547	0.07198	0.15791	6410		202	184	117	143.5	100	153	212	151	166	232	237.5	154	186	215	125	134	166	235	170	97.5	94		152.2	169.4	119.7	161.2	137.8	144.2	147.6	158.6	164.9	224.7	206.2	162.7	197.4	198	161.1	158.9	174.8	172.4
100065809	ADCK2	aarF domain containing kinase 2	-	protein-coding	VGNC:VGNC:15084|Ensembl:ENSECAG00000023917	0.66235	0.75491	12337		220	95	98	99	94	113.5	141	149	152	137	173.5	108	121	140	96	117	107	157.5	103	122	86		165.7	87.5	100.3	111.2	129.5	106.9	98.1	156.5	151	132.7	150.7	114.1	128.4	128.9	123.7	138.7	112.7	115.5
100064927	ADCK5	aarF domain containing kinase 5	-	protein-coding	VGNC:VGNC:15085|Ensembl:ENSECAG00000018817	0.00096	0.01015	1328		127	121	111	118	57	83	127	130	173	156	187	159	142	202	131	150	152	223	133	153	106		95.7	111.4	113.6	132.6	78.5	78.2	88.4	136.6	171.8	151.1	162.4	167.9	150.7	186	168.8	177.9	160.1	163.6
100056933	ADCY10	adenylate cyclase 10	-	protein-coding	VGNC:VGNC:50798|Ensembl:ENSECAG00000011724	0.434	0.56509	10799		6	17	16	14	19	10	6	22	11	9	27	12	14	10	4	4.33	8	9	23	9	10		4.5	15.7	16.4	15.7	26.2	9.4	4.2	23.1	10.9	8.7	23.4	12.7	14.9	9.2	5.2	5.1	8.4	6.6
100051295	ADCY6	adenylate cyclase 6	-	protein-coding	VGNC:VGNC:15091|Ensembl:ENSECAG00000022288	0.00056	0.00767	1027		148	219	159	177	80	157	192	195	234	259	294	258	256	248	189	233	247	419.2	225	229	213		111.5	201.7	162.7	198.9	110.2	147.9	133.6	204.8	232.4	250.8	255.3	272.5	271.7	228.4	243.5	276.3	260.1	307.5
100066046	ADCY9	adenylate cyclase 9	-	protein-coding	VGNC:VGNC:15093|Ensembl:ENSECAG00000024355	0.49209	0.61625	11228		13	13	14	7	12	3	3	18	8	17	15	13	12	14	20	10	8	23	3	17	21		9.8	12	14.3	7.9	16.5	2.8	2.1	18.9	7.9	16.5	13	13.7	12.7	12.9	25.8	11.9	8.4	16.9
100051451	ADD1	adducin 1	-	protein-coding	VGNC:VGNC:15096|Ensembl:ENSECAG00000013136	0.14874	0.26317	7947		859	687	633	617	449.5	706	905	547	541	606	684	620	578	613.5	532	514	630	887	653	528	424		647.2	632.6	647.7	693.3	619.3	665.3	629.9	574.6	537.4	586.8	593.9	654.9	613.4	564.9	685.5	609.5	663.4	650.6
100059447	ADD3	adducin 3	-	protein-coding	VGNC:VGNC:15098|Ensembl:ENSECAG00000013629	0.24835	0.3797	9197		1513.5	1794	1563.5	1261.5	994.83	1407	2202.5	1441	1397.83	1434.33	1736	1403	1370.5	1505.5	1078.5	1126.5	1397.33	1994.7	1368	929.5	746		1140.2	1651.9	1599.9	1417.5	1370.7	1325.8	1533	1513.8	1388.4	1388.9	1507.4	1481.9	1454.5	1386.2	1389.7	1335.9	1471.4	1463.1
100059646	ADGRA2	adhesion G protein-coupled receptor A2	GPR124	protein-coding	VGNC:VGNC:15099|Ensembl:ENSECAG00000000011	0.05676	0.13437	5940		16	40	22	31	6	20	35	26	39	40	33	44	45	16	43	36	25	52	20	69	42		12.1	36.8	22.5	34.8	8.3	18.8	24.4	27.3	38.7	38.7	28.7	46.5	47.8	14.7	55.4	42.7	26.3	38.1
100068039	ADGRA3	adhesion G protein-coupled receptor A3	GPR125	protein-coding	VGNC:VGNC:15100|Ensembl:ENSECAG00000014865	0.08924	0.18235	6881		653.5	702.5	569	465	408	482.5	840	551	458	573	617.5	393	507	566	326	372	530	624	491	348	230		492.3	646.9	582.3	522.5	562.1	454.7	584.7	578.8	454.9	554.8	536.2	415.1	538.1	521.2	420.1	441.1	558.1	457.7
100070436	ADGRB2	adhesion G protein-coupled receptor B2	BAI2	protein-coding	VGNC:VGNC:15101|Ensembl:ENSECAG00000009739	5e-05	0.0023	286		9	5	5	6	0	2	3	3	8	29	13	12	34	35	47	67	34	24	8	52	27		6.8	4.6	5.1	6.7	0	1.9	2.1	3.2	7.9	28.1	11.3	12.7	36.1	32.2	60.6	79.5	35.8	17.6
111774270	ADGRE5	adhesion G protein-coupled receptor E5	-	protein-coding	Ensembl:ENSECAG00000010815	0.00231	0.01641	1977		105	67	61	53.33	49	76.5	115	40	49	41	44	61	27	39	35	40	46	62.33	33	21	27		79.1	61.7	62.4	59.9	67.5	72.1	80	42	48.7	39.7	38.2	64.4	28.7	35.9	45.1	47.4	48.4	45.7
100062615	ADGRG1	adhesion G protein-coupled receptor G1	GPR56	protein-coding	VGNC:VGNC:15107|Ensembl:ENSECAG00000021413	0.02588	0.07726	4709		88	29	42	30	27	36	22	85	78	80	47	88	64	70	54	61	74	121	39	92	92		66.3	26.7	43	33.7	37.2	33.9	15.3	89.3	77.5	77.5	40.8	92.9	67.9	64.5	69.6	72.3	77.9	88.8
100060706	ADGRG6	adhesion G protein-coupled receptor G6	GPR126	protein-coding	VGNC:VGNC:15111|Ensembl:ENSECAG00000015063	3e-05	0.00176	202		51	100	68	37	35	49	59	71	58	115	66	101	143	85	84	86	67	231	109	214	212		38.4	92.1	69.6	41.6	48.2	46.2	41.1	74.6	57.6	111.4	57.3	106.7	151.8	78.3	108.2	102	70.5	169.4
100065569	ADGRL1	adhesion G protein-coupled receptor L1	LPHN1	protein-coding	VGNC:VGNC:58115|Ensembl:ENSECAG00000021555	0.00066	0.00845	1101		78	62	50	54	53	64	66	33	24	33	29	53	22	45	17	18	36	48	27	30	23		58.8	57.1	51.2	60.7	73	60.3	45.9	34.7	23.8	32	25.2	56	23.3	41.4	21.9	21.3	37.9	35.2
100052932	ADGRL2	adhesion G protein-coupled receptor L2	LPHN2	protein-coding	VGNC:VGNC:15113|Ensembl:ENSECAG00000024824	0.01171	0.04525	3639		875.83	760	684	586.33	351	391	892	733	750.2	876.75	1375	803	766	987.5	615	811	757	955	851	473	518		659.8	699.8	699.9	658.8	483.6	368.4	620.8	770	745.2	849	1194	848.2	812.9	909.3	792.4	961.7	797.1	700.5
100056929	ADGRL3	adhesion G protein-coupled receptor L3	LPHN3	protein-coding	VGNC:VGNC:15114|Ensembl:ENSECAG00000018863	0.04701	0.11764	5619		435	791.5	639	653	198	157	649.5	786.5	608	1025.5	1319.5	471	1033	1317.83	431	1010	883.2	838	535	470	722.33		327.7	728.8	653.9	733.8	272.8	147.9	452.1	826.2	603.9	993	1145.8	497.5	1096.3	1213.4	555.4	1197.7	930	614.7
100063782	ADHFE1	alcohol dehydrogenase iron containing 1	-	protein-coding	VGNC:VGNC:15117|Ensembl:ENSECAG00000000795	0.02098	0.06691	4409		73	79.5	60	45.53	29	44.2	40	87.7	69	92.2	86	99.2	87.5	113	72.2	62	74	118.2	57	128.73	77		55	73.2	61.4	51.2	40	41.6	27.8	92.1	68.5	89.3	74.7	104.8	92.9	104	93	73.5	77.9	86.7
100072837	ADI1	acireductone dioxygenase 1	-	protein-coding	VGNC:VGNC:15118|Ensembl:ENSECAG00000020695	0.00046	0.00687	936		972.5	564	518	440	376	541	689	447.5	481.5	346.25	486	379	474	459	262	393	386.5	444	380	256	252		732.7	519.3	530.1	494.4	518.1	509.8	479.6	470.1	478.3	335.3	422	400.3	503	422.6	337.6	466	407	325.7
100052436	ADIPOR1	adiponectin receptor 1	-	protein-coding	VGNC:VGNC:15121|Ensembl:ENSECAG00000009624	0.117	0.22135	7432		1696	1474.5	1095.5	1026	734	1194	1942	1231	1218	1284	1415.5	1202	1266	1408	918	1030.5	1175	1941.5	1253	1039.5	888.5		1277.7	1357.7	1121	1152.9	1011.3	1125.1	1351.7	1293.2	1209.8	1243.3	1229.1	1269.6	1343.6	1296.5	1182.9	1222	1237.3	1424.1
100050051	ADIPOR2	adiponectin receptor 2	-	protein-coding	VGNC:VGNC:58492|Ensembl:ENSECAG00000016136	0.80512	0.86217	13129		1464	1250.25	1275	950	685.75	1142	1303	1255	1240	1261	1202	1037.25	1126.75	1389	887.5	985	1047	1759.5	1097	817	672		1102.9	1151.2	1304.7	1067.5	944.8	1076.1	906.9	1318.4	1231.7	1221.1	1043.7	1095.6	1195.8	1279	1143.6	1168.1	1102.5	1290.6
100630294	ADIRF	adipogenesis regulatory factor	-	protein-coding	Ensembl:ENSECAG00000037793	0.00488	0.02539	2704		575	766	342	721	59	233	463	897.5	991.5	1487.5	932	1551.5	1753.83	1205	1266.5	1027.5	1421.5	1502	401.5	1923.5	1713.5		433.2	705.3	350	810.2	81.3	219.6	322.3	942.8	984.8	1440.4	809.3	1638.8	1861.3	1109.5	1631.9	1218.5	1496.8	1101.7
100072901	ADK	adenosine kinase	-	protein-coding	VGNC:VGNC:15122|Ensembl:ENSECAG00000008160	0.00169	0.01379	1719		918.17	901.17	643.5	518.67	534	775	978.83	630	550	549.67	603	492.5	504	564.5	434.5	432.67	454	844.5	461	468	315		691.7	829.8	658.5	582.8	735.8	730.3	681.3	661.8	546.3	532.3	523.6	520.2	534.9	519.8	559.9	513.1	478.1	619.4
100033857	ADM	adrenomedullin	AMPP	protein-coding	VGNC:VGNC:55775	0.00429	0.02371	2545		88	56	77	32	86	129	131	17	25	25	47	23	39	27	21	30	33	56	40	13	15		66.3	51.6	78.8	36	118.5	121.6	91.2	17.9	24.8	24.2	40.8	24.3	41.4	24.9	27.1	35.6	34.7	41.1
100629546	ADM2	adrenomedullin 2	-	protein-coding	VGNC:VGNC:15123|Ensembl:ENSECAG00000020176	0.35466	0.49007	10174		201	178	191	129	92.5	142	306	102	118	135	163	104	133	116	84	94	127	178	203	41	47		151.4	163.9	195.5	145	127.4	133.8	213	107.1	117.2	130.7	141.5	109.8	141.1	106.8	108.2	111.5	133.7	130.6
100049902	ADNP	activity dependent neuroprotector homeobox	-	protein-coding	VGNC:VGNC:15124|Ensembl:ENSECAG00000009307	0.96475	0.97564	13904		849	762	854	710	626.83	828.75	1020.5	672	683.5	828	945	803.5	685	798.7	571.5	696	747.5	1059	814	616.5	483.5		639.6	701.6	873.9	797.8	863.7	780.9	710.3	705.9	678.9	801.8	820.6	848.7	727	735.4	736.4	825.3	787.1	776.8
100065519	ADNP2	ADNP homeobox 2	-	protein-coding	VGNC:VGNC:15125|Ensembl:ENSECAG00000008310	0.943	0.96017	13809		489	382	398	337	269	413	548.5	319	355	404	462	360	376	411	291	316	369	522	403	284	229		368.4	351.7	407.3	378.7	370.6	389.2	381.8	335.1	352.6	391.2	401.2	380.2	399	378.4	375	374.7	388.5	382.9
100147027	ADO	2-aminoethanethiol dioxygenase	-	protein-coding	-	0.09503	0.19117	6989		378	325	308	246	184	270	388	250	302	290	347	269	304	341	254	291	279	411	312	242	155		284.8	299.3	315.2	276.4	253.5	254.4	270.1	262.6	300	280.8	301.3	284.1	322.6	314	327.3	345.1	293.8	301.5
100034039	ADORA2A	adenosine A2a receptor	-	protein-coding	Ensembl:ENSECAG00000034739	0.32866	0.46454	9948		35	46	66	64	18	47	110	43	61	41	64	67	47	94	57	57	46	71	41	52	52		26.4	42.4	67.5	71.9	24.8	44.3	76.6	45.2	60.6	39.7	55.6	70.8	49.9	86.6	73.4	67.6	48.4	52.1
100063319	ADORA2B	adenosine A2b receptor	-	protein-coding	VGNC:VGNC:15127|Ensembl:ENSECAG00000008441	0.28914	0.42349	9600		26	18	26	13	8	24	16	7	10	17	10	17	19	7	6	22	8	28	12	3	6		19.6	16.6	26.6	14.6	11	22.6	11.1	7.4	9.9	16.5	8.7	18	20.2	6.4	7.7	26.1	8.4	20.5
100052166	ADPGK	ADP dependent glucokinase	-	protein-coding	VGNC:VGNC:15128|Ensembl:ENSECAG00000020480	0.00068	0.00857	1113		856	717	531	556	394.5	597	882	676	681	704	777.5	675	753	836	508	586	695.5	1020.5	716	630	533		644.9	660.2	543.4	624.8	543.5	562.5	613.9	710.1	676.4	681.7	675.1	713	799.1	769.8	654.6	694.9	732.3	748.5
100070997	ADPRH	ADP-ribosylarginine hydrolase	-	protein-coding	VGNC:VGNC:56419|Ensembl:ENSECAG00000023958	0.01108	0.04363	3569		14	10	9	11	8	9	9	13	18	6	12	10	16	10	13	18	8	24	8	30	25		10.5	9.2	9.2	12.4	11	8.5	6.3	13.7	17.9	5.8	10.4	10.6	17	9.2	16.8	21.3	8.4	17.6
100073085	ADPRM	ADP-ribose/CDP-alcohol diphosphatase, manganese dependent	-	protein-coding	VGNC:VGNC:15130|Ensembl:ENSECAG00000025154	0.23541	0.36532	9061		74	71	62	53	62	74.2	84	55	58	48	64	58	47	66	46	49	53	77	68	37	44		55.7	65.4	63.4	59.6	85.4	69.9	58.5	57.8	57.6	46.5	55.6	61.3	49.9	60.8	59.3	58.1	55.8	56.5
100069360	ADPRS	ADP-ribosylserine hydrolase	ADPRHL2	protein-coding	VGNC:VGNC:15129|Ensembl:ENSECAG00000013445	8e-05	0.00294	365		458	332	290	216	245	359	448	182	196	189	238	166	212	192	172	175	221	234	230	121	102		345	305.7	296.8	242.7	337.6	338.3	311.8	191.2	194.7	183	206.7	175.3	225	176.8	221.6	207.5	232.7	171.6
100066003	ADRA1D	adrenoceptor alpha 1D	-	protein-coding	VGNC:VGNC:58943|Ensembl:ENSECAG00000005173	0.86351	0.90294	13447		152.2	111.2	100	92	40	89	125	81	121	79	107	108	126	105	68	64	98	151	144	33	23		114.7	102.4	102.3	103.4	55.1	83.9	87	85.1	120.2	76.5	92.9	114.1	133.7	96.7	87.6	75.9	103.2	110.8
100051684	ADRA2B	adrenoceptor alpha 2B	-	protein-coding	VGNC:VGNC:51273	0.0617	0.14204	6107		21	6	20	37	18	21	31	14	12	11	2	6	24	17	17	13	27	17	10	9	6		15.8	5.5	20.5	41.6	24.8	19.8	21.6	14.7	11.9	10.7	1.7	6.3	25.5	15.7	21.9	15.4	28.4	12.5
100070427	ADSL	adenylosuccinate lyase	-	protein-coding	VGNC:VGNC:49422	0.00814	0.03554	3218		1176.5	801.5	724	626	563	784.5	1426.5	598	477	518.5	604.5	487.5	556	597.5	421	447.5	557	764.5	658	310.5	274.5		886.3	738	740.9	703.4	775.7	739.2	992.9	628.2	473.8	502.1	524.9	514.9	590.1	550.2	542.5	530.7	586.5	560.8
100062135	ADSS2	adenylosuccinate synthase 2	ADSS	protein-coding	VGNC:VGNC:15136|Ensembl:ENSECAG00000010744	0.24653	0.37766	9179		1531.5	1434	1279.5	1128	804	1290	1792	1284.5	1336.5	1379.33	1500	1237.5	1196.03	1430	1091	1233.5	1194	1820.5	1314	1006	706		1153.8	1320.4	1309.3	1267.5	1107.8	1215.5	1247.3	1349.4	1327.5	1335.6	1302.5	1307.1	1269.3	1316.7	1405.8	1462.7	1257.3	1335.3
100064946	AEBP1	AE binding protein 1	-	protein-coding	VGNC:VGNC:15139|Ensembl:ENSECAG00000019884	0.08497	0.17629	6777		62	66	32	36	28	56	41	33	30	20	33	35	27	42	36	29	40	51	56	12.33	18		46.7	60.8	32.7	40.5	38.6	52.8	28.5	34.7	29.8	19.4	28.7	37	28.7	38.7	46.4	34.4	42.1	37.4
100067927	AEBP2	AE binding protein 2	-	protein-coding	VGNC:VGNC:15140|Ensembl:ENSECAG00000012977	0.99542	0.99656	14045		419.65	396.53	360	331	297.9	413	606	382	315	399.33	422.5	333	347	396	264.25	337	352	485	381.7	285.2	250		316.2	365.1	368.4	371.9	410.5	389.2	421.8	401.3	312.9	386.7	366.9	351.7	368.3	364.6	340.5	399.6	370.6	355.7
100069794	AEN	apoptosis enhancing nuclease	-	protein-coding	Ensembl:ENSECAG00000037942	0.01398	0.0509	3862		495.85	498	404.67	291	344.7	465.95	745.75	243	292	311	377	296	281	269.67	266	321	244.5	324.5	405	126	114		373.6	458.6	414.1	327	474.9	439.1	519.1	255.3	290	301.1	327.4	312.6	298.2	248.3	342.7	380.7	257.5	238
100056653	AFAP1	actin filament associated protein 1	-	protein-coding	VGNC:VGNC:15141|Ensembl:ENSECAG00000013779	0.19589	0.32036	8598		91	138	120	138	70	70	98	129	106	166	176	157	128	138	130	92	136	179	112	173	106		68.6	127.1	122.8	155.1	96.4	66	68.2	135.5	105.3	160.7	152.8	165.8	135.8	127.1	167.5	109.1	143.2	131.3
100068108	AFAP1L2	actin filament associated protein 1 like 2	-	protein-coding	VGNC:VGNC:50992|Ensembl:ENSECAG00000014979	0.25965	0.39138	9328		751	771.5	602.5	557	441	711	1061	536	551	547	622	544	619	605	390	458	560	732	635	396	373		565.8	710.4	616.5	625.9	607.6	670	738.5	563.1	547.3	529.7	540.1	574.6	656.9	557.1	502.5	543.1	589.7	536.9
100054846	AFDN	afadin, adherens junction formation factor	-	protein-coding	VGNC:VGNC:15143|Ensembl:ENSECAG00000014680	0.67364	0.76412	12396		1712.5	1467.5	1648.5	1432	1265	1663	2160	1362.5	1625	1694.33	1700.5	1412.5	1285.5	1705	1091.33	1280	1338	2169	1483	1231	1003		1290.2	1351.3	1686.9	1609.1	1742.9	1567	1503.4	1431.3	1614.1	1640.7	1476.6	1491.9	1364.3	1569.9	1406.2	1517.9	1408.9	1591
100062821	AFF1	AF4/FMR2 family member 1	-	protein-coding	VGNC:VGNC:15144|Ensembl:ENSECAG00000003619	0.05621	0.13345	5922		709	909	705	716	453	718	910	826	766	1016	1156.5	864.5	824	1003	704	703.25	743	1232	865	568.5	445		534.1	837	721.4	804.5	624.2	676.6	633.4	867.7	760.9	983.8	1004.2	913.1	874.5	923.5	907.1	833.9	782.4	903.7
100063038	AFF4	AF4/FMR2 family member 4	-	protein-coding	VGNC:VGNC:15146|Ensembl:ENSECAG00000011969	0.37764	0.51265	10358		2153.5	2067	1804	1630.5	1558.33	2035.5	2638	1997	1801.5	1803	2054	1740	1638.5	2149	1226	1492	1776.5	2601	2038.5	1595	1254.5		1622.4	1903.3	1846	1832.1	2147.1	1918	1836.1	2097.8	1789.4	1745.9	1783.6	1837.9	1738.9	1978.8	1579.7	1769.3	1870.6	1907.8
100066538	AFG1L	AFG1 like ATPase	LACE1	protein-coding	VGNC:VGNC:15147|Ensembl:ENSECAG00000023503	0.18094	0.30245	8412		105	95	88	105	84	136	142	127	103	131	193	126	112	129	85.5	102	121	170	134	101	63		79.1	87.5	90.1	118	115.7	128.2	98.8	133.4	102.3	126.9	167.6	133.1	118.9	118.8	110.2	121	127.4	124.7
100058377	AFG3L2	AFG3 like matrix AAA peptidase subunit 2	-	protein-coding	VGNC:VGNC:15148|Ensembl:ENSECAG00000005869	0.00084	0.00954	1234		1366	1042	999.5	849	749	1088	1589	911	889.5	973.5	1064	839.5	840	879	640.5	735	845	1131	935	556	446		1029.1	959.5	1022.8	954	1032	1025.2	1106	957	883.5	942.7	923.9	886.7	891.5	809.4	825.3	871.6	889.8	829.6
100057858	AFMID	arylformamidase	-	protein-coding	VGNC:VGNC:15150|Ensembl:ENSECAG00000012095	0.00014	0.00389	489		227	147	111	120	138.5	209	227	67	122	82	99	91	86	58	70	68	81	88	93.5	22	32		171	135.4	113.6	134.8	190.8	196.9	158	70.4	121.2	79.4	86	96.1	91.3	53.4	90.2	80.6	85.3	64.5
100063526	AFTPH	aftiphilin	-	protein-coding	VGNC:VGNC:15151|Ensembl:ENSECAG00000012175	0.04027	0.10533	5375		726.7	688.75	600.2	625.5	473.75	639.7	988.4	694.5	679.7	759	820.33	678.25	593	722	543	601	641	945.7	663.5	586.75	470		547.5	634.2	614.2	702.9	652.7	602.8	687.9	729.6	675.1	735	712.3	716.4	629.3	664.8	699.7	712.7	675	693.7
100060636	AGA	aspartylglucosaminidase	-	protein-coding	VGNC:VGNC:15152|Ensembl:ENSECAG00000000085	0.5233	0.64252	11452		133.5	155	112	88	58	116	152.5	125.5	160	168	144	81	140	151	81	81	100	148	156	96	65		100.6	142.7	114.6	98.9	79.9	109.3	106.1	131.8	158.9	162.7	125	85.6	148.6	139	104.4	96.1	105.3	108.6
100065931	AGAP1	ArfGAP with GTPase domain, ankyrin repeat and PH domain 1	-	protein-coding	VGNC:VGNC:15153|Ensembl:ENSECAG00000014269	0.08237	0.17293	6698		460	445.25	359	343.5	243	324	430	308	363	455	472	361.33	395	524	324	370	347.33	677	390.5	321.33	239.5		346.6	410	367.4	386	334.8	305.3	299.3	323.6	360.6	440.6	409.9	381.7	419.2	482.5	417.5	438.8	365.7	496.6
100064153	AGAP3	ArfGAP with GTPase domain, ankyrin repeat and PH domain 3	CENTG3	protein-coding	VGNC:VGNC:50863|Ensembl:ENSECAG00000020859	0.01791	0.06	4196		225	150	129.5	132	98	171.5	234	121	135	118.5	171	107.5	105	89.5	115	113	108	168	119	70	58		169.5	138.1	132.5	148.3	135	161.6	162.9	127.1	134.1	114.7	148.5	113.5	111.4	82.4	148.2	134	113.7	123.2
100051805	AGBL2	ATP/GTP binding protein like 2	-	protein-coding	VGNC:VGNC:15155|Ensembl:ENSECAG00000018720	0.63506	0.73415	12163		16	12	17	8	17	15	13	11	17	8	18	8	6	18	8	7	13	18	17	6	7		12.1	11	17.4	9	23.4	14.1	9	11.6	16.9	7.7	15.6	8.4	6.4	16.6	10.3	8.3	13.7	13.2
100055532	AGBL5	ATP/GTP binding protein like 5	-	protein-coding	VGNC:VGNC:15156|Ensembl:ENSECAG00000007490	0.84611	0.89037	13362		54	31	24	27	29	32	59	23	24	28	43	27	29	34	23	28	32	36	38	24	29		40.7	28.5	24.6	30.3	40	30.2	41.1	24.2	23.8	27.1	37.3	28.5	30.8	31.3	29.6	33.2	33.7	26.4
100051699	AGER	advanced glycosylation end-product specific receptor	-	protein-coding	VGNC:VGNC:15157|Ensembl:ENSECAG00000020819	0.44689	0.57681	10894		301	171	181	175	135	179	256.5	191	209	161	225	160	189	193	142	128	157	201	185	122	116		226.8	157.5	185.2	196.6	186	168.7	178.5	200.6	207.6	155.9	195.4	169	200.6	177.7	183	151.8	165.3	147.4
100629966	AGFG1	ArfGAP with FG repeats 1	-	protein-coding	VGNC:VGNC:56530|Ensembl:ENSECAG00000015186	0.72424	0.80337	12676		1523.4	1299.45	1089.4	1051.5	887	1239.5	1877.25	1162	1240.5	1172.25	1353	1123.7	1123.7	1211.25	937.2	1084.25	1058.2	1690.5	1146.25	1026.5	785.5		1147.7	1196.5	1114.8	1181.5	1222.1	1168	1306.6	1220.7	1232.2	1135.1	1174.9	1186.9	1192.6	1115.3	1207.6	1285.8	1114.3	1240
100068998	AGFG2	ArfGAP with FG repeats 2	-	protein-coding	VGNC:VGNC:15158|Ensembl:ENSECAG00000016244	0.00072	0.00877	1150		239	117	156	124	70	81	168	186.5	239.5	256	228.5	220.5	207	261.75	160	172	195	319	203	221	178		180.1	107.7	159.6	139.3	96.4	76.3	116.9	195.9	237.9	247.9	198.4	232.9	219.7	241	206.2	204	205.3	234
100073274	AGGF1	angiogenic factor with G-patch and FHA domains 1	-	protein-coding	VGNC:VGNC:15159|Ensembl:ENSECAG00000016031	0.59581	0.70212	11932		447	446	407	360	316	434	563	346	414	388.5	472	325	349.5	354	320	327	368	493	427	283	235		336.8	410.7	416.5	404.5	435.4	409	391.9	363.5	411.2	376.2	409.9	343.3	370.9	326	412.3	387.8	387.5	361.6
100064603	AGK	acylglycerol kinase	-	protein-coding	VGNC:VGNC:15160|Ensembl:ENSECAG00000014211	0.00024	0.00503	675		455.17	375.83	341	263.5	261.5	381.33	467	258	288.67	285.33	366.33	294.33	289	277	201.83	219	264.5	370.83	288.33	195.83	151.83		342.9	346.1	348.9	296.1	360.3	359.3	325	271	286.7	276.3	318.1	310.9	306.7	255.1	260.1	259.7	278.5	272
100050695	AGL	amylo-alpha-1, 6-glucosidase, 4-alpha-glucanotransferase	-	protein-coding	VGNC:VGNC:15161|Ensembl:ENSECAG00000010571	0.00034	0.00593	806		596	535	585	530	279	463	510	831	669	762	999	776	773.5	905	579	721	641	1212	793	1001	648		449	492.6	598.6	595.5	384.4	436.3	355	873	664.5	737.9	867.5	819.6	820.9	833.3	746.1	855	675	889
100055148	AGO1	argonaute RISC component 1	EIF2C1	protein-coding	VGNC:VGNC:50644|Ensembl:ENSECAG00000024353	0.03104	0.08762	4981		398	403	361	407	284	310.5	503	350	408	465	590	409	418	520	338	403	424	715	473.5	367	237		299.8	371.1	369.4	457.3	391.3	292.6	350.1	367.7	405.3	450.3	512.3	432	443.6	478.8	435.5	477.9	446.5	524.5
100069541	AGO2	argonaute RISC catalytic component 2	EIF2C2	protein-coding	VGNC:VGNC:15164|Ensembl:ENSECAG00000006078	0.00064	0.00834	1075		3256.2	2598.53	2374	1873.2	2455.2	3206.83	4604.17	1905	1731	1950.5	1963	1608	1802.5	1800	1220.5	1450.5	1746	2537.5	1742	911.2	703		2453.1	2392.7	2429.3	2104.8	3382.8	3021.8	3204.6	2001.2	1719.4	1888.7	1704.6	1698.4	1913	1657.4	1572.6	1720.1	1838.5	1861.3
100069387	AGO3	argonaute RISC catalytic component 3	EIF2C3	protein-coding	Ensembl:ENSECAG00000023972	0.22576	0.35416	8963		534	736	712	607.5	512	714.5	817	745	631	739.5	790	703	568	883	495	634.5	689.5	1078.5	862.5	628	442.5		402.3	677.7	728.6	682.6	705.4	673.3	568.6	782.6	626.8	716.1	686	742.5	602.8	813.1	637.8	752.4	726	791.1
100055196	AGO4	argonaute RISC component 4	EIF2C4	protein-coding	VGNC:VGNC:50645|Ensembl:ENSECAG00000023972	0.00465	0.02477	2638		45	22	35	25	15	33	44	62	39	48	53	52	53	61	36	30	41	80	23	68	74		33.9	20.3	35.8	28.1	20.7	31.1	30.6	65.1	38.7	46.5	46	54.9	56.2	56.2	46.4	35.6	43.2	58.7
100059501	AGPAT1	1-acylglycerol-3-phosphate O-acyltransferase 1	-	protein-coding	VGNC:VGNC:15165|Ensembl:ENSECAG00000014481	0.12055	0.22622	7493		418.5	293.5	293	290	159	279	415.5	318	300	280	362	294.5	272	301	220	233	266.5	460	326	238	213		315.3	270.3	299.8	325.9	219.1	262.9	289.2	334.1	298	271.1	314.3	311.1	288.7	277.2	283.5	276.3	280.6	337.4
100068797	AGPAT2	1-acylglycerol-3-phosphate O-acyltransferase 2	-	protein-coding	VGNC:VGNC:56860|Ensembl:ENSECAG00000010932	0.32245	0.45821	9895		4233	2916	2081	1906	1571	2339	3740.5	2431.5	2421	2345.67	2341	2083	2107.5	2211.5	1466	1772.17	2150	3054.5	1974	1759	1658.5		3189	2685	2129.5	2141.7	2164.5	2204	2603.5	2554.3	2404.7	2271.4	2032.8	2200.2	2236.6	2036.3	1889	2101.5	2263.9	2240.5
100057170	AGPAT3	1-acylglycerol-3-phosphate O-acyltransferase 3	-	protein-coding	VGNC:VGNC:15166|Ensembl:ENSECAG00000022861	0.58602	0.69389	11875		494	348	261	275	226	345	379	275	340	325	356	291	264	316	226	261	284	437	262	242	194		372.2	320.4	267.1	309	311.4	325.1	263.8	288.9	337.7	314.7	309.1	307.4	280.2	291	291.2	309.5	299	320.5
100063996	AGPAT5	1-acylglycerol-3-phosphate O-acyltransferase 5	-	protein-coding	VGNC:VGNC:55347|Ensembl:ENSECAG00000016106	0.00031	0.00569	762		1999.5	1556.5	1208	1229	1047	1548	2011	1085	1138	992	1270.33	1131	897	1043	931	926	1029	1542	1197	730.5	572		1506.4	1433.2	1236.1	1381	1442.6	1458.7	1399.7	1139.8	1130.4	960.6	1103.1	1194.6	952	960.4	1199.6	1098.1	1083.5	1131.1
100053590	AGPS	alkylglycerone phosphate synthase	-	protein-coding	VGNC:VGNC:15168|Ensembl:ENSECAG00000008695	0.45211	0.58141	10934		4190	3928.5	3551.5	3036	2466	3927	4990	3503	3544.5	3276.5	3728	3032.5	3059	3549	2687.5	3015	3209.5	4694	3682.5	2272	1793		3156.7	3617.3	3634.2	3411.4	3397.7	3700.4	3473.1	3679.9	3520.7	3172.7	3237.2	3203.1	3246.4	3267.9	3462.9	3575.3	3379.5	3443
100066334	AGRN	agrin	-	protein-coding	Ensembl:ENSECAG00000030432	0.01386	0.0506	3850		798	829.5	667.5	750	382.5	608	737	868	938	933	1019	844.5	784	980	685	746	861	1218	790	796	644		601.2	763.8	683.1	842.7	527	572.9	513	911.8	931.7	903.4	884.8	892	832	902.4	882.6	884.6	906.6	893.4
100061665	AGTPBP1	ATP/GTP binding protein 1	-	protein-coding	VGNC:VGNC:15172|Ensembl:ENSECAG00000019812	0.00416	0.02321	2520		104	85	99	83	84	108	142.2	117	98	128	168	128	114.5	108	119	113	117	190.5	109.5	147	116		78.4	78.3	101.3	93.3	115.7	101.8	99	122.9	97.3	123.9	145.9	135.2	121.5	99.4	153.3	134	123.2	139.7
100051052	AGTRAP	angiotensin II receptor associated protein	-	protein-coding	VGNC:VGNC:15175|Ensembl:ENSECAG00000022839	0.7437	0.81768	12788		550	335.5	274	206.5	164	249	521	291	265	299.5	284.5	242	313	329.5	138	154	296.5	398	284	149	161		414.4	308.9	280.4	232	226	234.6	362.6	305.7	263.2	290	247	255.6	332.2	303.4	177.8	182.6	312.2	291.9
100054592	AHCTF1	AT-hook containing transcription factor 1	-	protein-coding	VGNC:VGNC:15177|Ensembl:ENSECAG00000011125	0.01112	0.04374	3575		1947.5	2029	1992	1599	1562	2245.5	2720	1520.5	1390.5	1622.5	1852.5	1353.5	1367	1612	1224	1358	1509	2079	1889	996.5	762		1467.2	1868.3	2038.4	1796.7	2152.1	2115.9	1893.2	1597.3	1381.2	1571.1	1608.6	1429.6	1450.8	1484.3	1577.1	1610.4	1588.9	1524.9
100069299	AHCY	adenosylhomocysteinase	-	protein-coding	-	0.16308	0.28092	8163		3858	3158.17	2260.33	2527	1526	2267.5	3641.5	2892.25	3244	3161.33	3360.5	3070	3025	3057.5	1998.5	2235.67	2464.83	3561.5	2413.08	2118.33	2082.5		2906.5	2908	2313	2839.5	2102.5	2136.6	2534.6	3038.3	3222.2	3061.2	2918.1	3242.7	3210.4	2815.3	2575.1	2651.2	2595.4	2612.4
100058372	AHCYL1	adenosylhomocysteinase like 1	-	protein-coding	VGNC:VGNC:15178	0.00116	0.01109	1470		2312	2089	2109	2019.75	1058	1772.5	2609.5	2548	2543.75	2611	2893.25	2438.5	2524	3025	1951.25	2150.75	2344	3602.42	2379.75	1812.5	1494.5		1741.8	1923.5	2158.1	2269.5	1457.7	1670.2	1816.3	2676.6	2526.7	2528.3	2512.3	2575.7	2678.7	2785.4	2514.2	2550.5	2468.2	2642.4
100071835	AHCYL2	adenosylhomocysteinase like 2	-	protein-coding	VGNC:VGNC:15179|Ensembl:ENSECAG00000014138	0.02175	0.06862	4457		2620	4991	4021.5	3362	1407	3107	3418	4877	4769.5	5787	5584.5	5257.5	5151.5	5903.5	4290	3696	4181	8286.7	4135.5	4534.25	3110.5		1973.8	4595.7	4115.2	3777.8	1938.6	2927.7	2379	5123.2	4737.5	5603.7	4849.2	5553.2	5467.2	5435.9	5527.7	4382.9	4402.5	6078.3
100056837	AHDC1	AT-hook DNA binding motif containing 1	-	protein-coding	VGNC:VGNC:50646	0.12831	0.23636	7633		313.5	229	219	222	135	208	251.5	248	322.5	225.5	318	267	264	286	177	200	193	411	284.5	228	141		236.2	210.9	224.1	249.5	186	196	175	260.5	320.3	218.4	276.1	282	280.2	263.3	228.1	237.2	203.2	301.5
100073172	AHI1	Abelson helper integration site 1	-	protein-coding	Ensembl:ENSECAG00000019646	0.00474	0.02501	2667		40	32	72	33	13	22	30	58	77	56	47.33	40	87.5	103	47	39	64	91	55	80	106		30.1	29.5	73.7	37.1	17.9	20.7	20.9	60.9	76.5	54.2	41.1	42.2	92.9	94.8	60.6	46.2	67.4	66.7
100063459	AHNAK	AHNAK nucleoprotein	-	protein-coding	Ensembl:ENSECAG00000034383	0.00502	0.02589	2728		11669	15951.6	11366	11178.5	6131.75	11085.7	11219	13128.8	16291.5	16144.7	14811.9	16331.9	15753.7	19793.1	13366.6	14759.3	12554.8	28524.2	13691.2	15414.4	11643.1		8791.1	14688.2	11630.8	12560.9	8448.4	10445.9	7808.6	13791.7	16182.1	15633.3	12861.7	17250.5	16719	18225.2	17223.1	17502.3	13219.9	20922.5
100146176	AHNAK2	AHNAK nucleoprotein 2	-	protein-coding	-	0.00506	0.026	2735		134.75	11.2	21.33	45.47	7	22	10	59.03	87.35	47.48	27.6	116.9	52.8	48.35	28.05	75.78	97.1	44.15	34.55	217.67	467.13		101.5	10.3	21.8	51.1	9.6	20.7	7	62	86.8	46	24	123.5	56	44.5	36.1	89.9	102.2	32.4
100066186	AHR	aryl hydrocarbon receptor	-	protein-coding	Ensembl:ENSECAG00000013393	0.4995	0.62276	11278		381	391	349	284	294	346	491	338	324	319	359	257	279	294	277	299	296	413	363	222	188		287	360	357.1	319.1	405.1	326	341.7	355.1	321.8	308.9	311.7	271.5	296.1	270.7	356.9	354.6	311.7	302.9
100052370	AHSA1	activator of HSP90 ATPase activity 1	-	protein-coding	VGNC:VGNC:15181|Ensembl:ENSECAG00000011763	0.00088	0.00973	1266		1152	680	629	482	508	836	1300	388	437.5	451	524	396	451	406	344	357.5	470	518	504	209	171		867.9	626.1	643.7	541.6	699.9	787.8	904.8	407.6	434.6	436.7	455	418.3	478.6	373.8	443.2	423.9	494.9	380
100064970	AHSA2	activator of HSP90 ATPase homolog 2	-	protein-coding	-	0.08874	0.18186	6861		215	100	103	110	79	120	209	112	98	98.33	140	87	112	88	81	95	97	132	105	60	42		162	92.1	105.4	123.6	108.8	113.1	145.5	117.7	97.3	95.2	121.6	91.9	118.9	81	104.4	112.7	102.1	96.8
100053366	AIDA	axin interactor, dorsalization associated	-	protein-coding	VGNC:VGNC:58116|Ensembl:ENSECAG00000011087	0.00015	0.00411	512		437.42	342.33	343.67	345.67	201.83	336.5	441	389	395.67	484.17	504.67	392.75	443.83	500.5	333.83	378.92	430.17	704.92	422.67	371.33	328		329.5	315.2	351.7	388.4	278.1	317.1	306.9	408.6	393	468.8	438.2	414.8	471	460.9	430.1	449.3	453	517.1
100069645	AIF1L	allograft inflammatory factor 1 like	-	protein-coding	VGNC:VGNC:56861|Ensembl:ENSECAG00000026856	0.0033	0.02041	2275		1113.5	619.33	715	514	408.33	410.33	1330.67	650	497.83	771	957.83	497	342.83	1139.03	631.83	826.33	558.67	1179	1237.33	1210.83	852.33		838.9	570.3	731.7	577.6	562.6	386.6	926.2	682.8	494.5	746.6	831.7	525	363.8	1048.8	814.1	979.9	588.3	864.8
100054546	AIFM1	apoptosis inducing factor mitochondria associated 1	-	protein-coding	VGNC:VGNC:15186|Ensembl:ENSECAG00000001360	0.10147	0.19983	7140		1439	1599.5	1337	984	673	1419	1348	1544	1401	1647.17	1400	1608.17	1619.5	1767.5	1297	1102	1440.5	2119	1176	882.5	894		1084.1	1472.8	1368.2	1105.7	927.3	1337.1	938.2	1622	1391.6	1595	1215.7	1698.6	1718.7	1627.5	1671.2	1306.8	1516.8	1554.3
100063387	AIFM2	apoptosis inducing factor mitochondria associated 2	-	protein-coding	VGNC:VGNC:15187|Ensembl:ENSECAG00000004338	0.08553	0.17722	6786		110	92	74	115	56	94	107	73	85	100	91	108	78	64	84	103	70	90	72	41	42		82.9	84.7	75.7	129.2	77.2	88.6	74.5	76.7	84.4	96.8	79	114.1	82.8	58.9	108.2	122.1	73.7	66
100056937	AIFM3	apoptosis inducing factor mitochondria associated 3	-	protein-coding	Ensembl:ENSECAG00000004262	0.00256	0.01744	2063		13	50	40	42	13	35	30	44.5	76	90	91	80	63	108	53	94	76	94	70	93	68		9.8	46	40.9	47.2	17.9	33	20.9	46.7	75.5	87.1	79	84.5	66.9	99.4	68.3	111.5	80	68.9
100067266	AIG1	androgen induced 1	-	protein-coding	Ensembl:ENSECAG00000008340	1e-05	0.00128	139		89	94	86	68	67	54	69	53	60	90	112	57	67	87	65	94	103	184.5	227	119	98		67.1	86.6	88	76.4	92.3	50.9	48	55.7	59.6	87.1	97.3	60.2	71.1	80.1	83.8	111.5	108.5	135.3
100073027	AIMP1	aminoacyl tRNA synthetase complex interacting multifunctional protein 1	-	protein-coding	VGNC:VGNC:15188|Ensembl:ENSECAG00000006138	0.00306	0.01946	2210		1159.5	851.5	741.5	628.5	661.5	900	1307	608.5	646	594.5	723.5	545	572	599.5	538	528	679.5	785	739	346	293.5		873.5	784.1	758.8	706.2	911.4	848.1	909.7	639.2	641.7	575.7	628.2	575.7	607	552	693.2	626.1	715.5	575.8
100059133	AIMP2	aminoacyl tRNA synthetase complex interacting multifunctional protein 2	-	protein-coding	VGNC:VGNC:15189|Ensembl:ENSECAG00000000053	0.00215	0.01573	1919		995	714	580.5	521	452.5	729	983	399	439	422.5	539.5	400	412	409.5	389	446	546	560	588	246	221		749.6	657.4	594	585.4	623.5	686.9	684.2	419.1	436.1	409.1	468.5	422.5	437.2	377.1	501.2	528.9	574.9	410.8
100034148	AIP	aryl hydrocarbon receptor interacting protein	-	protein-coding	VGNC:VGNC:15190|Ensembl:ENSECAG00000017167	0.01054	0.04221	3509		286	181	137	123	118	172	222	142	163	126	112	159	121	128	106	92	134	166	127	85	69		215.5	166.7	140.2	138.2	162.6	162.1	154.5	149.2	161.9	122	97.3	167.9	128.4	117.9	136.6	109.1	141.1	121.8
100056024	AJUBA	ajuba LIM protein	-	protein-coding	VGNC:VGNC:15193|Ensembl:ENSECAG00000009971	0.08482	0.17613	6770		811	689.5	561	484	383	567	961	455	489	495	576	384	422	526	379	414	459.5	709	593	329	310.5		611	634.9	574.1	543.9	527.7	534.3	668.9	478	485.7	479.3	500.2	405.6	447.9	484.3	488.3	490.9	483.8	520.1
100055706	AK2	adenylate kinase 2	-	protein-coding	VGNC:VGNC:15195|Ensembl:ENSECAG00000023800	0.6456	0.7422	12230		4968.5	3215.5	2398.2	2566.5	2212	3548.9	5015.2	2577.9	2616.5	3006.5	3052.5	2730	2976.75	3258	2223.75	2674	3135.2	4146.5	3267.7	2130	1906.5		3743.2	2960.8	2454.1	2883.9	3047.7	3344.1	3490.7	2708.1	2598.9	2911.3	2650.6	2883.6	3159.2	2999.9	2865.3	3171	3301.3	3041.5
100059240	AK3	adenylate kinase 3	-	protein-coding	VGNC:VGNC:15196|Ensembl:ENSECAG00000011235	0.07965	0.16894	6629		2311.5	2160	2003	1800	1243	1791.7	2455	2291	2218	2147	2295.33	2223	2178	2426.5	1807	1974.5	2156.5	2643.5	1683.2	2079.5	1558		1741.4	1988.9	2049.7	2022.6	1712.6	1688.3	1708.7	2406.7	2203.1	2079	1993.1	2348	2311.5	2234.3	2328.3	2341.5	2270.7	1939
100069665	AK4	adenylate kinase 4	-	protein-coding	VGNC:VGNC:15197|Ensembl:ENSECAG00000018332	0.00473	0.02498	2660		30	40	115.25	39	31	41	18	61	84	114	48	149	27	146	124	208.5	88	187	37	316	355		22.6	36.8	117.9	43.8	42.7	38.6	12.5	64.1	83.4	110.4	41.7	157.4	28.7	134.4	159.8	247.2	92.7	137.2
100053274	AK5	adenylate kinase 5	-	protein-coding	VGNC:VGNC:15198|Ensembl:ENSECAG00000012901	0.03583	0.09683	5203		6	11	8	14	1	8	10	27	17	6	20	8	14	6	13	9	15	12	2	0	1		4.5	10.1	8.2	15.7	1.4	7.5	7	28.4	16.9	5.8	17.4	8.4	14.9	5.5	16.8	10.7	15.8	8.8
102149609	AK6	adenylate kinase 6	-	protein-coding	VGNC:VGNC:55398|Ensembl:ENSECAG00000015185	0.32033	0.4558	9882		324.5	206	177	173	162.5	237	318.25	185.5	207	212.25	206	170	184.5	169.5	152.75	172.5	211	249.5	220.5	140.5	81.5		244.5	189.7	181.1	194.4	223.9	223.3	221.5	194.9	205.6	205.5	178.9	179.6	195.8	156.1	196.8	204.6	222.2	183
100054566	AK7	adenylate kinase 7	-	protein-coding	VGNC:VGNC:55267|Ensembl:ENSECAG00000010535	0.03623	0.09761	5219		20	12	17	8	17	9	25	9	17	15	12	22	17	7	21	17	11	46	13	17	37		15.1	11	17.4	9	23.4	8.5	17.4	9.5	16.9	14.5	10.4	23.2	18	6.4	27.1	20.2	11.6	33.7
100056722	AKAP1	A-kinase anchoring protein 1	-	protein-coding	VGNC:VGNC:15199|Ensembl:ENSECAG00000009841	0.51897	0.63904	11418		672	669.5	592	596	385.5	653.25	803	601	685.5	648.5	687	595.5	558.5	682.5	529.5	571	543	879	576.5	456.5	350		506.3	616.5	605.8	669.7	531.1	615.5	558.9	631.3	680.9	628	596.5	629	592.7	628.4	682.3	677.1	571.8	644.7
100073152	AKAP10	A-kinase anchoring protein 10	-	protein-coding	VGNC:VGNC:15200|Ensembl:ENSECAG00000008584	0.03699	0.09913	5247		603.2	470	449.5	477.5	314.33	512.2	738.83	537	521	517.5	651.5	478.67	494	587	383	427.9	543.5	686.5	546	356.2	310		454.4	432.8	460	536.6	433.1	482.6	514.2	564.1	517.5	501.1	565.7	505.6	524.3	540.5	493.5	507.4	572.3	503.5
100060352	AKAP11	A-kinase anchoring protein 11	-	protein-coding	VGNC:VGNC:84450|Ensembl:ENSECAG00000021005	0.00386	0.02223	2438		771	757	760.5	584	472.5	657.5	710.5	909.5	746	873	993	719	856.5	1015	804.2	741	789.5	1300.5	841	777.5	527		580.9	697	778.2	656.2	651	619.6	494.5	955.4	741	845.3	862.3	759.4	909	934.6	1036.2	878.7	831.3	953.9
100063263	AKAP12	A-kinase anchoring protein 12	-	protein-coding	VGNC:VGNC:15201|Ensembl:ENSECAG00000022166	0.01011	0.04112	3457		112.2	29	89	20	38	18	25	56	49	22	13	36	12	22	10	12	20	32	24	16	11		84.5	26.7	91.1	22.5	52.4	17	17.4	58.8	48.7	21.3	11.3	38	12.7	20.3	12.9	14.2	21.1	23.5
100070242	AKAP13	A-kinase anchoring protein 13	-	protein-coding	VGNC:VGNC:56994|Ensembl:ENSECAG00000009706	0.00112	0.01086	1452		632	589	576	704	397	717.5	746	692	725.5	780	812	792	653	921	594.5	712	647	1222.5	801.5	825	660		476.1	542.3	589.4	791.1	547	676.1	519.2	726.9	720.6	755.3	705.1	836.5	693	848	766	844.3	681.3	896.7
100069806	AKAP17A	A-kinase anchoring protein 17A	-	protein-coding	VGNC:VGNC:49350|Ensembl:ENSECAG00000022295	0.40039	0.53329	10557		379	252	225	196	202	290	484	213	312	278	363	254	290	269	173	219	275	343	327	195	165		285.5	232	230.2	220.2	278.3	273.3	336.9	223.8	309.9	269.2	315.2	268.3	307.8	247.7	222.9	259.7	289.6	251.6
100052129	AKAP5	A-kinase anchoring protein 5	-	protein-coding	VGNC:VGNC:15204|Ensembl:ENSECAG00000003230	0.72944	0.80729	12704		20	37	24	18	27.2	44	13	21	18	37.2	53	16	25	29.2	33	20	22	41.2	40	30	14		15.1	34.1	24.6	20.2	37.5	41.5	9	22.1	17.9	36	46	16.9	26.5	26.9	42.5	23.7	23.2	30.2
100067512	AKAP7	A-kinase anchoring protein 7	-	protein-coding	VGNC:VGNC:15206|Ensembl:ENSECAG00000022011	0.00611	0.02956	2908		133	69	73	107	100	96	120	200	145	109	178	143	155	183	110	115	120	253	164	120	116		100.2	63.5	74.7	120.2	137.8	90.5	83.5	210.1	144	105.5	154.6	151	164.5	168.5	141.7	136.4	126.4	185.6
100063189	AKAP8	A-kinase anchoring protein 8	-	protein-coding	VGNC:VGNC:15207|Ensembl:ENSECAG00000015084	0.04276	0.10995	5468		652	520	601	479	418	615	845	375	452	446	496.67	434	459.5	520	348	425.5	451	639.17	558	296	211		491.2	478.8	615	538.2	575.9	579.5	588.1	393.9	449	431.9	431.3	458.4	487.7	478.8	448.4	504.6	474.9	468.8
100063225	AKAP8L	A-kinase anchoring protein 8 like	-	protein-coding	VGNC:VGNC:15208|Ensembl:ENSECAG00000023532	0.7592	0.82876	12880		213	216.5	203.5	180	211.5	244	341.5	149	245	222	285	222	206	235	165	197	256	338	258	187	130		160.5	199.4	208.2	202.3	291.4	229.9	237.7	156.5	243.4	215	247.5	234.5	218.6	216.4	212.6	233.6	269.6	247.9
100061002	AKAP9	A-kinase anchoring protein 9	-	protein-coding	VGNC:VGNC:15209|Ensembl:ENSECAG00000020181	0.04618	0.1161	5593		620	851	904	793	688	1008	866.83	1056	871	1207.5	1310	1046	922	1271	866.5	928.5	1031	1497	1122	1046	705		467.1	783.6	925.1	891.1	947.9	949.8	603.3	1109.3	865.2	1169.2	1137.5	1104.8	978.5	1170.3	1116.5	1101.1	1085.6	1098
100055553	AKIP1	A-kinase interacting protein 1	-	protein-coding	VGNC:VGNC:15210|Ensembl:ENSECAG00000007949	0.01005	0.04094	3450		1132.5	600.5	565	423.5	440	685	1072.5	483	498	451	512.5	431	530	441	339	401	440	596.5	479	301	272		853.2	552.9	578.2	475.9	606.2	645.5	746.5	507.4	494.7	436.7	445	455.2	562.5	406.1	436.8	475.5	463.3	437.5
100068830	AKIRIN1	akirin 1	-	protein-coding	Ensembl:ENSECAG00000012589	0.07016	0.15497	6366		552.5	448.03	396	375	309.5	424.5	614	351.83	384.5	361.5	431.33	340.5	337	410	294	325	327	479.5	447.5	260.83	181.5		416.2	412.5	405.2	421.4	426.4	400	427.4	369.6	381.9	350	374.5	359.7	357.7	377.5	378.8	385.4	344.3	351.7
100070681	AKIRIN2	akirin 2	-	protein-coding	VGNC:VGNC:15211	0.35128	0.48723	10137		494	332	226	246	223	336	555	276	277	273	290	273	270	273	199	228	240	419	312.5	189	146		372.2	305.7	231.3	276.4	307.3	316.6	386.3	289.9	275.1	264.4	251.8	288.4	286.5	251.4	256.4	270.4	252.7	307.3
100146418	AKNA	AT-hook transcription factor	-	protein-coding	VGNC:VGNC:15212|Ensembl:ENSECAG00000013443	0.20221	0.32753	8681		42	22	19	35	10	26	28	27.5	26	39	45	40.5	24	57.5	19.5	19	25.5	45.5	37	25.5	36.5		31.6	20.3	19.4	39.3	13.8	24.5	19.5	28.9	25.8	37.8	39.1	42.8	25.5	52.9	25.1	22.5	26.9	33.4
100052360	AKR1A1	aldo-keto reductase family 1 member A1	-	protein-coding	VGNC:VGNC:15213	0.69144	0.77765	12502		10318.8	7379.4	4868.08	5235.23	3492.33	5900.2	8627.95	6289.8	6309.05	6617.33	6405.83	6775.2	6300.67	6968.83	4540.23	5153.5	6154.65	7249.67	4626.05	4458.83	4744.33		7774	6794.9	4981.5	5882.6	4811.8	5559.7	6005.2	6607.4	6266.7	6407.7	5562.4	7156.3	6686.8	6416.8	5850.2	6111.3	6480.7	5317.6
100065145	AKR1B1	aldo-keto reductase family 1 member B	-	protein-coding	VGNC:VGNC:15214|Ensembl:ENSECAG00000014271	0.0009	0.00985	1278		2298.5	1595.5	1413	1027	811.5	1360.83	2159.5	1025.5	1017	1134	1174	868	1177.5	1086	732.5	785	1061.5	1328	879.5	613.5	567		1731.6	1469.1	1445.9	1154	1118.1	1282.3	1503.1	1077.3	1010.2	1098.1	1019.4	916.8	1249.7	1000	943.8	930.9	1117.7	974.1
100070632	AKR1E2	aldo-keto reductase family 1 member E2	-	protein-coding	VGNC:VGNC:15216|Ensembl:ENSECAG00000003554	0.03407	0.09354	5121		93	100	188	191	123	113	141	141	166	192	323	180	172	214	145	175	184	326	196	238	176		70.1	92.1	192.4	214.6	169.5	106.5	98.1	148.1	164.9	185.9	280.5	190.1	182.5	197	186.8	207.5	193.7	239.1
100071914	AKR7A2	aldo-keto reductase family 7 member A2	-	protein-coding	Ensembl:ENSECAG00000032923	0.01222	0.04658	3689		1394.57	888.33	647.67	633	562.5	806.33	1245.8	682.83	704.67	646.25	656.23	554.75	740.95	567.28	546.83	587.2	559.5	639.5	573.1	434	412.62		1050.6	818	662.8	711.3	775	759.8	867.1	717.3	699.9	625.8	569.8	586	786.4	522.3	704.6	696.3	589.1	469.1
100061130	AKT1	AKT serine/threonine kinase 1	-	protein-coding	VGNC:VGNC:15217|Ensembl:ENSECAG00000008264	0.55911	0.6728	11685		1194	718	727	607.5	460	568	1032	725	702	680	811	658	759	806	560	591.5	778.5	1078	663.75	512	441.5		899.5	661.1	743.9	682.6	633.8	535.2	718.3	761.6	697.3	658.5	704.2	695	805.5	742.2	721.6	701.4	819.7	790.7
100052282	AKT1S1	AKT1 substrate 1	-	protein-coding	VGNC:VGNC:15218|Ensembl:ENSECAG00000023285	0.15234	0.26778	7999		684	465	334	324	295	424	608	319	370	343	388	305	389	408	241	341	368	480	405	252	230.5		515.3	428.2	341.8	364.1	406.5	399.5	423.2	335.1	367.5	332.1	336.9	322.2	412.8	375.7	310.5	404.4	387.5	352.1
100064671	AKT2	AKT serine/threonine kinase 2	-	protein-coding	VGNC:VGNC:15219|Ensembl:ENSECAG00000008005	0.30367	0.43884	9730		491	390	381.5	316	224	326	572	308.5	341.5	356	373.5	312	387.5	423	260.33	233	300	604	400	259.5	253.5		369.9	359.1	390.4	355.1	308.6	307.2	398.1	324.1	339.2	344.7	324.3	329.5	411.2	389.5	335.4	276.3	315.9	443
100050450	AKTIP	AKT interacting protein	-	protein-coding	VGNC:VGNC:15221|Ensembl:ENSECAG00000020381	1e-05	0.00124	134		309	310	275.33	248	179	278	394	293	296	340	342	332.5	309	370	270	308	350	501.33	369	300	239		232.8	285.4	281.7	278.7	246.6	262	274.2	307.8	294	329.2	297	351.2	327.9	340.7	347.9	365.2	368.5	367.7
100052763	ALAD	aminolevulinate dehydratase	-	protein-coding	VGNC:VGNC:15222	0.58208	0.69092	11846		502.5	309.5	198.33	247.17	166.5	314.83	349	222.5	315	238	263	213	251	246.83	159	212	300.83	380.5	247	161.33	190		378.6	285	203	277.7	229.4	296.7	242.9	233.7	312.9	230.5	228.4	225	266.4	227.3	204.9	251.4	316.8	279.1
100060491	ALAS1	5'-aminolevulinate synthase 1	-	protein-coding	VGNC:VGNC:15223|Ensembl:ENSECAG00000014533	1e-05	0.00103	97		726	786	807.5	727.5	313	693	719	746	1116	1234	1254	1081	1309	1514.5	1237.5	1467.5	1163	2411	1065	2803.5	2195		547	723.7	826.3	817.5	431.3	653	500.4	783.7	1108.5	1194.9	1088.9	1141.8	1389.2	1394.5	1594.5	1740.2	1224.6	1768.5
100060580	ALAS2	5'-aminolevulinate synthase 2	-	protein-coding	VGNC:VGNC:15224|Ensembl:ENSECAG00000000068	0.00225	0.01612	1960		79	127	102	97	39	40	107	145	123	200.5	189	153	215	202	125	99	151	281	122	137	113		59.5	116.9	104.4	109	53.7	37.7	74.5	152.3	122.2	194.1	164.1	161.6	228.2	186	161.1	117.4	159	206.1
100061848	ALCAM	activated leukocyte cell adhesion molecule	-	protein-coding	VGNC:VGNC:15225|Ensembl:ENSECAG00000018670	0.00131	0.01196	1543		158	418	187	182	99	148	282	184	192	452	337	371	410	414	318	438	381.5	634	254	465.5	390		119	384.9	191.4	204.5	136.4	139.5	196.3	193.3	190.7	437.7	292.6	391.9	435.1	381.2	409.7	519.4	401.7	465
100055479	ALDH16A1	aldehyde dehydrogenase 16 family member A1	-	protein-coding	VGNC:VGNC:15226|Ensembl:ENSECAG00000023437	0.95603	0.96975	13862		325	182	161	188	105	205.5	256	188.5	227	212	206	180	185.5	179	181	164	182	270.5	216	128	125		244.8	167.6	164.8	211.2	144.7	193.6	178.2	198	225.5	205.3	178.9	190.1	196.9	164.8	233.2	194.5	191.6	198.4
100061213	ALDH18A1	aldehyde dehydrogenase 18 family member A1	-	protein-coding	VGNC:VGNC:15227|Ensembl:ENSECAG00000016847	0.51043	0.63196	11357		1286	1151	938	791	662	1070	1411	857	975	928	1053	912	931	958	807	764	800	1402	1065	755	603		968.8	1059.8	959.9	888.8	912.1	1008.2	982.1	900.3	968.5	898.6	914.4	963.3	988	882.1	1039.8	906	842.4	1028.4
100054931	ALDH1A1	aldehyde dehydrogenase 1 family member A1	ALDH-E1|ALDH1|ALHDII|RalDH1	protein-coding	VGNC:VGNC:15228|Ensembl:ENSECAG00000019343	0.0146	0.05248	3912		128	102	64	133	86	38	30	67	95	76	55	62	52	75	47	48	58	223	72	87	103		96.4	93.9	65.5	149.4	118.5	35.8	20.9	70.4	94.4	73.6	47.8	65.5	55.2	69.1	60.6	56.9	61.1	163.6
100061108	ALDH1L1	aldehyde dehydrogenase 1 family member L1	-	protein-coding	VGNC:VGNC:15232|Ensembl:ENSECAG00000021048	0.00533	0.02693	2783		7	6	4	7	6	6	1	8	17	32	38	37	11	11	27	33	41	20	20	60	25		5.3	5.5	4.1	7.9	8.3	5.7	0.7	8.4	16.9	31	33	39.1	11.7	10.1	34.8	39.1	43.2	14.7
100053705	ALDH1L2	aldehyde dehydrogenase 1 family member L2	-	protein-coding	VGNC:VGNC:15233|Ensembl:ENSECAG00000023888	0.04974	0.12253	5708		21	34	28	8	6	11	19	18	28	19	15	19	11	22	22	19	26	29	66	24	17		15.8	31.3	28.7	9	8.3	10.4	13.2	18.9	27.8	18.4	13	20.1	11.7	20.3	28.3	22.5	27.4	21.3
100057622	ALDH2	aldehyde dehydrogenase 2 family member	ALDH-E2|ALDHI	protein-coding	VGNC:VGNC:57135|Ensembl:ENSECAG00000017673	0.00044	0.00675	920		290.5	213.5	232.5	123.5	117.5	205.5	200	124.5	164	97.5	83.5	106	102	161	68.5	82.5	80	183	121.5	88.5	91		218.9	196.6	237.9	138.8	161.9	193.6	139.2	130.8	162.9	94.4	72.5	112	108.3	148.2	88.3	97.8	84.2	134.2
100073165	ALDH3A2	aldehyde dehydrogenase 3 family member A2	-	protein-coding	VGNC:VGNC:15235|Ensembl:ENSECAG00000011403	0.45401	0.58294	10951		2368.5	2130.5	2168.5	1746	1337	2255	2764.5	1567.5	1730.5	1877.5	2268.5	1808.5	1799	2315.5	1277	1713.5	1961	2660	1985.5	1358	1273.5		1784.4	1961.8	2219	1961.9	1842.1	2124.9	1924.1	1646.6	1718.9	1818	1969.8	1910.2	1909.2	2132.1	1645.4	2031.9	2064.9	1951.1
100147246	ALDH4A1	aldehyde dehydrogenase 4 family member A1	-	protein-coding	VGNC:VGNC:15236|Ensembl:ENSECAG00000011852	0	0.00065	30		265.5	133.25	178.5	82.5	146.75	95	151.5	107.25	83.5	60.25	90.25	42.75	36	38.5	42.25	32.5	43.25	40.25	64.25	18.5	17.75		200	122.7	182.7	92.7	202.2	89.5	105.4	112.7	82.9	58.3	78.4	45.2	38.2	35.5	54.4	38.5	45.5	29.5
100067559	ALDH5A1	aldehyde dehydrogenase 5 family member A1	-	protein-coding	VGNC:VGNC:15237|Ensembl:ENSECAG00000020590	0.64011	0.73825	12191		97	186	115	147	116	146	94	146	150	155	106	79	132	155	116	73	140	196	134.5	74.5	62		73.1	171.3	117.7	165.2	159.8	137.6	65.4	153.4	149	150.1	92	83.4	140.1	142.7	149.5	86.6	147.4	143.8
100050834	ALDH6A1	aldehyde dehydrogenase 6 family member A1	-	protein-coding	VGNC:VGNC:15238|Ensembl:ENSECAG00000009453	0.00212	0.01564	1909		1673.6	1991.8	1292.65	1840.1	615	1094.5	1204.4	2189.6	2293.05	2826.95	2591.13	2811.8	2321.93	3047.7	2220.68	2158.4	2315.5	3514.13	2146.2	2841.4	2535.33		1260.9	1834	1322.8	2067.7	847.4	1031.3	838.3	2300.2	2277.6	2737.4	2250	2970	2464.2	2806.3	2861.4	2559.5	2438.2	2577.6
100063766	ALDH7A1	aldehyde dehydrogenase 7 family member A1	-	protein-coding	VGNC:VGNC:15239|Ensembl:ENSECAG00000010547	0.03876	0.10273	5305		2346	2734	2499.33	2266.5	1027.5	1559	2205.5	2772.5	2595.5	3352.5	3230	2421	2668.5	3819.33	2132	2418	2484	4272.17	2575.5	2055	1851.5		1767.4	2517.4	2557.6	2546.8	1415.7	1469	1535.1	2912.5	2578.1	3246.3	2804.7	2557.2	2832	3516.8	2747.1	2867.4	2615.6	3133.6
100060577	ALDH9A1	aldehyde dehydrogenase 9 family member A1	-	protein-coding	VGNC:VGNC:15241|Ensembl:ENSECAG00000012770	0.00314	0.01981	2229		871	1044	1024	1083	339	783	993	1332	1311.5	1573	1786	1528	1651	1595	1166	1347	1045	2046.5	1095	1737	1290		656.2	961.3	1047.9	1216.9	467.1	737.8	691.1	1399.3	1302.7	1523.2	1550.9	1613.9	1752.2	1468.7	1502.4	1597.3	1100.4	1501.1
100066121	ALDOA	aldolase, fructose-bisphosphate A	-	protein-coding	VGNC:VGNC:15242|Ensembl:ENSECAG00000003121	0.15845	0.27505	8100		7742	5981	5104.5	5298.5	2736.5	4348.5	7183.5	6362	6961.67	5746	6272	6115	5353.5	6759.5	4828.5	5385.83	5245	9074	4497	5060.5	4596.5		5832.6	5507.3	5223.4	5953.7	3770.4	4097.5	4999.9	6683.2	6914.9	5564	5446.2	6458.9	5681.5	6224	6221.6	6386.8	5522.9	6655.8
100054480	ALDOB	aldolase, fructose-bisphosphate B	-	protein-coding	VGNC:VGNC:15243|Ensembl:ENSECAG00000015932	1e-05	0.00119	118		11	47	40	16	6	17	15	55	37	107	67	55	67	80	38	39	23	242	108	187	207		8.3	43.3	40.9	18	8.3	16	10.4	57.8	36.8	103.6	58.2	58.1	71.1	73.7	49	46.2	24.2	177.5
100059231	ALDOC	aldolase, fructose-bisphosphate C	-	protein-coding	VGNC:VGNC:15244|Ensembl:ENSECAG00000013037	0.92903	0.95015	13748		37.5	34	42	43	10	8	23	37	28	32.5	34	40	25	42	23	38	29	49	13	19.5	30		28.3	31.3	43	48.3	13.8	7.5	16	38.9	27.8	31.5	29.5	42.2	26.5	38.7	29.6	45.1	30.5	35.9
100147524	ALG1	ALG1 chitobiosyldiphosphodolichol beta-mannosyltransferase	-	protein-coding	Ensembl:ENSECAG00000008022	0.00567	0.02814	2833		470.5	299	233	202	227	285	363	191.5	257	217	253	193	185	234	138	188	226.5	316	239	128	86		354.5	275.3	238.4	227	312.8	268.6	252.7	201.2	255.3	210.1	219.7	203.9	196.3	215.5	177.8	222.9	238.5	231.8
100049892	ALG11	ALG11 alpha-1,2-mannosyltransferase	-	protein-coding	VGNC:VGNC:15245|Ensembl:ENSECAG00000018321	0.00051	0.00729	985		305	263	220	200	147	247	321	263	279	261	322	252	259	326	259	235	264	354	293	323	243		229.8	242.2	225.1	224.7	202.5	232.7	223.4	276.3	277.1	252.7	279.6	266.2	274.9	300.2	333.7	278.7	278	259.7
100146652	ALG12	ALG12 alpha-1,6-mannosyltransferase	-	protein-coding	Ensembl:ENSECAG00000024102	0.02922	0.08397	4893		872.75	607.67	538.33	454	361	564.67	773	421.08	496.83	468.83	501.17	448.67	476.25	507.17	368.75	387	470.83	695.33	603	365.33	311.58		657.5	559.5	550.9	510.1	497.4	532.1	538	442.3	493.5	454	435.2	473.9	505.4	467	475.1	458.9	495.8	510
100058763	ALG13	ALG13 UDP-N-acetylglucosaminyltransferase subunit	-	protein-coding	VGNC:VGNC:15246	0.11867	0.22361	7462		430	335	534.5	422	405.7	488.83	503	320.5	214.5	342.5	591	323	239	313.5	299	372.5	323.5	353.5	424	261	182.5		324	308.5	547	474.2	559	460.6	350.1	336.7	213.1	331.7	513.2	341.2	253.6	288.7	385.3	441.7	340.6	259.3
100058111	ALG14	ALG14 UDP-N-acetylglucosaminyltransferase subunit	-	protein-coding	VGNC:VGNC:15247|Ensembl:ENSECAG00000020146	0.34109	0.47683	10058		1093.9	788.25	708.5	633.7	645.6	793.2	1234.3	729.1	736.18	733.9	800.4	659	644.2	756.9	618.25	614.35	668.05	916.95	790	530.2	429.2		824.1	725.8	725	712.1	889.5	747.4	859.1	765.9	731.2	710.7	695	696.1	683.7	696.9	796.6	728.5	703.4	672.6
100054840	ALG2	ALG2 alpha-1,3/1,6-mannosyltransferase	-	protein-coding	Ensembl:ENSECAG00000011920	0.06771	0.15148	6284		1126	707	818.5	641	534	731	1134.5	534	664	642	797	611	587	635	529	564	509	861	834	473	395		848.3	651	837.6	720.3	735.8	688.8	789.6	561	659.5	621.7	692.1	645.4	623	584.7	681.6	668.8	536	631.5
100059007	ALG3	ALG3 alpha-1,3- mannosyltransferase	-	protein-coding	VGNC:VGNC:15248|Ensembl:ENSECAG00000024917	0.40083	0.53368	10560		293.5	260	243	175	159	230	343	185	196	232	214.5	195.5	210	202	163	166	179	287	256	133	146		221.1	239.4	248.7	196.6	219.1	216.7	238.7	194.3	194.7	224.7	186.3	206.5	222.9	186	210	196.9	188.5	210.5
100065925	ALG5	ALG5 dolichyl-phosphate beta-glucosyltransferase	-	protein-coding	VGNC:VGNC:15249|Ensembl:ENSECAG00000024592	0.19864	0.32369	8629		1292.5	896.5	727	748.5	554	871	1315.5	661.5	632.5	673	860	694	632.33	761	621	589.5	792	989	915.5	449.5	411		973.7	825.5	743.9	841.1	763.3	820.7	915.6	694.9	628.3	651.7	746.8	733	671.1	700.7	800.2	699.1	834	725.4
100070118	ALG6	ALG6 alpha-1,3-glucosyltransferase	-	protein-coding	VGNC:VGNC:15250|Ensembl:ENSECAG00000024941	0.3457	0.48142	10097		294	188	213	192	173.5	226	330	184	200.67	215	226.5	197	185	280	142	169	236.5	360.5	179.17	198	173		221.5	173.1	218	215.7	239.1	213	229.7	193.3	199.3	208.2	196.7	208.1	196.3	257.8	183	200.4	249	264.4
100051152	ALG8	ALG8 alpha-1,3-glucosyltransferase	-	protein-coding	VGNC:VGNC:15251|Ensembl:ENSECAG00000022682	0.74461	0.81829	12795		500	348	312.5	353	208	319	494	325	389.5	359	399.5	315	367	309	258	274.33	293	473.5	388	232	187		376.7	320.4	319.8	396.7	286.6	300.6	343.8	341.4	386.9	347.6	346.9	332.7	389.5	284.5	332.4	325.3	308.5	347.3
100070423	ALG9	ALG9 alpha-1,2-mannosyltransferase	-	protein-coding	Ensembl:ENSECAG00000024080	0.01105	0.04355	3568		325	361.5	295	293	176.5	251	383.5	300	292	333	339	313	278.5	413	273	284	315	490	379	271	224		244.8	332.9	301.9	329.2	243.2	236.5	266.9	315.1	290	322.5	294.4	330.6	295.6	380.3	351.8	336.8	331.7	359.4
100059544	ALKBH1	alkB homolog 1, histone H2A dioxygenase	-	protein-coding	VGNC:VGNC:50584|Ensembl:ENSECAG00000022027	0.25309	0.38465	9252		175	136	122	119	91	143.5	253	89	87	105	139	104	100	112	76	96	102	146	151	68	55		131.8	125.2	124.8	133.7	125.4	135.2	176.1	93.5	86.4	101.7	120.7	109.8	106.1	103.1	97.9	113.8	107.4	107.1
100059785	ALKBH2	alkB homolog 2, alpha-ketoglutarate dependent dioxygenase	-	protein-coding	VGNC:VGNC:15254|Ensembl:ENSECAG00000015963	0.85631	0.89737	13417		38	13	36	13	24	25	39	18	16	23	32	14	25	21	15	26	22	25	27	16	17		28.6	12	36.8	14.6	33.1	23.6	27.1	18.9	15.9	22.3	27.8	14.8	26.5	19.3	19.3	30.8	23.2	18.3
100055568	ALKBH3	alkB homolog 3, alpha-ketoglutarate dependent dioxygenase	-	protein-coding	VGNC:VGNC:15255|Ensembl:ENSECAG00000010673	0.406	0.53811	10609		73	60	83	70	64	82	96	49	58	68	113	91	65	80	53	73	80	121	91	75	51		55	55.2	84.9	78.7	88.2	77.3	66.8	51.5	57.6	65.8	98.1	96.1	69	73.7	68.3	86.6	84.2	88.8
100059659	ALKBH4	alkB homolog 4, lysine demethylase	-	protein-coding	VGNC:VGNC:15256	0.07176	0.1575	6406		412	255	191	140	133	240	363	169	167	181	210	141	184	211	130	142	187	247	195	84	88		310.4	234.8	195.5	157.3	183.2	226.1	252.7	177.5	165.9	175.3	182.4	148.9	195.3	194.3	167.5	168.4	196.9	181.2
100050716	ALKBH5	alkB homolog 5, RNA demethylase	-	protein-coding	VGNC:VGNC:15257|Ensembl:ENSECAG00000018358	0.75714	0.82753	12865		1104.33	862.83	751	659.5	494	817.5	1158.03	672.83	759.33	743	766	724.33	735.83	807.67	543	632	706	1150.25	804	473.5	409		832	794.5	768.5	741.1	680.6	770.3	806	706.8	754.2	719.5	665.1	765.1	780.9	743.7	699.7	749.5	743.4	843.7
100060277	ALKBH6	alkB homolog 6	-	protein-coding	VGNC:VGNC:15258|Ensembl:ENSECAG00000000190	0.40159	0.53438	10567		99	41	52	58	45	58.33	74	57	64.33	59.53	73.75	46	43	47	34.25	45	54	90.9	52	45	30		74.6	37.8	53.2	65.2	62	55	51.5	59.9	63.9	57.6	64	48.6	45.6	43.3	44.1	53.4	56.9	66.7
100065494	ALKBH7	alkB homolog 7	-	protein-coding	VGNC:VGNC:54255|Ensembl:ENSECAG00000023627	0.26303	0.39531	9356		364	262	160	186	125	168	304	265	248	235	211	231	284	274	150	175	227	313	178	134	138		274.2	241.2	163.7	209	172.2	158.3	211.6	278.4	246.3	227.6	183.2	244	301.4	252.3	193.3	207.5	239	229.6
100061658	ALKBH8	alkB homolog 8, tRNA methyltransferase	-	protein-coding	VGNC:VGNC:15259|Ensembl:ENSECAG00000019425	0.34365	0.47928	10082		90	77	91	91	98	99	184.67	68	80	70	117	63	57	80	68	72	77	98	91	51	43		67.8	70.9	93.1	102.3	135	93.3	128.5	71.4	79.5	67.8	101.6	66.5	60.5	73.7	87.6	85.4	81.1	71.9
100058956	ALMS1	ALMS1 centrosome and basal body associated protein	-	protein-coding	VGNC:VGNC:51274|Ensembl:ENSECAG00000007763	0.06142	0.14163	6098		322.25	430.08	555.75	414.67	361.5	448	457.5	527.25	464.17	612	706.92	446.5	418.33	651	427.5	493.17	538	891.57	508.5	531.33	411.67		242.8	396	568.7	466	498.1	422.1	318.4	553.9	461.1	592.6	613.8	471.6	444	599.4	550.8	584.8	566.5	654
100062323	ALOX12B	arachidonate 12-lipoxygenase, 12R type	-	protein-coding	VGNC:VGNC:15261|Ensembl:ENSECAG00000012719	0.00343	0.02074	2322		56	20	10	7	9	23	31	5	9	3	11	4	4	6	3	2	2	4	16	1	2		42.2	18.4	10.2	7.9	12.4	21.7	21.6	5.3	8.9	2.9	9.6	4.2	4.2	5.5	3.9	2.4	2.1	2.9
100062351	ALOXE3	arachidonate lipoxygenase 3	-	protein-coding	VGNC:VGNC:15264|Ensembl:ENSECAG00000012771	0.16206	0.27956	8151		77.25	16.6	21.15	15.4	16.45	15.4	27.6	14.2	9.8	12.85	32.2	4.85	8.6	13.1	14.45	10.8	19.45	21.45	22.85	9.85	14.05		58.2	15.3	21.6	17.3	22.7	14.5	19.2	14.9	9.7	12.4	28	5.1	9.1	12.1	18.6	12.8	20.5	15.7
100068508	ALPK3	alpha kinase 3	-	protein-coding	VGNC:VGNC:15267|Ensembl:ENSECAG00000016283	0	0.00062	27		322	342	359.5	374	170	312	498	339	540.5	579	800.5	519.67	626	745	531	546	580	993	700	614	516		242.6	314.9	367.9	420.3	234.2	294	346.6	356.1	536.9	560.7	695.1	548.9	664.4	686	684.2	647.5	610.7	728.4
100066250	ALS2	alsin Rho guanine nucleotide exchange factor ALS2	-	protein-coding	VGNC:VGNC:15268|Ensembl:ENSECAG00000009855	0.13881	0.24994	7809		193	189	182	117.5	139	189	215	175	150	156	191	129	126	168	120	85	131	263	163	105	103		145.4	174	186.2	132	191.5	178.1	149.6	183.8	149	151.1	165.9	136.3	133.7	154.7	154.6	100.8	137.9	192.9
100147424	ALS2CL	ALS2 C-terminal like	-	protein-coding	VGNC:VGNC:15269|Ensembl:ENSECAG00000007330	0	0.00065	29		41	49	42	49	30	38	56	37	53.5	77	111	67	79	107	68	95	91	162	102	179	114.5		30.9	45.1	43	55.1	41.3	35.8	39	38.9	53.1	74.6	96.4	70.8	83.8	98.5	87.6	112.7	95.8	118.8
106782613	ALYREF	Aly/REF export factor	-	protein-coding	VGNC:VGNC:56392	0.01025	0.04146	3476		2030.5	1180	972	860.5	861.5	1332	2097	812.5	910.5	900.5	1001.5	801	905	873.83	708.5	765	898	1041.5	1087.5	479	393.5		1529.7	1086.5	994.6	966.9	1187	1255.1	1459.6	853.5	904.4	872	869.6	846.1	960.5	804.6	912.9	907.2	945.6	763.9
100054088	AMACR	alpha-methylacyl-CoA racemase	-	protein-coding	-	0.31395	0.44954	9820		146	92	115	116	68	132	111	98	100	80	90	108	100	125	109	105	77	142	66	124	87		110	84.7	117.7	130.3	93.7	124.4	77.3	102.9	99.3	77.5	78.2	114.1	106.1	115.1	140.4	124.5	81.1	104.2
100050652	AMBRA1	autophagy and beclin 1 regulator 1	-	protein-coding	VGNC:VGNC:15273|Ensembl:ENSECAG00000023789	0.14608	0.25975	7908		245	230	189	169	162	209	334.5	164	223	203	235	169	174.5	229	141	190	185.5	319.5	261	170	134		184.6	211.8	193.4	189.9	223.2	196.9	232.8	172.3	221.5	196.6	204.1	178.5	185.2	210.9	181.7	225.3	195.3	234.4
100072355	AMD1	adenosylmethionine decarboxylase 1	-	protein-coding	VGNC:VGNC:55207|Ensembl:ENSECAG00000011198	0.01036	0.04176	3487		3260.08	2847.95	2309.78	2109.37	2056.67	2769	4065.57	2076.28	2113.42	2078.92	2434.2	2169.28	2103.28	2249.42	1731.42	1941.58	2180.08	2725.25	2430.87	1401.58	1142.08		2456.1	2622.4	2363.6	2370.2	2833.7	2609.2	2829.7	2181.1	2099.2	2013.1	2113.7	2291.3	2232.2	2071.2	2231	2302.4	2295.6	1999
100065538	AMDHD1	amidohydrolase domain containing 1	-	protein-coding	VGNC:VGNC:58117|Ensembl:ENSECAG00000024293	0.15821	0.27479	8094		43	75	30	64	23	20	61	75	66	69	77	84	64	54	84	64	44	89	22	94	59		32.4	69.1	30.7	71.9	31.7	18.8	42.5	78.8	65.6	66.8	66.9	88.7	67.9	49.7	108.2	75.9	46.3	65.3
100068441	AMDHD2	amidohydrolase domain containing 2	-	protein-coding	VGNC:VGNC:58788|Ensembl:ENSECAG00000012571	0.45933	0.58763	10991		612.5	238	249.5	281	201	272	392.5	314	307.67	229	290.5	311	282.5	227	179	201	259	401.2	238	210.5	193		461.4	219.1	255.3	315.7	276.9	256.3	273.2	329.9	305.6	221.7	252.3	328.5	299.8	209	230.6	238.4	272.7	294.3
100054310	AMER1	APC membrane recruitment protein 1	-	protein-coding	VGNC:VGNC:15274|Ensembl:ENSECAG00000004232	0.00438	0.02398	2569		87	72	103	83	78	69	105	39	75	60	79	50	61	65	56	52	53	66	56	31	34		65.5	66.3	105.4	93.3	107.5	65	73.1	41	74.5	58.1	68.6	52.8	64.7	59.9	72.2	61.7	55.8	48.4
100061759	AMFR	autocrine motility factor receptor	-	protein-coding	VGNC:VGNC:58118|Ensembl:ENSECAG00000015773	0.35341	0.48904	10160		1341	885	863	927.5	581	948	1238	925.5	873.5	958	1025	866	878.5	1015.5	648	755	868	1360.5	820	866.5	700		1010.3	814.9	883.1	1042.2	800.5	893.3	861.7	972.2	867.6	927.7	890	914.7	932.3	935.1	835	895.3	914	997.9
100058158	AMIGO1	adhesion molecule with Ig like domain 1	-	protein-coding	VGNC:VGNC:15277|Ensembl:ENSECAG00000003291	0.22323	0.35178	8922		12	8	8	15	7	18	17	13	20	23	22	16	14	21	16	6	15	25	14.5	6	11		9	7.4	8.2	16.9	9.6	17	11.8	13.7	19.9	22.3	19.1	16.9	14.9	19.3	20.6	7.1	15.8	18.3
100050463	AMIGO2	adhesion molecule with Ig like domain 2	-	protein-coding	VGNC:VGNC:15278|Ensembl:ENSECAG00000019853	0.50329	0.62582	11308		40	85	33	49	38	74	111	64	46	33	31	31	69	39	59	70	44	35	36	43	41		30.1	78.3	33.8	55.1	52.4	69.7	77.3	67.2	45.7	32	26.9	32.7	73.2	35.9	76	83	46.3	25.7
102151043	AMIGO3	adhesion molecule with Ig like domain 3	-	protein-coding	VGNC:VGNC:15279|Ensembl:ENSECAG00000004865	0.01791	0.06	4197		522	528	477.5	428	292	419	740	330	376	399	467	386	421	534	342	376	433	669	673	368	313		393.3	486.2	488.6	480.9	402.3	394.8	515.1	346.7	373.5	386.4	405.5	407.7	446.8	491.7	440.7	445.9	455.9	490.7
100054363	AMMECR1	AMMECR nuclear protein 1	-	protein-coding	Ensembl:ENSECAG00000010802	0.00185	0.01442	1803		1050	946.5	765	638.5	584.5	774	1227.5	662	575	709	969.5	608	687.5	684	515.5	519	557.5	866	648	371	303		791	871.5	782.8	717.5	805.3	729.3	854.4	695.4	571.1	686.5	841.9	642.2	729.6	629.8	664.2	615.5	587	635.2
100067484	AMMECR1L	AMMECR1 like	-	protein-coding	VGNC:VGNC:15280|Ensembl:ENSECAG00000023095	0.18803	0.3115	8487		697	653	526	526	451	583	976.5	539.5	575	574	696	564.25	487	661.5	434	530	600	827	668.33	492	435		525.1	601.3	538.3	591	621.4	549.4	679.7	566.7	571.1	555.8	604.4	596	516.8	609.1	559.2	628.5	631.8	606.6
106782539	AMN	amnion associated transmembrane protein	-	protein-coding	-	0.04627	0.11629	5594		60	82	50	46	39	57	53	71	65	107	101	86	101	80	58	75	70	123	53	78	60		45.2	75.5	51.2	51.7	53.7	53.7	36.9	74.6	64.6	103.6	87.7	90.8	107.2	73.7	74.7	88.9	73.7	90.2
100069892	AMN1	antagonist of mitotic exit network 1 homolog	-	protein-coding	VGNC:VGNC:52299|Ensembl:ENSECAG00000007078	0.88899	0.92134	13567		109	63	68	65	61	82	123	68	74	60	71	71.5	79	77.5	55	56	63	85	67	62.5	43		82.1	58	69.6	73	84	77.3	85.6	71.4	73.5	58.1	61.7	75.5	83.8	71.4	70.9	66.4	66.3	62.3
100054069	AMOT	angiomotin	-	protein-coding	VGNC:VGNC:15281|Ensembl:ENSECAG00000015878	0.51134	0.63271	11363		1602.5	1457	1355.5	947	815	1164	1657	1093	1054	1275.75	1365	1088	1081.5	1503	878	915	982	1691	1195	1057	802.5		1207.3	1341.6	1387.1	1064.1	1122.9	1096.8	1153.3	1148.2	1046.9	1235.3	1185.3	1149.2	1147.8	1383.9	1131.3	1085	1034	1240.3
100067270	AMOTL1	angiomotin like 1	-	protein-coding	VGNC:VGNC:54256|Ensembl:ENSECAG00000012681	0.1219	0.22804	7516		904	601	534	487	477	574	1027	474	515	558	591	428	448.5	466	351	476	501	721	564.5	402	348		681.1	553.4	546.4	547.2	657.2	540.9	714.8	497.9	511.5	540.3	513.2	452.1	476	429.1	452.3	564.5	527.5	528.9
100053062	AMOTL2	angiomotin like 2	-	protein-coding	VGNC:VGNC:15282|Ensembl:ENSECAG00000009818	0.05601	0.13309	5917		687.5	404	355	335	326	504.5	631	331	408	360.5	372	280	254	417	245	311	334.5	625.2	380.5	286	236		517.9	372	363.3	376.4	449.2	475.4	439.2	347.7	405.3	349.1	323	295.7	269.6	384	315.7	368.8	352.2	458.6
100061723	AMPD2	adenosine monophosphate deaminase 2	-	protein-coding	VGNC:VGNC:15284|Ensembl:ENSECAG00000025055	0.81703	0.87103	13189		325	302	319	227	164	260	405	209	222	281	304	268	259	274	179	196	210	396.5	342	142	146		244.8	278.1	326.4	255.1	226	245	281.9	219.6	220.5	272.1	264	283.1	274.9	252.3	230.6	232.4	221.1	290.8
100055812	AMPD3	adenosine monophosphate deaminase 3	-	protein-coding	VGNC:VGNC:15285|Ensembl:ENSECAG00000000816	0.28521	0.41927	9565		603	409	347	410	266	406	728	453	419.2	377	484	419	388	337	279.5	360	385	519	404	324	294		454.3	376.6	355.1	460.7	366.5	382.6	506.7	475.9	416.4	365.1	420.3	442.6	411.8	310.3	360.1	426.9	405.4	380.7
100053253	AMT	aminomethyltransferase	-	protein-coding	Ensembl:ENSECAG00000012159	0.45878	0.58728	10984		1363.17	767.42	597.33	698.33	495.33	696.67	1103.5	678.5	843.17	664.17	781.83	656.5	693.33	738.5	521.17	607.33	672.83	955.33	739	457.25	394.83		1027	706.6	611.2	784.7	682.5	656.5	768.1	712.8	837.5	643.1	678.9	693.4	735.8	680	671.5	720.2	708.5	700.7
100062918	AMZ2	archaelysin family metallopeptidase 2	-	protein-coding	VGNC:VGNC:15288|Ensembl:ENSECAG00000011450	0.95942	0.97179	13882		230	116	107	87	93	133	211	99	144	122	147	118	114	125	98	91	139	152	119	109	97		173.3	106.8	109.5	97.8	128.1	125.3	146.9	104	143	118.1	127.6	124.6	121	115.1	126.3	107.9	146.4	111.5
100051869	ANAPC1	anaphase promoting complex subunit 1	-	protein-coding	VGNC:VGNC:15289|Ensembl:ENSECAG00000039696	0.70666	0.78944	12586		585.43	486.53	452.73	420.36	388.73	547.66	631.97	477.83	466.26	467.76	621.56	358.13	444.33	465.86	353.7	395.09	434.53	670.69	536.94	308.73	218.6		441	448	463.3	472.3	535.6	516.1	439.9	502	463.1	452.9	539.7	378.3	471.6	429	455.7	468.5	457.6	492
100062837	ANAPC10	anaphase promoting complex subunit 10	-	protein-coding	VGNC:VGNC:15290|Ensembl:ENSECAG00000024416	0.11935	0.22453	7474		190	121	136	96	87	153	190	133	115	104	131	100	123	120	71	96	104	133	124	70	66		143.1	111.4	139.2	107.9	119.9	144.2	132.2	139.7	114.2	100.7	113.8	105.6	130.5	110.5	91.5	113.8	109.5	97.6
100055053	ANAPC11	anaphase promoting complex subunit 11	-	protein-coding	Ensembl:ENSECAG00000001140	0.54172	0.65835	11570		754	600	381	357.5	273	383	532	443.5	438	466	455	432	502.5	450	374	344	424	487	407	321	280		568	552.5	389.9	401.7	376.1	360.9	370.3	465.9	435.1	451.2	395.1	456.3	533.3	414.4	481.9	407.9	446.5	357.2
100053101	ANAPC13	anaphase promoting complex subunit 13	-	protein-coding	Ensembl:ENSECAG00000030928	0.02488	0.07525	4649		475	319	325	271	255.5	337	457.33	219	368	267	326	260	251	248	207	231.5	313	365	286	174	153		357.9	293.7	332.6	304.5	352	317.6	318.3	230.1	365.5	258.5	283.1	274.6	266.4	228.4	266.7	274.5	329.6	267.7
100066106	ANAPC15	anaphase promoting complex subunit 15	-	protein-coding	VGNC:VGNC:15291|Ensembl:ENSECAG00000022080	0.26801	0.40043	9411		299	156	133	101	93	174.5	245	133	131	144	144	116	118	131	93	99	137	179	150	103	83		225.3	143.6	136.1	113.5	128.1	164.4	170.5	139.7	130.1	139.4	125	122.5	125.2	120.6	119.8	117.4	144.3	131.3
100072806	ANAPC16	anaphase promoting complex subunit 16	-	protein-coding	VGNC:VGNC:15292|Ensembl:ENSECAG00000002942	0.01025	0.04146	3473		582	420	372	392.5	284	405.5	529	427	438	478	488.5	474	463.5	506	398	424	467	621	415	369	291		438.5	386.7	380.7	441	391.3	382.1	368.2	448.6	435.1	462.9	424.2	500.7	491.9	465.9	512.8	502.8	491.7	455.5
100059767	ANAPC2	anaphase promoting complex subunit 2	-	protein-coding	VGNC:VGNC:15293|Ensembl:ENSECAG00000019216	0.03216	0.08974	5039		265	167	165	143	142	205	237	92	148	149	181	130	141	128	115	118	143	212	184	96	79		199.6	153.8	168.8	160.7	195.6	193.2	165	96.6	147	144.3	157.2	137.3	149.6	117.9	148.2	139.9	150.6	155.5
100067388	ANAPC4	anaphase promoting complex subunit 4	-	protein-coding	VGNC:VGNC:15294|Ensembl:ENSECAG00000017692	0.30904	0.44437	9779		499.5	413.5	358	380	359.5	481	537.5	354	361.5	388.5	409	399.5	346	399	277	360.5	389	529.5	383.5	319.5	291		376.3	380.7	366.3	427	495.3	453.2	374.1	371.9	359.1	376.2	355.2	422	367.2	367.4	356.9	427.5	409.6	388.4
100058548	ANAPC5	anaphase promoting complex subunit 5	-	protein-coding	VGNC:VGNC:15295|Ensembl:ENSECAG00000023913	0.63728	0.73619	12172		311.5	212.5	177	165.5	126.33	187.5	252	155	193	196	236	146.5	171	193	132	149	184.5	244.5	218	119	101		234.7	195.7	181.1	186	174.1	176.7	175.4	162.8	191.7	189.8	204.9	154.7	181.5	177.7	170.1	176.7	194.3	179.3
100058376	ANAPC7	anaphase promoting complex subunit 7	-	protein-coding	VGNC:VGNC:49338|Ensembl:ENSECAG00000022848	0.00361	0.0214	2371		1039.5	834.5	766	678	615.5	834	1255	537.5	561.5	663	716.5	533	573	616	478	532.5	610.5	836	746	349	284		783.1	768.4	783.8	761.8	848	785.9	873.5	564.6	557.7	642	622.2	563	608.1	567.2	615.9	631.5	642.8	613.2
100058855	ANGEL1	angel homolog 1	-	protein-coding	VGNC:VGNC:15296|Ensembl:ENSECAG00000023551	0.70951	0.7915	12603		146	93	117.5	99.5	61	112	133	85	93	91.5	108	94	113	111	72	53.5	105	131	78	77	71		110	85.6	120.2	111.8	84	105.5	92.6	89.3	92.4	88.6	93.8	99.3	119.9	102.2	92.8	63.4	110.6	96.1
100050459	ANGEL2	angel homolog 2	-	protein-coding	VGNC:VGNC:15297|Ensembl:ENSECAG00000010723	0.50562	0.62799	11321		397.75	358	448	340.5	272	430.5	456.25	368	370	334.5	393.25	327	293	397.5	276.2	288	324	433.25	399.5	270	223		299.7	329.6	458.4	382.6	374.8	405.7	317.6	386.6	367.5	323.9	341.5	345.4	311	366	355.9	341.5	341.2	317.8
100064198	ANK2	ankyrin 2	-	protein-coding	Ensembl:ENSECAG00000024436	0.0842	0.17527	6755		30.4	32.25	20	18	35	23	47.5	17	12	12	29	6	12	20	13	13	10	30	19	21	17.2		22.9	29.7	20.5	20.2	48.2	21.7	33.1	17.9	11.9	11.6	25.2	6.3	12.7	18.4	16.8	15.4	10.5	22
100062775	ANK3	ankyrin 3	-	protein-coding	VGNC:VGNC:56995|Ensembl:ENSECAG00000009700	0.00181	0.01426	1784		513.5	582.5	435	444	276	403	501.5	593.5	560	620.5	602	577	593	809	420	512	475.5	752	628	658.17	598		386.9	536.4	445.1	498.9	380.3	379.7	349.1	623.5	556.2	600.8	522.7	609.5	629.3	744.9	541.2	607.2	500.7	551.6
100051345	ANKEF1	ankyrin repeat and EF-hand domain containing 1	ANKRD5	protein-coding	VGNC:VGNC:15310|Ensembl:ENSECAG00000011916	0.01392	0.05074	3857		13	20	17.5	25	7.5	3.5	19	26.5	23.5	34.5	44.5	42	34.5	31.5	22	23.5	34	35	21.5	42	30.5		9.8	18.4	17.9	28.1	10.3	3.3	13.2	27.8	23.3	33.4	38.6	44.4	36.6	29	28.3	27.9	35.8	25.7
100072709	ANKFY1	ankyrin repeat and FYVE domain containing 1	-	protein-coding	VGNC:VGNC:15312|Ensembl:ENSECAG00000021771	0.86969	0.90723	13479		656	733	643	700	508.5	680	903.5	600	636	641	801	632	599.25	742	495	582	645	950	707.5	532	410		494.2	674.9	658	786.6	700.6	640.8	628.9	630.3	631.7	620.7	695.5	667.5	636	683.2	637.8	690.2	679.2	696.8
100070193	ANKH	ANKH inorganic pyrophosphate transport regulator	-	protein-coding	VGNC:VGNC:15313	0.00107	0.01067	1414		136	99.5	111	42	101	125	158	38	36	44	57	42	30	58	28	38	17	61	50	12	39		102.5	91.6	113.6	47.2	139.2	117.8	110	39.9	35.8	42.6	49.5	44.4	31.8	53.4	36.1	45.1	17.9	44.7
100072419	ANKHD1	ankyrin repeat and KH domain containing 1	-	protein-coding	Ensembl:ENSECAG00000015036	0.03238	0.0902	5047		926.7	1103	993	1022	678	1053	1325.5	1099	1091	1130	1353.5	1053.67	914	1179.33	824	951	1101	1745.5	1270	1004.5	684		698.2	1015.6	1016.1	1148.4	934.2	992.2	922.6	1154.5	1083.7	1094.2	1175.3	1112.9	970	1085.9	1061.7	1127.7	1159.3	1280.3
100061269	ANKIB1	ankyrin repeat and IBR domain containing 1	-	protein-coding	VGNC:VGNC:15314|Ensembl:ENSECAG00000010373	4e-05	0.00214	261		576	630.5	652	659.5	411	500	721	851	795	1076	1182	870.5	994.5	1253	782.5	891.5	866.5	1512	951	1055.5	723		433.9	580.6	667.2	741.1	566.3	471.1	501.8	894	789.7	1041.9	1026.4	919.5	1055.4	1153.7	1008.3	1057.2	912.4	1109
100061570	ANKLE2	ankyrin repeat and LEM domain containing 2	-	protein-coding	VGNC:VGNC:15315|Ensembl:ENSECAG00000024483	0.16173	0.27913	8147		1050	800	720.5	633	545.5	831.5	1244.5	623	763	691	781.5	585	637	745	506	589.5	637	921	746	527	393		791	736.6	737.3	711.3	751.6	783.5	866.2	654.5	757.9	669.1	678.6	617.9	676	686	652	699.1	670.7	675.6
100052981	ANKMY2	ankyrin repeat and MYND domain containing 2	-	protein-coding	VGNC:VGNC:15316|Ensembl:ENSECAG00000014046	0.64861	0.74419	12255		537.5	556	483	355.5	296.5	583	764	392.5	416	392	485	372.5	421.2	507.5	302	372.5	423	625.5	440.5	351	264		404.9	512	494.3	399.5	408.5	549.4	531.8	412.3	413.2	379.6	421.1	393.5	447	467.3	389.1	441.7	445.4	458.8
100073292	ANKRA2	ankyrin repeat family A member 2	-	protein-coding	VGNC:VGNC:15317|Ensembl:ENSECAG00000021071	0.17463	0.29506	8322		231	130.5	130	112	98	139	189	119	144	136	153	111	101	150	88	113	125	186	151	141	88		174	120.2	133	125.9	135	131	131.5	125	143	131.7	132.9	117.2	107.2	138.1	113.4	134	131.6	136.4
100066458	ANKRD10	ankyrin repeat domain 10	-	protein-coding	VGNC:VGNC:15319|Ensembl:ENSECAG00000017363	0.45613	0.5846	10971		131	222	215	215	131	159	222	156	164	263	232	179	182	205	164.5	188	184	291	207	205	130		98.7	204.4	220	241.6	180.5	149.8	154.5	163.9	162.9	254.7	201.5	189.1	193.2	188.8	212	222.9	193.7	213.4
100050107	ANKRD11	ankyrin repeat domain 11	-	protein-coding	Ensembl:ENSECAG00000029519	0.88084	0.91554	13528		727	744.75	825.33	726	622.25	905	1046	631	795.58	799.58	856.5	683	642.25	740	630.75	660	662	1035	835	535.5	422		547.7	685.8	844.6	815.8	857.3	852.8	728	662.9	790.2	774.3	743.7	721.4	681.6	681.4	812.7	782.7	697.1	759.2
100049929	ANKRD12	ankyrin repeat domain 12	-	protein-coding	VGNC:VGNC:15320|Ensembl:ENSECAG00000013901	0.08311	0.17369	6728		253	304	423	375	284	425	394	403	414	505	484	463	335.5	537	341	439	468	585	503	509	273.33		190.6	279.9	432.9	421.4	391.3	400.5	274.2	423.3	411.2	489	420.3	489	356.1	494.5	439.4	520.6	492.8	429.1
100066442	ANKRD13A	ankyrin repeat domain 13A	-	protein-coding	VGNC:VGNC:15321|Ensembl:ENSECAG00000022194	0.01958	0.06387	4309		317.5	269	212	267	205	244	328.5	224	253	308	317.5	239	226	290	170	205	241.5	434	286	267	188		239.2	247.7	216.9	300	282.5	229.9	228.6	235.3	251.3	298.2	275.7	252.4	239.8	267	219	243.1	254.3	318.3
100053662	ANKRD13C	ankyrin repeat domain 13C	-	protein-coding	VGNC:VGNC:15323|Ensembl:ENSECAG00000016794	0.23109	0.36017	9021		503	536	460	398.5	348	474	664	479	433.5	582	589.5	454	484	557	320	447.5	513	695	443	454	357		378.9	493.5	470.7	447.8	479.5	446.6	462.2	503.2	430.6	563.6	511.9	479.5	513.7	512.9	412.3	530.7	540.2	509.8
100059036	ANKRD13D	ankyrin repeat domain 13D	-	protein-coding	VGNC:VGNC:15324	0.09657	0.19329	7025		50	33	56	59	19	37	44	33	38	40	49	70	44	51	44	57	64.25	66	58	57	45		37.7	30.4	57.3	66.3	26.2	34.9	30.6	34.7	37.7	38.7	42.5	73.9	46.7	47	56.7	67.6	67.7	48.4
100070343	ANKRD16	ankyrin repeat domain 16	-	protein-coding	VGNC:VGNC:15325|Ensembl:ENSECAG00000020138	0.59153	0.69856	11906		60	52	64	64	40	63	62	44	52	73	99	59	41	52	34	46	63	104	65	35	39		45.2	47.9	65.5	71.9	55.1	59.4	43.2	46.2	51.7	70.7	86	62.3	43.5	47.9	43.8	54.5	66.3	76.3
100055546	ANKRD17	ankyrin repeat domain 17	-	protein-coding	VGNC:VGNC:51136|Ensembl:ENSECAG00000007125	0.20346	0.32898	8696		1418.5	1702.5	1610	1417	1164	1513	1850	1534	1444	1644	1927	1401	1443	1905	1191.5	1401	1484.5	2377	1930.5	1348	961		1068.7	1567.7	1647.5	1592.2	1603.8	1425.7	1287.6	1611.4	1434.3	1591.9	1673.3	1479.8	1531.4	1754.1	1535.3	1661.4	1563.1	1743.5
100070700	ANKRD2	ankyrin repeat domain 2	-	protein-coding	VGNC:VGNC:15326|Ensembl:ENSECAG00000008916	0.0005	0.00722	979		15	11	13	15	5	10	25	18.5	16	30	21	22	17	28	26	25	19	24	24	26	24		11.3	10.1	13.3	16.9	6.9	9.4	17.4	19.4	15.9	29	18.2	23.2	18	25.8	33.5	29.6	20	17.6
100071652	ANKRD22	ankyrin repeat domain 22	-	protein-coding	VGNC:VGNC:15327|Ensembl:ENSECAG00000022239	0.02478	0.07509	4639		45	156	99	156	28	57	97	147	135	274	161	165	170	198	98	181	194	314	129	195	149		33.9	143.6	101.3	175.3	38.6	53.7	67.5	154.4	134.1	265.3	139.8	174.3	180.4	182.3	126.3	214.6	204.3	230.3
100055611	ANKRD27	ankyrin repeat domain 27	-	protein-coding	VGNC:VGNC:15329|Ensembl:ENSECAG00000019736	0.16648	0.28478	8220		219	176	155	188.5	143	164	186	215	195	237	249	225	192	182	147	177	184	268	171	207	171		165	162.1	158.6	211.8	197	154.5	129.5	225.9	193.7	229.5	216.2	237.7	203.8	167.6	189.4	209.9	193.7	196.6
100052418	ANKRD28	ankyrin repeat domain 28	-	protein-coding	VGNC:VGNC:15330|Ensembl:ENSECAG00000019591	0.64471	0.74182	12220		550	518	508.5	405.5	383.5	560	669.5	544	431.5	474	633	473	414.5	503	412.5	437	408	708.5	555.83	398	316		414.4	477	520.3	455.6	528.4	527.7	466	571.5	428.6	459	549.7	499.6	439.9	463.2	531.5	518.2	429.6	519.7
100059056	ANKRD29	ankyrin repeat domain 29	-	protein-coding	VGNC:VGNC:15331|Ensembl:ENSECAG00000020979	0.10674	0.20755	7231		33	40	39	58	23	34	33	43	66	69	83.2	64	66	54	32	45	67	66	50	33	18		24.9	36.8	39.9	65.2	31.7	32	23	45.2	65.6	66.8	72.2	67.6	70	49.7	41.2	53.4	70.5	48.4
100070835	ANKRD33B	ankyrin repeat domain 33B	-	protein-coding	Ensembl:ENSECAG00000033821	0.0024	0.0168	2006		290	331.5	300	341	152	364.5	416	481	450.5	530	419.5	386	502	542	379	439	529.5	701	255	444	373		218.5	305.2	307	383.2	209.4	343.5	289.5	505.3	447.5	513.2	364.3	407.7	532.8	499.1	488.3	520.6	557.6	514.2
100630630	ANKRD37	ankyrin repeat domain 37	-	protein-coding	VGNC:VGNC:55348|Ensembl:ENSECAG00000010858	0.29769	0.43238	9681		4	4	4	13	2	11	1	22	13	18	9	28	10	8	7	25	17	40	0	9	8		3	3.7	4.1	14.6	2.8	10.4	0.7	23.1	12.9	17.4	7.8	29.6	10.6	7.4	9	29.6	17.9	29.3
100062047	ANKRD39	ankyrin repeat domain 39	-	protein-coding	VGNC:VGNC:58912|Ensembl:ENSECAG00000000103	0.22192	0.35059	8900		323	240	145	147	152	218	294	196	184	144	197	145	172	195	120	119	178	229	173	140	99		243.3	221	148.4	165.2	209.4	205.4	204.6	205.9	182.8	139.4	171.1	153.2	182.5	179.6	154.6	141.1	187.4	168
100070058	ANKRD40	ankyrin repeat domain 40	-	protein-coding	VGNC:VGNC:15336|Ensembl:ENSECAG00000012574	0.89708	0.92735	13602		825	665	620	523	404	608	1011	571.5	527.5	554	666	551.5	552	607	470	505	560	790	604	428	371		621.5	612.3	634.4	587.7	556.6	572.9	703.7	600.4	524	536.5	578.3	582.5	585.8	558.9	605.6	598.9	589.7	579.5
100061659	ANKRD42	ankyrin repeat domain 42	-	protein-coding	VGNC:VGNC:55780	0.19606	0.32048	8602		82	56	59	45	49	72	73.2	52	47	57	84	42	54	58	30	49	38	85.5	68	39	48.5		61.8	51.6	60.4	50.6	67.5	67.8	50.9	54.6	46.7	55.2	72.9	44.4	57.3	53.4	38.7	58.1	40	62.7
100070473	ANKRD44	ankyrin repeat domain 44	-	protein-coding	VGNC:VGNC:51435|Ensembl:ENSECAG00000008835	0.03047	0.08644	4957		6	12	12	8	6	11	13	14	16	21	15	15	18	13	5	6	7	22	13	16	14		4.5	11	12.3	9	8.3	10.4	9	14.7	15.9	20.3	13	15.8	19.1	12	6.4	7.1	7.4	16.1
100055980	ANKRD46	ankyrin repeat domain 46	-	protein-coding	VGNC:VGNC:15338|Ensembl:ENSECAG00000013340	0.9218	0.9452	13713		1171	943	862	825	610	899.5	1176	936.5	924	865	945	860	805.5	897	704	678	861	1119.25	819.5	763	616		882.2	868.3	882.1	927	840.5	847.6	818.5	983.8	917.8	837.6	820.6	908.4	854.9	825.9	907.1	804	906.6	821
100060970	ANKRD49	ankyrin repeat domain 49	-	protein-coding	VGNC:VGNC:15339|Ensembl:ENSECAG00000024188	0.96064	0.9726	13888		91	52	53	62	56	67.5	83	60	63	75	70	62	68	69	57	48	60	84	67	53	35		68.6	47.9	54.2	69.7	77.2	63.6	57.8	63	62.6	72.6	60.8	65.5	72.2	63.5	73.4	56.9	63.2	61.6
100063702	ANKRD50	ankyrin repeat domain 50	-	protein-coding	VGNC:VGNC:15340|Ensembl:ENSECAG00000013698	0.03514	0.0956	5168		308	304	261	208	160	267	355	316	324	317	274	331	264	313	168	232	274	430	245	396.5	209		232	279.9	267.1	233.7	220.5	251.6	247.1	332	321.8	307	237.9	349.6	280.2	288.2	216.5	275.1	288.5	315.4
100059440	ANKRD52	ankyrin repeat domain 52	-	protein-coding	VGNC:VGNC:15341|Ensembl:ENSECAG00000009511	0.00011	0.00343	442		199	204	222	210	125	226	319.5	205	241	262	314	260	299	361	255	248	298	469	215	244	215		149.9	187.8	227.2	236	172.2	213	222.4	215.4	239.4	253.7	272.7	274.6	317.3	332.4	328.6	294.1	313.8	344
100054842	ANKRD54	ankyrin repeat domain 54	-	protein-coding	VGNC:VGNC:56342|Ensembl:ENSECAG00000024838	0.44225	0.57256	10861		237.85	162	157.2	123.2	84.4	165.5	246.45	148.2	171.2	158.2	170.2	181.4	171.25	178.65	102	160	158.2	236	155	124.2	127		179.2	149.2	160.9	138.4	116.3	155.9	171.5	155.7	170.1	153.2	147.8	191.6	181.7	164.5	131.4	189.7	166.6	173.1
106782552	ANKRD9	ankyrin repeat domain 9	-	protein-coding	Ensembl:ENSECAG00000006098	0.07513	0.16241	6504		523	198	151	139	155	161	298	233	279	168	181	173	186	174	103	120	142	208	165.5	94	97		394	182.3	154.5	156.2	213.6	151.7	207.4	244.8	277.1	162.7	157.2	182.7	197.4	160.2	132.7	142.3	149.5	152.6
100062898	ANKS1A	ankyrin repeat and sterile alpha motif domain containing 1A	-	protein-coding	VGNC:VGNC:15344|Ensembl:ENSECAG00000019918	0.00012	0.00364	459		438	376	323	319	212	311	526	363	413.33	430	476	380	343	476	296	366	414	641	393	388	304		330	346.2	330.5	358.4	292.1	293.1	366.1	381.3	410.6	416.4	413.3	401.4	364	438.3	381.4	434	435.9	470.2
100066145	ANKS3	ankyrin repeat and sterile alpha motif domain containing 3	-	protein-coding	VGNC:VGNC:15345|Ensembl:ENSECAG00000005394	0.67621	0.76593	12414		80	78	76	82	67	93	72	65	98	95	102	99	86	85	66	72	73	131	108	72	48		60.3	71.8	77.8	92.1	92.3	87.6	50.1	68.3	97.3	92	88.6	104.6	91.3	78.3	85	85.4	76.9	96.1
100063895	ANKS6	ankyrin repeat and sterile alpha motif domain containing 6	-	protein-coding	VGNC:VGNC:15347|Ensembl:ENSECAG00000016143	0.0056	0.02787	2825		105	80	80	111	45	73	103	117	92	139	146	106	115	126	70	94	136	225	134	117	69		79.1	73.7	81.9	124.7	62	68.8	71.7	122.9	91.4	134.6	126.8	112	122	116	90.2	111.5	143.2	165
100056175	ANKZF1	ankyrin repeat and zinc finger peptidyl tRNA hydrolase 1	-	protein-coding	VGNC:VGNC:15348|Ensembl:ENSECAG00000016473	0.02213	0.06954	4475		109	62	47	64	39	46	90	54	61	71	83	69	72	63	58	51	74	111	90	64	61		82.1	57.1	48.1	71.9	53.7	43.3	62.6	56.7	60.6	68.8	72.1	72.9	76.4	58	74.7	60.5	77.9	81.4
100070572	ANLN	anillin actin binding protein	-	protein-coding	VGNC:VGNC:15349|Ensembl:ENSECAG00000016382	0.63547	0.73452	12165		2066.5	1704.5	1516.5	1398.5	1175	1628.5	2222	1546	1485	1482	1921	1441	1644.5	1779	1440.5	1404	1409	2332	2062	1142.5	740.5		1556.9	1569.5	1551.8	1571.4	1618.9	1534.5	1546.6	1624.1	1475	1435.1	1668.1	1522.1	1745.3	1638.1	1856.1	1664.9	1483.6	1710.5
100054874	ANO10	anoctamin 10	-	protein-coding	VGNC:VGNC:56713|Ensembl:ENSECAG00000000632	0.02283	0.07119	4508		247	196	209	147	107	138	251	202	229	207	211.5	165	210	263	133	161	192	314	191	201	167		186.1	180.5	213.9	165.2	147.4	130	174.7	212.2	227.5	200.4	183.7	174.3	222.9	242.2	171.4	190.9	202.2	230.3
100055262	ANO6	anoctamin 6	-	protein-coding	VGNC:VGNC:15355|Ensembl:ENSECAG00000012743	0.08458	0.17577	6766		3729.67	2838	2289.33	2030.17	1901.33	2263.33	4154.67	2580.17	2247.33	2209.83	2965.83	2145.67	1903.17	2041.5	1581.5	1679.83	2050.5	3391.83	2964.5	1218.83	1062		2809.8	2613.2	2342.7	2281.2	2619.7	2132.7	2891.7	2710.4	2232.2	2139.8	2575.3	2266.4	2019.8	1879.8	2037.8	1992	2159.1	2487.9
100067683	ANO7	anoctamin 7	TMEM16G	unknown	VGNC:VGNC:56532	0.38831	0.52174	10465		90	84	50	38	26	40	86	63	80	49	62	52	45	58	46	68	53	69	46	39	29		67.8	77.3	51.2	42.7	35.8	37.7	59.9	66.2	79.5	47.4	53.8	54.9	47.8	53.4	59.3	80.6	55.8	50.6
100146761	ANO8	anoctamin 8	-	protein-coding	VGNC:VGNC:58119|Ensembl:ENSECAG00000014273	0.92475	0.94725	13727		113	76	73	111	103	137	121	63	110	129	125	124	87	114	69	68	106	164	83	79	72		85.1	70	74.7	124.7	141.9	129.1	84.2	66.2	109.3	124.9	108.5	131	92.3	105	88.9	80.6	111.6	120.3
100054456	ANO9	anoctamin 9	TMEM16J	protein-coding	VGNC:VGNC:59235|Ensembl:ENSECAG00000022144	0.01999	0.06475	4342		222	96	122	145	107	135	241	142	132	172.5	159	146	144	171.5	117	163	199	269	154	150	150		167.2	88.4	124.8	162.9	147.4	127.2	167.7	149.2	131.1	167	138.1	154.2	152.8	157.9	150.8	193.3	209.5	197.3
100065117	ANP32A	acidic nuclear phosphoprotein 32 family member A	-	protein-coding	-	0.00381	0.02208	2429		1587	956	786	809	691	1001	1514	735	818	771	885.5	713	803	750	561	575	796	913	866	440	374		1195.6	880.3	804.3	909	952.1	943.2	1053.8	772.1	812.5	746.6	768.9	753.1	852.2	690.6	722.9	681.9	838.2	669.7
100064179	ANP32B	acidic nuclear phosphoprotein 32 family member B	-	protein-coding	VGNC:VGNC:56863|Ensembl:ENSECAG00000016772	0.00029	0.00552	751		2373.53	1390.85	1430.23	1240.5	1457.4	2148.83	2681.63	1075.83	1081.67	1163.28	1392.5	1100.53	1069	996.7	835.33	984.2	1095.07	1424.53	1198.03	586	563.83		1788.2	1280.7	1463.6	1393.9	2008	2024.8	1866.5	1130.1	1074.4	1126.4	1209.2	1162.4	1134.5	917.7	1076.3	1167.1	1153.1	1044.9
100054493	ANP32E	acidic nuclear phosphoprotein 32 family member E	-	protein-coding	VGNC:VGNC:15356|Ensembl:ENSECAG00000008718	0.07777	0.1661	6584		2346.33	2182.83	1592.5	1476.33	1364	2058.33	2849	1442.83	1421	1603	1784.5	1410.83	1515.7	1593.5	1282	1408.5	1436.5	2127.7	1943.2	1070.67	823		1767.7	2009.9	1629.6	1658.9	1879.3	1939.5	1983	1515.7	1411.5	1552.2	1549.6	1490.2	1608.6	1467.3	1651.9	1670.3	1512.6	1560.7
100050397	ANPEP	alanyl aminopeptidase, membrane	CD13	protein-coding	VGNC:VGNC:15357|Ensembl:ENSECAG00000037098	0.13368	0.24335	7724		88.67	81.83	58.42	45.53	36.42	19.42	92.83	34.17	51.42	75.83	52.17	52.83	89.08	88.67	39.5	37.67	66.37	101.17	113.33	51	49.17		66.8	75.3	59.8	51.2	50.2	18.3	64.6	35.9	51.1	73.4	45.3	55.8	94.5	81.6	50.9	44.7	69.9	74.2
100067088	ANTKMT	adenine nucleotide translocase lysine methyltransferase	FAM173A	protein-coding	Ensembl:ENSECAG00000011190	0.0672	0.15081	6266		117	65	36	52	35	47	86	70	78	51	82	60	86	67	57	80	77	78	76	66	62		88.1	59.9	36.8	58.4	48.2	44.3	59.9	73.5	77.5	49.4	71.2	63.4	91.3	61.7	73.4	94.9	81.1	57.2
100051770	ANTXR2	ANTXR cell adhesion molecule 2	-	protein-coding	VGNC:VGNC:15359|Ensembl:ENSECAG00000017827	0.00168	0.01377	1715		68	65	49	28	31	67	72	21	18	28	28	24	25	35	19	22	31	26	35	23	13		51.2	59.9	50.1	31.5	42.7	63.1	50.1	22.1	17.9	27.1	24.3	25.3	26.5	32.2	24.5	26.1	32.6	19.1
100033940	ANXA1	annexin A1	-	protein-coding	VGNC:VGNC:57172|Ensembl:ENSECAG00000015794	0.00052	0.00736	992		49.5	33.5	18.5	18	20	5.5	1.5	7.5	7.5	18.5	3	6.5	16	8.5	14	2.5	1	40	31.5	45	38.5		37.3	30.8	18.9	20.2	27.6	5.2	1	7.9	7.4	17.9	2.6	6.9	17	7.8	18	3	1.1	29.3
100064425	ANXA11	annexin A11	-	protein-coding	VGNC:VGNC:15360|Ensembl:ENSECAG00000019671	0.10147	0.19983	7139		1796.5	1302.5	1207	896.5	679	966.5	1603.17	1197.5	1261.5	1134	1422	1357.5	1238.17	1461.37	974	1039.17	1052.5	1657.5	1286.67	1115.67	939.17		1353.4	1199.3	1235.1	1007.4	935.5	910.7	1115.8	1258	1253	1098.1	1234.8	1433.9	1314	1345.6	1255	1232.3	1108.3	1215.8
100054320	ANXA2	annexin A2	-	protein-coding	VGNC:VGNC:50573|Ensembl:ENSECAG00000012670	0.00119	0.01123	1491		2713.5	2759	1912.5	2002	730.5	1407	2131.5	2453.5	3014	3123.5	3147	2887.5	2843.5	3246.5	2408	2806	2857	4146.5	2766.5	3634	3066		2044.3	2540.5	1957.1	2249.6	1006.5	1325.8	1483.6	2577.4	2993.8	3024.6	2732.7	3049.9	3017.7	2989.3	3102.7	3327.5	3008.4	3041.5
100059394	ANXA3	annexin A3	-	protein-coding	VGNC:VGNC:15362|Ensembl:ENSECAG00000018419	0.10918	0.21073	7285		709	618	661.5	368	225	354	660.5	631	608	600.5	743	476.5	614.5	833	392	430	759.5	914	620	405	338		534.1	569.1	676.9	413.5	310	333.6	459.7	662.9	603.9	581.5	645.2	503.3	652.2	767	505.1	509.9	799.7	670.4
100050657	ANXA4	annexin A4	-	protein-coding	VGNC:VGNC:15363|Ensembl:ENSECAG00000012321	0.09794	0.19517	7056		1452	1511.5	1045.5	977.5	667	831	1373.5	1440.5	1412	1604.5	1312.33	1254	1239	1459	982.5	1113	1154.5	1631	1018	1057	830		1093.9	1391.8	1069.9	1098.4	919	783	956	1513.2	1402.5	1553.7	1139.5	1324.5	1314.9	1343.4	1266	1319.8	1215.7	1196.3
100072241	ANXA5	annexin A5	-	protein-coding	VGNC:VGNC:15364|Ensembl:ENSECAG00000006429	0.04837	0.12022	5657		2285.5	2084	1441	1534	882.5	1561.5	2398	1871.5	1949.5	1972	2085.5	1853.5	1799.5	1979	1374.5	1490	1777	2395	1890.5	1417	1118.5		1721.8	1918.9	1474.6	1723.7	1215.9	1471.4	1669.1	1966	1936.4	1909.5	1810.9	1957.8	1909.8	1822.2	1771.1	1766.9	1871.1	1756.7
100071569	ANXA6	annexin A6	-	protein-coding	VGNC:VGNC:15365|Ensembl:ENSECAG00000022500	0.88395	0.91748	13547		1313.5	1084	727	728	440	586.33	1193	757.33	972.33	968.83	795.33	822.5	837.5	798	577.83	691.5	816.5	1507.33	669.5	655	460		989.6	998.1	743.9	818	606.2	552.5	830.4	795.6	965.8	938.1	690.6	868.8	888.8	734.8	744.5	820	859.8	1105.6
100072856	ANXA7	annexin A7	-	protein-coding	VGNC:VGNC:15366|Ensembl:ENSECAG00000013554	0.27381	0.40668	9467		2251	1619.5	1529	1372	1142.5	1608	2508	1377.5	1489.5	1470	1736.5	1282.5	1369.5	1500.33	1126.5	1147	1517	1868	1634	1073	861		1695.9	1491.2	1564.6	1541.7	1574.2	1515.2	1745.6	1447	1479.5	1423.4	1507.9	1354.6	1453.4	1381.5	1451.5	1360.2	1597.4	1370.2
100059291	ANXA9	annexin A9	-	protein-coding	VGNC:VGNC:15367	0.01716	0.05855	4121		18	13	35	22	26	34	16	19	41	38	69	62	27	36	31	26	29	41	24	116	76		13.6	12	35.8	24.7	35.8	32	11.1	20	40.7	36.8	59.9	65.5	28.7	33.1	39.9	30.8	30.5	30.1
100630218	AOC2	amine oxidase copper containing 2	-	protein-coding	VGNC:VGNC:15370|Ensembl:ENSECAG00000011604	0.97533	0.98261	13956		8	10	24.5	21.5	23	12	12	7	14.5	13.5	35	19	10	18	19	8.5	21.5	19	21.5	10.5	9.33		6	9.2	25.1	24.2	31.7	11.3	8.4	7.4	14.4	13.1	30.4	20.1	10.6	16.6	24.5	10.1	22.6	13.9
100061428	AOPEP	aminopeptidase O (putative)	C23H9orf3	protein-coding	VGNC:VGNC:49247|Ensembl:ENSECAG00000015883	0.03666	0.09848	5234		145	124	152	146	153	145.5	123	138	146	156.5	239	149.5	152	196	140	141	159.5	338	153	214	130		109.2	114.2	155.5	164.1	210.8	137.1	85.6	145	145	151.5	207.5	157.9	161.3	180.5	180.4	167.2	168	247.9
100067782	AOX4	aldehyde oxidase 4	-	protein-coding	Ensembl:ENSECAG00000024701	0.30493	0.44011	9742		25.5	16.5	14.5	13	14.5	17.5	12	5.5	10.5	14	20.5	15.5	8	11	11	13	20.5	20.5	8	10.5	8		19.2	15.2	14.8	14.6	20	16.5	8.4	5.8	10.4	13.6	17.8	16.4	8.5	10.1	14.2	15.4	21.6	15
100072722	AP1AR	adaptor related protein complex 1 associated regulatory protein	-	protein-coding	VGNC:VGNC:15371|Ensembl:ENSECAG00000007498	0.00051	0.00725	982		1105.67	806.33	599	545.5	538.5	787	974.5	571.33	538.5	543.83	781.5	531.5	596.33	489	447.5	498.5	477.5	603.5	563.5	400	293.33		833	742.5	613	613	742	741.6	678.3	600.2	534.9	526.6	678.6	561.4	632.9	450.3	576.6	591.1	502.8	442.7
100059054	AP1B1	adaptor related protein complex 1 subunit beta 1	-	protein-coding	VGNC:VGNC:15372|Ensembl:ENSECAG00000019246	0.01937	0.06348	4289		2406	1848	1575	1440	1162.5	1742	2747	1157	1388	1421	1779	1206	1261	1410.5	1032	1288	1306	2002	1564	735	681		1812.6	1701.6	1611.7	1618.1	1601.7	1641.5	1912	1215.4	1378.7	1376	1544.8	1273.8	1338.3	1298.8	1329.7	1527.4	1375.2	1468.5
100054483	AP1G1	adaptor related protein complex 1 subunit gamma 1	-	protein-coding	VGNC:VGNC:15373|Ensembl:ENSECAG00000012186	0.04982	0.12268	5710		3053	2920.5	2476.5	2462	1828	2656	3666.5	2573.5	2509.5	2861	3312	2492.5	2520.5	3076.5	2136	2301.83	2567.5	3962.5	2869.5	2348.5	1893.5		2300.1	2689.2	2534.2	2766.5	2518.6	2502.7	2552	2703.4	2492.6	2770.4	2875.9	2632.7	2674.9	2832.8	2752.3	2729.6	2703.5	2906.5
100052094	AP1G2	adaptor related protein complex 1 subunit gamma 2	-	protein-coding	VGNC:VGNC:15374|Ensembl:ENSECAG00000015018	0.27057	0.40284	9444		403	263	230	232	156	252.5	443	198	192	241	254	214	242	222	165	161	184	315	274	132	123		303.6	242.2	235.4	260.7	214.9	237.9	308.3	208	190.7	233.4	220.6	226	256.8	204.4	212.6	190.9	193.7	231.1
100069477	AP1M1	adaptor related protein complex 1 subunit mu 1	-	protein-coding	VGNC:VGNC:15375|Ensembl:ENSECAG00000019502	6e-05	0.00267	330		266.5	231	182.5	190	126	197	277.5	230.5	280	313	304	309.5	297.5	334	289.5	282.5	306.5	479.5	226.5	312	312		200.8	212.7	186.8	213.5	173.6	185.6	193.1	242.1	278.1	303.1	264	326.9	315.7	307.5	373	335	322.7	351.7
100055078	AP1M2	adaptor related protein complex 1 subunit mu 2	-	protein-coding	VGNC:VGNC:15376|Ensembl:ENSECAG00000023130	0.22793	0.35658	8988		1751.5	1290.5	1064.5	951.83	613	989	1563	1006	1221.5	1207	1283.5	1079	1206	1263	886	969.5	1161	1704.5	1175.5	892	854		1319.5	1188.3	1089.3	1069.5	844.6	931.9	1087.9	1056.8	1213.3	1168.8	1114.5	1139.7	1279.9	1163	1141.6	1149.7	1222.5	1250.2
100060194	AP1S1	adaptor related protein complex 1 subunit sigma 1	-	protein-coding	VGNC:VGNC:51103	0.07898	0.16811	6606		704	538	329	317	255	414	548	422	495	478	430	389	437	540	322	379	398	623	449	453.5	398		530.4	495.4	336.7	356.2	351.3	390.1	381.4	443.3	491.7	462.9	373.4	410.9	463.8	497.2	414.9	449.4	419.1	457
100629680	AP1S2	adaptor related protein complex 1 subunit sigma 2	-	protein-coding	VGNC:VGNC:49470|Ensembl:ENSECAG00000011249	0.56485	0.67704	11731		746	781	705	409	302	393	402	554	414	586.5	647.5	693	554.5	765	461	414.5	478	724	578	554	486		562	719.1	721.4	459.6	416.1	370.3	279.8	582	411.2	567.9	562.3	732	588.5	704.4	594	491.5	503.3	531.1
100061230	AP1S3	adaptor related protein complex 1 subunit sigma 3	-	protein-coding	VGNC:VGNC:56533	0.09858	0.19598	7073		700.17	746.5	638.5	597.33	335.33	587.33	711.7	636	633.87	637	666.67	649.67	646	624	504.67	501.33	624.33	841.67	439.33	413.33	278		527.5	687.4	653.4	671.2	462	553.4	495.4	668.1	629.6	616.8	578.9	686.2	685.6	574.6	650.3	594.5	657.4	617.4
100056103	AP2A1	adaptor related protein complex 2 subunit alpha 1	-	protein-coding	VGNC:VGNC:15377|Ensembl:ENSECAG00000007134	0.46945	0.59638	11068		2220.5	1746	1326	1309.5	893.5	1454	2274	1354	1433	1387.5	1544.5	1218	1227	1557	935	1125	1262	1987.5	1652.5	881	736		1672.9	1607.7	1356.9	1471.4	1231.1	1370.1	1582.7	1422.4	1423.4	1343.5	1341.2	1286.5	1302.2	1433.7	1204.8	1334.1	1328.9	1457.8
100056318	AP2A2	adaptor related protein complex 2 subunit alpha 2	-	protein-coding	VGNC:VGNC:15378|Ensembl:ENSECAG00000014550	0.00033	0.00591	782		2220	2104.17	1847	1880.58	1036.5	1674.5	2549.5	2221	2448	2510.5	2756.5	2381.5	2408	2584	1961.5	2075.5	2289.5	3249.5	2201.5	2166	1708		1672.5	1937.5	1890	2113.1	1428.1	1577.9	1774.5	2333.1	2431.6	2431	2393.6	2515.5	2555.6	2379.3	2527.4	2461.2	2410.8	2383.5
100058050	AP2B1	adaptor related protein complex 2 subunit beta 1	-	protein-coding	VGNC:VGNC:15379|Ensembl:ENSECAG00000009033	0.0018	0.01425	1774		2333.5	2628	2209.17	1921.5	1034.5	1811.5	2766.5	2541	2323.5	2873.5	2968	2555	2566.5	3354.5	2056	2122	2372	4246	2377	2457	1980.5		1758	2419.8	2260.6	2159.1	1425.3	1707	1925.5	2669.3	2307.9	2782.5	2577.2	2698.7	2723.8	3088.8	2649.2	2516.4	2497.7	3114.4
100058961	AP2M1	adaptor related protein complex 2 subunit mu 1	-	protein-coding	VGNC:VGNC:15380|Ensembl:ENSECAG00000000242	0.80882	0.86486	13150		4501.5	3571	2892	2455.5	2053	3100	4805.5	2625	3015.5	2793	3202	2673	3101.5	3245	2155	2504	2737	3932.5	3096.5	2137	1894		3391.3	3288.2	2959.4	2759.2	2828.7	2921.1	3344.7	2757.5	2995.2	2704.5	2780.4	2823.3	3291.5	2987.9	2776.8	2969.4	2882	2884.5
100071193	AP2S1	adaptor related protein complex 2 subunit sigma 1	-	protein-coding	VGNC:VGNC:15381|Ensembl:ENSECAG00000016403	0.48678	0.61217	11181		1218.5	925.5	616.5	595	423.5	660.5	1254	774	811.5	758.5	795	816	737.5	832	564	604.5	718	1062	647	517	537.5		918	852.2	630.9	668.6	583.5	622.4	872.8	813.1	806	734.5	690.3	861.9	782.7	766.1	726.7	716.8	756	779
100065436	AP3B1	adaptor related protein complex 3 subunit beta 1	-	protein-coding	VGNC:VGNC:15382|Ensembl:ENSECAG00000022849	0.72092	0.80095	12656		1142.5	1069	1090	919.4	811.5	1100.9	1624.5	950	928.5	1055	1280.2	888	966.2	1152.2	746.5	863.2	937.7	1496	1249.03	786	627		860.7	984.3	1115.4	1033.1	1118.1	1037.4	1130.7	998	922.3	1021.6	1111.6	937.9	1025.4	1060.9	961.9	1023.6	987.4	1097.3
100146798	AP3B2	adaptor related protein complex 3 subunit beta 2	-	protein-coding	VGNC:VGNC:15383|Ensembl:ENSECAG00000019658	0.00641	0.03045	2958		10	4	8	4	3	5	4	3.5	15	12	13	18	11.5	24.5	11	9	23	23	9	10	7		7.5	3.7	8.2	4.5	4.1	4.7	2.8	3.7	14.9	11.6	11.3	19	12.2	22.6	14.2	10.7	24.2	16.9
100068522	AP3D1	adaptor related protein complex 3 subunit delta 1	-	protein-coding	VGNC:VGNC:15384|Ensembl:ENSECAG00000014724	0.49875	0.6222	11271		2474	1890	1777	1759	1285	1907	2742.5	1680	2096.5	1844	2099	1744.5	1649	1940.25	1324.5	1488	1683.5	2628	2120	1294.5	1153		1863.9	1740.3	1818.4	1976.5	1770.5	1796.9	1908.8	1764.8	2082.4	1785.6	1822.6	1842.6	1750	1786.6	1706.6	1764.5	1772.7	1927.6
100064191	AP3M1	adaptor related protein complex 3 subunit mu 1	-	protein-coding	VGNC:VGNC:15385|Ensembl:ENSECAG00000008103	0.64985	0.74513	12262		2105	2108.5	1503.5	1474	1208	1868	2726.67	1848	1660	1774.25	1829.5	1565	1736	1801.5	1267	1447.5	1592.5	2390.5	1573.5	1246.33	1025		1585.9	1941.5	1538.5	1656.3	1664.4	1760.2	1897.8	1941.3	1648.9	1718	1588.6	1653	1842.4	1658.8	1632.5	1716.5	1676.9	1753.4
100050305	AP3M2	adaptor related protein complex 3 subunit mu 2	-	protein-coding	VGNC:VGNC:15386|Ensembl:ENSECAG00000009120	0.77985	0.84401	12991		62	43	58	51	24	64	68	55	32	51	48	64	58	50	44	45	57	65	60	30	35		46.7	39.6	59.4	57.3	33.1	60.3	47.3	57.8	31.8	49.4	41.7	67.6	61.6	46	56.7	53.4	60	47.7
100073158	AP3S1	adaptor related protein complex 3 subunit sigma 1	-	protein-coding	VGNC:VGNC:15387	0.00284	0.01861	2146		763	656.5	546	507	343	534	837	675	649.5	633.5	840.5	611.5	632	712.5	481	597.5	573	920	668.33	531	421.5		574.8	604.5	558.7	569.7	472.6	503.2	582.6	709.1	645.1	613.4	729.8	645.9	670.7	656.1	619.8	708.5	603.4	674.8
100069456	AP3S2	adaptor related protein complex 3 subunit sigma 2	-	protein-coding	VGNC:VGNC:50574|Ensembl:ENSECAG00000024044	0.62702	0.72732	12122		113.5	132.5	110	119.5	95.5	134	200	128.5	129.5	129.5	162.5	103.5	127	132	85.5	114	110	176.5	133.5	88.5	88.5		85.5	122	112.6	134.3	131.6	126.3	139.2	135	128.6	125.4	141.1	109.3	134.8	121.5	110.2	135.2	115.8	129.5
100059318	AP4B1	adaptor related protein complex 4 subunit beta 1	-	protein-coding	VGNC:VGNC:15388|Ensembl:ENSECAG00000022112	0.07463	0.16171	6489		113	120	104	73	84	106	120	77	83	101	88	83	81	70	59	71	87	120	96	53	55		85.1	110.5	106.4	82	115.7	99.9	83.5	80.9	82.4	97.8	76.4	87.7	86	64.5	76	84.2	91.6	88
100055314	AP4E1	adaptor related protein complex 4 subunit epsilon 1	-	protein-coding	VGNC:VGNC:15389|Ensembl:ENSECAG00000022163	0.06367	0.14506	6172		369.5	383	372	335.5	268	365.5	467	398	402	443	489.5	379.5	384	441	306.5	338.5	394	557.5	404	295	240.5		278.4	352.7	380.7	377	369.3	344.4	325	418.1	399.3	429	425.1	400.8	407.5	406.1	394.9	401.4	414.9	408.9
100068686	AP4M1	adaptor related protein complex 4 subunit mu 1	-	protein-coding	VGNC:VGNC:15390	0.44166	0.57189	10859		39	21	22	21	12	37	23	19	28	20	25	21	12	16	21	19	18	29	28	13	19		29.4	19.3	22.5	23.6	16.5	34.9	16	20	27.8	19.4	21.7	22.2	12.7	14.7	27.1	22.5	19	21.3
100050137	AP4S1	adaptor related protein complex 4 subunit sigma 1	-	protein-coding	VGNC:VGNC:15391|Ensembl:ENSECAG00000021753	0.03066	0.08679	4968		267	191	135.5	145	137	160	243	161	148	150	183	143	187	189	125	139.5	176	197.25	166	98	80		201.2	175.9	138.7	162.9	188.8	150.8	169.1	169.1	147	145.2	158.9	151	198.5	174	161.1	165.4	185.3	144.7
100057559	AP5B1	adaptor related protein complex 5 subunit beta 1	-	protein-coding	Ensembl:ENSECAG00000035192	0.0529	0.12791	5813		248	200	169.2	155	122	186	276	192	213.5	226	214	215	202	226	154	196	164	254	189	195	145		186.8	184.2	173.1	174.2	168.1	175.3	192.1	201.7	212.1	218.8	185.8	227.1	214.4	208.1	198.4	232.4	172.7	186.3
100050758	AP5M1	adaptor related protein complex 5 subunit mu 1	MUDENG	protein-coding	VGNC:VGNC:15392|Ensembl:ENSECAG00000017818	0.03207	0.08957	5034		560	492	473	423	287	463	716	446	489	472	604.5	450	480	521	382	404	449	722	524	407	310		421.9	453	484	475.3	395.4	436.3	498.4	468.5	485.7	457	524.9	475.3	509.4	479.7	492.2	479.1	472.8	529.6
100052366	AP5S1	adaptor related protein complex 5 subunit sigma 1	-	protein-coding	VGNC:VGNC:15393|Ensembl:ENSECAG00000025082	0.08508	0.17644	6780		199	94	102	88	82	121	180	113	102	110	112	109	90	109	76	86	88	136	89	70	55		149.9	86.6	104.4	98.9	113	114	125.3	118.7	101.3	106.5	97.3	115.1	95.5	100.4	97.9	102	92.7	99.8
100060677	AP5Z1	adaptor related protein complex 5 subunit zeta 1	-	protein-coding	VGNC:VGNC:15394|Ensembl:ENSECAG00000015133	0.08602	0.178	6795		239	160	133	152	127	163	224	163	193	179	221	152	155	170	121	132	119	196	151	112	98		180.1	147.3	136.1	170.8	175	153.6	155.9	171.2	191.7	173.3	191.9	160.5	164.5	156.5	155.9	156.5	125.3	143.8
100052552	APAF1	apoptotic peptidase activating factor 1	-	protein-coding	VGNC:VGNC:15395|Ensembl:ENSECAG00000024703	0.85831	0.89864	13430		458	540	491	472.5	411	498	783	541	408.2	495.5	595	490	384	531.5	372	429.5	495	635	563.5	399	318		345	497.2	502.4	530.9	566.3	469.3	545	568.3	405.5	479.8	516.7	517.6	407.5	489.4	479.3	509.3	521.2	465.8
100056735	APBA1	amyloid beta precursor protein binding family A member 1	-	protein-coding	VGNC:VGNC:15396|Ensembl:ENSECAG00000000271	0.17732	0.29813	8363		33	62	37	52	13	19	44	30	57	54	27	43	64	26	46	71	46	58	48	42	52		24.9	57.1	37.9	58.4	17.9	17.9	30.6	31.5	56.6	52.3	23.4	45.4	67.9	23.9	59.3	84.2	48.4	42.5
100146445	APBA3	amyloid beta precursor protein binding family A member 3	-	protein-coding	VGNC:VGNC:59379|Ensembl:ENSECAG00000021308	0.98011	0.98578	13980		286.5	283	182	226	224	310.5	368	208	268	278	293	239	237	270	158	238	230.5	338	267.5	180	163		215.8	260.6	186.2	253.9	308.6	292.6	256.1	218.5	266.2	269.2	254.4	252.4	251.5	248.6	203.6	282.2	242.7	247.9
100069964	APBB1	amyloid beta precursor protein binding family B member 1	-	protein-coding	VGNC:VGNC:15398|Ensembl:ENSECAG00000014015	0.23304	0.36244	9041		344	263	206.5	194	135	238.5	349.5	209	217	213	244	199	213	240	184	186	198	279	255	132	68		259.2	242.2	211.3	218	186	224.7	243.3	219.6	215.5	206.3	211.9	210.2	226.1	221	237.1	220.6	208.5	204.6
100054890	APBB2	amyloid beta precursor protein binding family B member 2	-	protein-coding	VGNC:VGNC:15400|Ensembl:ENSECAG00000020719	0.10234	0.20115	7154		403	492	494	470	295	436	517	617	539	654	683	533	443	575	512	486.33	410	745	535	454	287		303.6	453	505.5	528.1	406.5	410.8	359.8	648.2	535.4	633.3	593.1	563	470.1	529.5	659.7	576.7	431.7	546.5
100061937	APBB3	amyloid beta precursor protein binding family B member 3	-	protein-coding	VGNC:VGNC:49367|Ensembl:ENSECAG00000003436	0.60314	0.70732	11990		49	21.5	47.5	42.5	35	35	35.5	29.5	45.5	39.5	46	55	41	31	27.5	27.5	49	64	58	29	32.5		36.9	19.8	48.6	47.8	48.2	33	24.7	31	45.2	38.2	39.9	58.1	43.5	28.5	35.4	32.6	51.6	46.9
100064431	APC	APC regulator of WNT signaling pathway	-	protein-coding	VGNC:VGNC:55399|Ensembl:ENSECAG00000009003	0.07069	0.15574	6382		273	331	317	282.5	280	350	352	375.5	338	379	446	329.5	302	436	306	326	346	481	372	355	295		205.7	304.8	324.4	317.4	385.8	329.8	245	394.5	335.7	367	387.3	348	320.5	401.5	394.3	386.6	364.3	352.8
100055678	APCDD1	APC down-regulated 1	-	protein-coding	VGNC:VGNC:15401	0.20115	0.32625	8669		469	314	141	332	139.2	120	267	261	381	296	437	335	349	343.4	226	319	381	460.2	336	251	189		353.3	289.1	144.3	373.1	191.8	113.1	185.8	274.2	378.4	286.6	379.5	353.8	370.4	316.2	291.2	378.3	401.2	337.6
100053100	APEH	acylaminoacyl-peptide hydrolase	-	protein-coding	VGNC:VGNC:15403|Ensembl:ENSECAG00000012420	0.01693	0.05803	4101		543.5	432	370.5	361.5	244.5	368	528.5	373	373	370.5	366	384.33	334.5	349.5	205	268	311.17	525.5	297	217	188.5		409.5	397.8	379.1	406.2	336.9	346.8	367.8	391.8	370.5	358.8	317.8	405.9	355	321.8	264.1	317.8	327.7	385.5
106782838	APELA	apelin receptor early endogenous ligand	-	protein-coding	Ensembl:ENSECAG00000030364	0.01979	0.06431	4325		51	48	58	35	27	48	29	35	44	36	11	25	13	14	21	15	22	9	49	8	11		38.4	44.2	59.4	39.3	37.2	45.2	20.2	36.8	43.7	34.9	9.6	26.4	13.8	12.9	27.1	17.8	23.2	6.6
100072588	APEX1	apurinic/apyrimidinic endodeoxyribonuclease 1	-	protein-coding	VGNC:VGNC:15404|Ensembl:ENSECAG00000022325	0.31042	0.44593	9788		622	537	374	362	291	449	505	419	401	369	505	408.5	424	488	414	368	369.2	565	412.5	311	279		468.6	494.5	382.7	406.8	400.9	423.1	351.5	440.2	398.3	357.3	438.5	431.5	450	449.3	533.4	436.4	388.8	414.4
100062550	APEX2	apurinic/apyrimidinic endodeoxyribonuclease 2	-	protein-coding	VGNC:VGNC:15405|Ensembl:ENSECAG00000026921	0.20404	0.32947	8708		192	169	190	101	78	148	165	123	111	147	140	121	145	185	106	128	127.5	193	141	114	77		144.6	155.6	194.4	113.5	107.5	139.5	114.8	129.2	110.3	142.3	121.6	127.8	153.9	170.3	136.6	151.8	134.3	141.6
100054581	APH1A	aph-1 homolog A, gamma-secretase subunit	-	protein-coding	VGNC:VGNC:15406|Ensembl:ENSECAG00000012998	0.22732	0.35589	8981		583	431	371	343	234	341	570	450	390	405	470	359	422	445	290	339	361	596.5	391	339	297		439.2	396.9	379.6	385.4	322.4	321.3	396.7	472.7	387.4	392.2	408.1	379.2	447.9	409.7	373.7	402	380.1	437.5
100067205	APH1B	aph-1 homolog B, gamma-secretase subunit	-	protein-coding	VGNC:VGNC:15407|Ensembl:ENSECAG00000001985	0.01158	0.0449	3626		57	35	36	46	37	60	49	44	43	62	49	42	43	52	37	46	62	85	45	72	63		42.9	32.2	36.8	51.7	51	56.5	34.1	46.2	42.7	60	42.5	44.4	45.6	47.9	47.7	54.5	65.3	62.3
100050009	API5	apoptosis inhibitor 5	-	protein-coding	VGNC:VGNC:15408|Ensembl:ENSECAG00000000753	0.01337	0.04932	3812		2111.17	1749	1459	1367	1155	1792.5	2469	1395	1319.5	1451.5	1571.5	1274.5	1331.5	1320.5	1170	1216.5	1364.5	1925.5	1317.5	968	819		1590.5	1610.5	1493	1536.1	1591.4	1689	1718.5	1465.4	1310.6	1405.5	1364.6	1346.2	1413.1	1215.9	1507.6	1442.6	1436.8	1412.4
100060978	APIP	APAF1 interacting protein	-	protein-coding	VGNC:VGNC:58120|Ensembl:ENSECAG00000006357	0.15541	0.27148	8049		1025.83	556	711	548	384	662	1032	628	638.25	681	761	495	694	785	558	532	597	543	573	499	386		772.8	512	727.6	615.8	529.1	623.8	718.3	659.7	634	659.4	660.8	522.8	736.5	722.8	719	630.9	628.6	398.3
100061683	APLF	aprataxin and PNKP like factor	-	protein-coding	VGNC:VGNC:51276|Ensembl:ENSECAG00000013246	0.02354	0.07244	4570		123	125	135	87	89	149	154	126	136	152	161	109	144	156	123	119	131	207	129	141	104		92.7	115.1	138.1	97.8	122.6	140.4	107.2	132.4	135.1	147.2	139.8	115.1	152.8	143.6	158.5	141.1	137.9	151.8
100072668	APLP2	amyloid beta precursor like protein 2	-	protein-coding	VGNC:VGNC:15411|Ensembl:ENSECAG00000021265	0.00188	0.01459	1815		1447.5	1313.5	1052	1055	585	875	1421.5	1294.5	1367.25	1366	1396	1391	1302	1710.5	1068.5	1096	1335	1931.67	1197	1394	1318.5		1090.5	1209.5	1076.5	1185.5	806	824.5	989.4	1359.9	1358.1	1322.7	1212.2	1469.2	1381.8	1575	1376.8	1299.7	1405.7	1416.9
100057777	APMAP	adipocyte plasma membrane associated protein	-	protein-coding	VGNC:VGNC:15412|Ensembl:ENSECAG00000014524	0.06723	0.15084	6267		1671.5	1371	1244	1139.5	761	1267	1718.5	1185	1254.5	1290	1475.5	1257	1332	1457.25	969	1130	1268	1881.25	1449	956	928		1259.3	1262.4	1273	1280.4	1048.5	1193.9	1196.1	1244.8	1246.1	1249.1	1281.2	1327.7	1413.6	1341.8	1248.6	1340	1335.2	1379.9
100062583	APOA1	apolipoprotein A1	-	protein-coding	VGNC:VGNC:15413|Ensembl:ENSECAG00000009752	0	0.00068	44		112	76	46	31	33	65	79	46	40	58	25	46	49	43	33	39	19	149	160	99	116		84.4	70	47.1	34.8	45.5	61.2	55	48.3	39.7	56.2	21.7	48.6	52	39.6	42.5	46.2	20	109.3
100066043	APOA2	apolipoprotein A2	Apo-AII|ApoA-II	protein-coding	VGNC:VGNC:50799|Ensembl:ENSECAG00000010163	0.16443	0.28254	8183		172	183	95	125	52	105	135.5	173	119	162.5	138	204	138	105	115	137	119	164	98	205.5	181		129.6	168.5	97.2	140.5	71.6	98.9	94.3	181.7	118.2	157.4	119.8	215.5	146.5	96.7	148.2	162.5	125.3	120.3
100071824	APOB	apolipoprotein B	apoB-100	protein-coding	VGNC:VGNC:15416|Ensembl:ENSECAG00000008600	0.00025	0.00512	683		64	805	553	1035	80	289	188	2040	1804	4251	2484.5	2806	3081	4533.5	3121	4087.5	2354	5677.5	2642	8774	6166.5		48.2	741.2	565.9	1163	110.2	272.3	130.9	2143	1791.9	4116.3	2157.4	2963.8	3269.8	4174.4	4021.5	4847.1	2478.7	4164.4
100066057	APOBEC2	apolipoprotein B mRNA editing enzyme catalytic subunit 2	-	protein-coding	VGNC:VGNC:15418|Ensembl:ENSECAG00000006576	0.06763	0.15138	6281		35	15	25	25	6	25	26	10	30	15	62	27.33	29	24	13	66	13	38	60	35	49		26.4	13.8	25.6	28.1	8.3	23.6	18.1	10.5	29.8	14.5	53.8	28.9	30.8	22.1	16.8	78.3	13.7	27.9
102147873	APOC1	apolipoprotein C1	-	protein-coding	Ensembl:ENSECAG00000030436	0.08297	0.17351	6724		34.7	10	13.5	18	14	13.5	11.5	9.5	6	11.5	11.5	9	10.5	18	9.5	2.5	10.7	21	15	4.5	5.5		26.1	9.2	13.8	20.2	19.3	12.7	8	10	6	11.1	10	9.5	11.1	16.6	12.2	3	11.3	15.4
100065532	APOC2	apolipoprotein C2	-	protein-coding	VGNC:VGNC:50994|Ensembl:ENSECAG00000014224	0.00403	0.02282	2483		48	225	154	237	27	121	66	540	410	467	408	566	344	687	607	433	594.33	871	121	635	609		36.2	207.2	157.6	266.3	37.2	114	45.9	567.3	407.2	452.2	354.3	597.8	365.1	632.6	782.1	513.5	625.8	638.9
100065481	APOE	apolipoprotein E	-	protein-coding	VGNC:VGNC:50996|Ensembl:ENSECAG00000008236	0.002	0.01506	1868		1147	1335	891	1077.5	416	973	827	1856.67	2106	1860	1456	1632	2410	1897	1774.5	2003.5	1647.5	1843	1203.5	2841.5	2246		864.1	1229.3	911.8	1210.7	573.2	916.8	575.6	1950.4	2091.9	1801.1	1264.3	1723.8	2557.7	1746.7	2286.5	2375.8	1734.8	1351.8
100050362	APOM	apolipoprotein M	-	protein-coding	VGNC:VGNC:15424|Ensembl:ENSECAG00000015824	0.00036	0.00611	830		36	63	40	49	10	54	45	63	66	90	69	100	107	124	89	84	97	122	78	85	77		27.1	58	40.9	55.1	13.8	50.9	31.3	66.2	65.6	87.1	59.9	105.6	113.6	114.2	114.7	99.6	102.1	89.5
100060141	APOO	apolipoprotein O	-	protein-coding	VGNC:VGNC:15425|Ensembl:ENSECAG00000013441	0.14391	0.25692	7876		534.5	426.5	389	295.5	258.5	393	508.5	429	397.5	423.33	403.5	474	452.5	463.83	340	261	385.5	515	345	259	221.5		402.7	392.7	398.1	332	356.2	370.3	353.9	450.7	394.8	409.9	350.4	500.7	480.2	427.1	438.1	309.5	405.9	377.8
100072334	APOOL	apolipoprotein O like	-	protein-coding	VGNC:VGNC:15426|Ensembl:ENSECAG00000009229	0.76788	0.83505	12930		174.7	232.13	216.42	124.68	108.45	234.02	188.08	217.55	130.65	207.7	153.15	216.65	220.35	210.52	169.08	101.3	228.23	286.58	199.97	107.75	105.3		131.6	213.7	221.5	140.1	149.4	220.5	130.9	228.5	129.8	201.1	133	228.8	233.9	193.8	217.9	120.1	240.3	210.2
100066294	APP	amyloid beta precursor protein	-	protein-coding	VGNC:VGNC:15428|Ensembl:ENSECAG00000021011	0.06866	0.15269	6322		325.33	325	276.2	237.33	142	212.5	244	297	294	275	334.67	312	298.53	283	218.5	267	264.33	404.2	284	311.33	249		245.1	299.3	282.6	266.7	195.6	200.2	169.8	312	292	266.3	290.6	329.5	316.8	260.6	281.5	316.6	278.3	296.5
100071336	APPBP2	amyloid beta precursor protein binding protein 2	-	protein-coding	VGNC:VGNC:15429|Ensembl:ENSECAG00000016822	0.47182	0.59817	11091		1672	1451	1247.5	1279.33	970	1413.5	2016	1287	1205.5	1487.5	1658	1227.33	1277.5	1511	1093.5	1287	1332	1896	1525.5	1078	837		1259.6	1336.1	1276.6	1437.5	1336.5	1331.9	1403.2	1352	1197.4	1440.4	1439.7	1296.4	1355.8	1391.3	1409	1526.2	1402.6	1390.7
100058653	APPL1	adaptor protein, phosphotyrosine interacting with PH domain and leucine zipper 1	-	protein-coding	VGNC:VGNC:15430|Ensembl:ENSECAG00000017473	0.14807	0.26229	7938		1081	973.33	777.5	676	615.5	946	1200.5	800.5	732.2	778.5	818	676	764	743.5	567	651	758.5	1016.5	777.5	605	497		814.4	896.2	795.6	759.6	848	891.4	835.6	840.9	727.3	753.8	710.3	714	810.8	684.6	730.6	772	798.7	745.6
100068170	APPL2	adaptor protein, phosphotyrosine interacting with PH domain and leucine zipper 2	-	protein-coding	VGNC:VGNC:15431|Ensembl:ENSECAG00000020564	0.24451	0.37547	9156		190	132.5	130	154.5	120	144.5	193	136	106	124	163.5	176	124	118	113	123	157	230	162	136	106		143.1	122	133	173.6	165.3	136.2	134.3	142.9	105.3	120.1	142	185.9	131.6	108.7	145.6	145.9	165.3	168.7
100051212	APRT	adenine phosphoribosyltransferase	-	protein-coding	VGNC:VGNC:51140|Ensembl:ENSECAG00000026808	0.0909	0.18493	6912		1212.5	740	484	507.5	316	537	810	574	607	523	492	398	560	518	363.5	390	482	652.5	497	297	282.5		913.5	681.4	495.3	570.3	435.4	506	563.8	603	602.9	506.4	427.2	420.4	594.3	477	468.4	462.5	507.5	478.6
100068091	APTX	aprataxin	-	protein-coding	VGNC:VGNC:15432|Ensembl:ENSECAG00000012674	0.02675	0.0789	4765		325.45	273.45	277.2	176	173	290.23	482	219	244	234.2	289	200	193.75	177.2	142.2	183.5	230	264.33	228.7	152.7	129		245.2	251.8	283.7	197.8	238.4	273.5	335.5	230.1	242.4	226.8	251	211.2	205.6	163.2	183.2	217.6	242.2	193.9
100063181	AQP11	aquaporin 11	-	protein-coding	VGNC:VGNC:55782|Ensembl:ENSECAG00000017607	0.00958	0.03959	3402		31	25	24	15	9	26	34	17	26	20	25	25	25	21	15	23	29	20	13	11	8		23.4	23	24.6	16.9	12.4	24.5	23.7	17.9	25.8	19.4	21.7	26.4	26.5	19.3	19.3	27.3	30.5	14.7
100053851	AQP3	aquaporin 3	-	protein-coding	VGNC:VGNC:49126	0.00212	0.01559	1908		744	368	234	560	217	191	366	483	533	568	506	674	657	924	528	584	577	865	559	1066	761		560.5	338.9	239.5	629.3	299	180	254.7	507.4	529.4	550	439.4	711.9	697.3	850.8	680.3	692.5	607.6	634.5
111767458	AQP5	aquaporin 5	-	protein-coding	-	1e-05	0.00116	112		2626	2604.5	1598	2535.83	1174.5	1601	3471.5	2104.5	2478.5	2219	3800	3080	3935	3763	2955.5	3477	3764	4658.83	3374	2852	2576		1978.4	2398.2	1635.2	2849.4	1618.2	1508.6	2416.2	2210.8	2461.9	2148.7	3299.7	3253.2	4176.1	3464.9	3808.2	4123.2	3963.4	3417.2
100629869	AQP6	aquaporin 6	-	protein-coding	VGNC:VGNC:15434|Ensembl:ENSECAG00000043211	0.5205	0.64034	11429		10	30.5	21	47	10	25	21	21	29	15	76	60	34	35	22	41	23	39.5	37	30	29		7.5	28.1	21.5	52.8	13.8	23.6	14.6	22.1	28.8	14.5	66	63.4	36.1	32.2	28.3	48.6	24.2	29
100057637	AQR	aquarius intron-binding spliceosomal factor	-	protein-coding	VGNC:VGNC:15437|Ensembl:ENSECAG00000016399	0.52811	0.6469	11479		1020.5	984.5	893.5	787.5	689	941	1384	821	846	850	1092	784.5	921	1074.5	673.5	753	879.33	1289.5	992	725	538		768.8	906.5	914.3	884.9	949.3	886.7	963.3	862.5	840.3	823.1	948.2	828.6	977.4	989.4	867.8	892.9	925.9	945.8
100061212	ARAF	A-Raf proto-oncogene, serine/threonine kinase	-	protein-coding	VGNC:VGNC:15438|Ensembl:ENSECAG00000023903	0.83224	0.88085	13285		542	547	444	292	230	468	566	418	368	427	420	431	472	490	328	301	415	649	405	285	256		408.3	503.7	454.3	328.1	316.9	441	393.9	439.1	365.5	413.5	364.7	455.2	500.9	451.2	422.6	356.9	437	476
100052506	ARAP1	ArfGAP with RhoGAP domain, ankyrin repeat and PH domain 1	CENTD2	protein-coding	VGNC:VGNC:15439|Ensembl:ENSECAG00000016491	0.33171	0.46722	9983		189	103	100	106	66	109	117	102	102.5	133	127	125	114	161.33	87	90.33	114	173	97	130.33	88		142.4	94.8	102.3	119.1	90.9	102.7	81.4	107.1	101.8	128.8	110.3	132	121	148.6	112.1	107.1	120	126.9
100065339	ARAP2	ArfGAP with RhoGAP domain, ankyrin repeat and PH domain 2	-	protein-coding	VGNC:VGNC:15440|Ensembl:ENSECAG00000018069	0.00014	0.00402	498		290	295	340	239	197.25	271	335	321	313	434	471	314	369.5	412	292	336	305	558	402	511	400		218.5	271.6	347.9	268.6	271.8	255.4	233.2	337.2	310.9	420.3	409	331.7	392.1	379.4	376.2	398.4	321.2	409.3
100063087	ARCN1	archain 1	-	protein-coding	VGNC:VGNC:15442|Ensembl:ENSECAG00000019849	0.09413	0.18979	6974		5464	4467.5	3872	3338.5	3124	4070.7	6855	3441	3446	3363.5	4228	3160	3301	3576.5	2644	2991	3267	4900	4241	2444	1805.5		4116.5	4113.6	3962.2	3751.4	4304.3	3835.8	4771.2	3614.7	3422.9	3256.9	3671.3	3337.7	3503.3	3293.2	3406.8	3546.9	3440.1	3594.1
100050528	AREG	amphiregulin	-	protein-coding	VGNC:VGNC:49479|Ensembl:ENSECAG00000022525	0.00018	0.00443	569		132	78	76	59	56	99	130	31	72	26	52	36	34	17	26	28	31	47	46	22	23		99.4	71.8	77.8	66.3	77.2	93.3	90.5	32.6	71.5	25.2	45.2	38	36.1	15.7	33.5	33.2	32.6	34.5
100051130	AREL1	apoptosis resistant E3 ubiquitin protein ligase 1	-	protein-coding	VGNC:VGNC:15443|Ensembl:ENSECAG00000018631	0.09872	0.1961	7078		509.5	486	412.5	395.5	300	423	597	436.5	452.5	453.5	522	366	442.33	513	359	420.5	392.5	641.5	475	343	306.5		383.8	447.5	422.1	444.4	413.3	398.6	415.5	458.5	449.5	439.1	453.3	386.6	469.4	472.4	462.6	498.6	413.3	470.5
100060911	ARF1	ADP ribosylation factor 1	-	protein-coding	Ensembl:ENSECAG00000032327	0.27417	0.40709	9470		8675.33	6065	4798.83	4359.5	3542	5773.5	8702.5	4685.5	4991	4947	5299	4751	4807	5112	3743.33	4104.5	4930	6596	5275	3504	2923		6535.8	5584.6	4910.6	4898.6	4880.2	5440.3	6057.1	4922.1	4957.5	4790.3	4601.3	5018.2	5101.6	4707.1	4823.3	4867.3	5191.2	4838.2
100049809	ARF2	ADP-ribosylation factor 2	-	protein-coding	Ensembl:ENSECAG00000009563	0.93683	0.95594	13780		315	261.5	144	201	101	211.5	322	181	181	218	193	149	191	192	146	164	215	298	200	126	131		237.3	240.8	147.4	225.9	139.2	199.3	224.1	190.1	179.8	211.1	167.6	157.4	202.7	176.8	188.1	194.5	226.4	218.6
100051578	ARF3	ADP ribosylation factor 3	-	protein-coding	Ensembl:ENSECAG00000008273	0.5944	0.70081	11926		2176	1580	1155.33	1152	919	1310	2207	1167	1187.33	1413	1339	1203	1420	1408	921.7	1124	1288	1851	1163	933	788.9		1639.3	1454.9	1182.2	1294.5	1266.2	1234.4	1536.1	1225.9	1179.4	1368.2	1162.7	1270.7	1507	1296.5	1187.6	1332.9	1356.2	1357.7
100050816	ARF4	ADP ribosylation factor 4	-	protein-coding	VGNC:VGNC:15444|Ensembl:ENSECAG00000005229	0.58133	0.69026	11842		8355.33	6738.25	5371.45	5035.45	3913	6379	9593.92	5510	5320.75	5343.5	6154.5	5050.7	5296	5715	4264.5	4544	5448.08	7246.75	6357	3936.5	3324		6294.7	6204.5	5496.6	5658.2	5391.4	6010.8	6677.6	5788.2	5285	5174.2	5344.2	5334.8	5620.5	5262.3	5494.9	5388.5	5736.7	5315.5
100056654	ARF5	ADP ribosylation factor 5	-	protein-coding	VGNC:VGNC:15445|Ensembl:ENSECAG00000020291	0.4997	0.62282	11281		59	45	28	14	20	36	54	38	34	37	38	41	30	43	36	33	37	62	29	30	29		44.4	41.4	28.7	15.7	27.6	33.9	37.6	39.9	33.8	35.8	33	43.3	31.8	39.6	46.4	39.1	39	45.5
100065920	ARF6	ADP ribosylation factor 6	-	protein-coding	VGNC:VGNC:15446|Ensembl:ENSECAG00000005219	0.63273	0.7324	12145		2492	1686	1638	1424	1194.5	1805.7	2670.5	1459	1692	1545.5	1687	1558	1600	1684	1154	1314	1469.5	2486	1632.5	1217.5	977.83		1877.4	1552.5	1676.2	1600.1	1645.8	1701.5	1858.7	1532.7	1680.6	1496.5	1464.9	1645.6	1698	1550.6	1486.9	1558.2	1547.4	1823.5
111770054	ARFGAP1	ADP ribosylation factor GTPase activating protein 1	-	protein-coding	Ensembl:ENSECAG00000038435	0.25193	0.38352	9236		614.5	454.5	404	376	327	468	749.17	287	328.5	391.5	413.5	326.5	388.5	427.5	262.5	330.5	375.5	508.5	518.5	261	233.5		463	418.5	413.4	422.5	450.5	441	521.4	301.5	326.3	379.1	359.1	344.9	412.3	393.6	338.2	391.9	395.4	373
100051105	ARFGAP2	ADP ribosylation factor GTPase activating protein 2	-	protein-coding	VGNC:VGNC:15447|Ensembl:ENSECAG00000024744	0.066	0.14897	6229		1210.5	799	720	625.5	528	788	1148.5	513	649.5	648.5	811.5	543.5	597.5	724	427	563.5	684.5	840	745.5	460.5	451		912	735.7	736.8	702.9	727.5	742.5	799.4	538.9	645.1	628	704.7	574.1	634.1	666.6	550.2	668.2	720.8	616.1
100071070	ARFGAP3	ADP ribosylation factor GTPase activating protein 3	-	protein-coding	VGNC:VGNC:15448|Ensembl:ENSECAG00000023901	0.39654	0.52956	10529		494	422.5	459	414	305	508	721	343	391	409	466	389	341.5	467	341	377	419	642	549	347	255		372.2	389	469.7	465.2	420.2	478.7	501.8	360.3	388.4	396	404.6	410.9	362.4	430	439.4	447.1	441.2	470.9
100063272	ARFGEF1	ADP ribosylation factor guanine nucleotide exchange factor 1	-	protein-coding	VGNC:VGNC:15449|Ensembl:ENSECAG00000016412	0.55659	0.67112	11661		1542	1686.5	1526	1205.5	1204	1572	2096.5	1456.5	1321.5	1421	1863.5	1309	1195	1516.5	1096.5	1127	1272.5	1960	1502.5	1165.5	805.5		1161.7	1552.9	1561.6	1354.6	1658.9	1481.3	1459.2	1530	1312.6	1376	1618.2	1382.6	1268.2	1396.4	1412.9	1336.4	1339.9	1437.7
100071351	ARFGEF2	ADP ribosylation factor guanine nucleotide exchange factor 2	-	protein-coding	VGNC:VGNC:15450|Ensembl:ENSECAG00000023909	0.00351	0.02104	2345		1557.67	1590.33	1348	1286.17	1002.5	1523.33	1967	1678	1622	1787.83	1938.83	1533	1568.5	1849	1248.83	1409	1509.83	2362.17	1689.83	1259	982		1173.5	1464.4	1379.4	1445.2	1381.3	1435.4	1369.1	1762.7	1611.1	1731.2	1683.6	1619.2	1664.6	1702.5	1609.1	1670.9	1589.8	1732.6
100073198	ARFGEF3	ARFGEF family member 3	KIAA1244	protein-coding	VGNC:VGNC:15451|Ensembl:ENSECAG00000011074	0.0425	0.1095	5457		132.5	81	75	59	59	87	117	93	70	43	59	44	61	60	40	26	39.4	103	36	53	28		99.8	74.6	76.7	66.3	81.3	82	81.4	97.7	69.5	41.6	51.2	46.5	64.7	55.2	51.5	30.8	41.5	75.6
100629457	ARFIP1	ADP ribosylation factor interacting protein 1	-	protein-coding	VGNC:VGNC:15452|Ensembl:ENSECAG00000022286	0.65161	0.74661	12271		872	797.5	713	653.5	507	806	1118	762	666	725	847	710.5	651	853.5	628	636	690	1008.5	799.5	609	463		656.9	734.3	729.6	734.3	698.6	759.5	778.1	800.5	661.5	702	735.5	750.5	690.9	785.9	809.2	754.2	726.6	739.7
100055212	ARFIP2	ADP ribosylation factor interacting protein 2	-	protein-coding	VGNC:VGNC:15453|Ensembl:ENSECAG00000019888	0.11048	0.21248	7311		805	549	489	451	383	571	923	391	461	408	515	384	463	433	351	405	432	549	555	305	279		606.5	505.5	500.4	506.8	527.7	538	642.4	410.7	457.9	395.1	447.2	405.6	491.4	398.7	452.3	480.3	454.9	402.7
100146495	ARFRP1	ADP ribosylation factor related protein 1	-	ncRNA	VGNC:VGNC:51511|Ensembl:ENSECAG00000019636	0.58278	0.69157	11849		198	159	130.5	148	127.5	137	180	143.5	163.33	148	204.5	116	109	171.5	106	115	123	204.5	167	104	95		149.2	146.4	133.5	166.3	175.7	129.1	125.3	150.7	162.2	143.3	177.6	122.5	115.7	157.9	136.6	136.4	129.5	150
100034051	ARG2	arginase 2	-	protein-coding	VGNC:VGNC:15455|Ensembl:ENSECAG00000016534	0.00085	0.00962	1246		322	87.5	134	99.5	64	67	161.5	220	131.5	38	82.5	86	43	60.5	30	31.5	66	53.5	57	13	10		242.6	80.6	137.1	111.8	88.2	63.1	112.4	231.1	130.6	36.8	71.6	90.8	45.6	55.7	38.7	37.4	69.5	39.2
100051338	ARGLU1	arginine and glutamate rich 1	-	protein-coding	Ensembl:ENSECAG00000018194	0.60022	0.70523	11967		975.5	769.5	738.75	681	650	881	1170	636	708.5	709.5	901.33	691.5	718	803.5	621	659	758	922.5	892	626	409		734.9	708.6	756	765.2	895.6	830.2	814.3	668.1	703.7	687	782.7	730.4	762	739.9	800.2	781.5	798.2	676.7
100050810	ARHGAP1	Rho GTPase activating protein 1	-	protein-coding	VGNC:VGNC:15456|Ensembl:ENSECAG00000009844	0.0239	0.07327	4586		1014.33	673	609	583	549	665	1132.67	554	455	531	569	454	473	570	387	455	456	882	654	325.33	318		764.2	619.7	623.2	655.1	756.4	626.6	788.4	582	451.9	514.2	494.1	479.5	502	524.8	498.7	539.6	480.2	646.9
100070647	ARHGAP10	Rho GTPase activating protein 10	-	protein-coding	VGNC:VGNC:15457|Ensembl:ENSECAG00000016629	0.00069	0.00863	1119		392	486	439	396	260.5	364	600.5	490.5	558	546.17	567	533.67	447	548.5	431.5	485	498.33	833.5	451.83	531.5	447.5		295.3	447.5	449.2	445	358.9	343	418	515.3	554.3	528.9	492.3	563.7	474.4	505.1	556	575.1	524.7	611.4
100071763	ARHGAP11A	Rho GTPase activating protein 11A	-	protein-coding	Ensembl:ENSECAG00000019780	0.65021	0.74536	12266		670	818	663	698	504	736	994	697	639	698	912	599	677	726	549	620	696	1044	876	346	259		504.8	753.2	678.4	784.3	694.4	693.5	691.8	732.2	634.7	675.9	791.9	632.7	718.5	668.5	707.4	735.2	732.9	765.8
100055065	ARHGAP12	Rho GTPase activating protein 12	-	protein-coding	VGNC:VGNC:15458|Ensembl:ENSECAG00000014289	0.07768	0.16597	6581		383.5	454	382	432	299	390	546	474	455	429	516	424	400	443	318	398	405	609.5	473	408	318.5		288.9	418	390.9	485.4	412	367.5	380	497.9	451.9	415.4	448.1	447.8	424.5	407.9	409.7	472	426.5	447.1
100069347	ARHGAP17	Rho GTPase activating protein 17	-	protein-coding	VGNC:VGNC:15460|Ensembl:ENSECAG00000017234	0.01256	0.04735	3730		526	395.5	376	383.5	298.5	384	645.33	323	421	446.5	511	406	440	436.5	375.5	416	432	625	515.5	376	277.5		396.3	364.2	384.8	430.9	411.3	361.8	449.2	339.3	418.2	432.4	443.7	428.8	467	401.9	483.8	493.3	454.9	458.4
100073070	ARHGAP18	Rho GTPase activating protein 18	-	protein-coding	VGNC:VGNC:15461|Ensembl:ENSECAG00000024764	0.04929	0.12179	5691		1510.5	1370.5	1060	1318.5	819	1360	1711.5	1521	1453.5	1409	1666.33	1459.83	1319	1467.5	1036	1278	1288	1785.5	1163.5	1073	713		1138	1261.9	1084.7	1481.6	1128.4	1281.5	1191.2	1597.8	1443.7	1364.4	1446.9	1541.9	1399.8	1351.3	1334.9	1515.5	1356.2	1309.7
100070751	ARHGAP19	Rho GTPase activating protein 19	-	protein-coding	Ensembl:ENSECAG00000011823	0.05278	0.12774	5810		544	520	431	493	280	430	705.5	492	544	506	645	518.5	493	540	351	439	490	716	453	370.5	263.5		409.8	478.8	441	554	385.8	405.2	491	516.8	540.3	490	560.1	547.7	523.2	497.2	452.3	520.6	516	525.2
100066007	ARHGAP21	Rho GTPase activating protein 21	-	protein-coding	VGNC:VGNC:15463|Ensembl:ENSECAG00000011309	0.00627	0.02997	2940		728.5	650	803	549	453.5	543.5	891	756	722	833.5	812	640.5	624	824.5	534	672	717	1150	798	695	519.5		548.8	598.5	821.7	616.9	624.8	512.1	620.2	794.2	717.2	807.1	705.1	676.5	662.2	759.2	688.1	796.9	755	843.5
106782827	ARHGAP23	Rho GTPase activating protein 23	-	protein-coding	Ensembl:ENSECAG00000031942	0.01275	0.04783	3749		44	43.33	45	40	20	34	39	35	52	49	54	52	54	57	38	51	43	91	40	55	45		33.1	39.9	46	44.9	27.6	32	27.1	36.8	51.7	47.4	46.9	54.9	57.3	52.5	49	60.5	45.3	66.7
100052555	ARHGAP24	Rho GTPase activating protein 24	-	protein-coding	VGNC:VGNC:15464	0	0.00029	7		8.33	16	9.33	7	9.33	6	5	5.67	9.67	12	9.33	6	12.67	14.33	13.2	28.67	7	59.67	48	48.17	34.33		6.3	14.7	9.5	7.9	12.9	5.7	3.5	6	9.6	11.6	8.1	6.3	13.4	13.2	17	34	7.4	43.8
100072093	ARHGAP26	Rho GTPase activating protein 26	-	protein-coding	VGNC:VGNC:15466|Ensembl:ENSECAG00000012336	0.02139	0.06786	4433		70	80	82	100	57	66	76	95	106	114	145	108	108	122	96	124	102	184	81	102	77		52.7	73.7	83.9	112.4	78.5	62.2	52.9	99.8	105.3	110.4	125.9	114.1	114.6	112.3	123.7	147	107.4	135
100050074	ARHGAP27	Rho GTPase activating protein 27	-	protein-coding	VGNC:VGNC:15467|Ensembl:ENSECAG00000005990	2e-05	0.0017	187		63.5	79	64	68.5	34	48	67	84	100.5	147.5	195.5	132.5	140.5	193	109	125	112	303.5	115	179.5	147		47.8	72.7	65.5	77	46.8	45.2	46.6	88.2	99.8	142.8	169.8	140	149.1	177.7	140.4	148.2	117.9	222.6
100059766	ARHGAP28	Rho GTPase activating protein 28	-	protein-coding	VGNC:VGNC:15468|Ensembl:ENSECAG00000013547	2e-05	0.0017	185		157	105	49	105	106	70	53	36	57	60	40	66	26	32	17	34	39	26	48	34	22		118.3	96.7	50.1	118	146	66	36.9	37.8	56.6	58.1	34.7	69.7	27.6	29.5	21.9	40.3	41.1	19.1
100051002	ARHGAP29	Rho GTPase activating protein 29	-	protein-coding	VGNC:VGNC:15469|Ensembl:ENSECAG00000009393	0.00048	0.00706	955		181	147	158	139	136	144	220	104	126	130	144	115	76	131.5	57	100.5	99	148	91	81	65		136.4	135.4	161.7	156.2	187.4	135.7	153.1	109.3	125.2	125.9	125	121.5	80.7	121.1	73.4	119.2	104.2	108.6
100071056	ARHGAP31	Rho GTPase activating protein 31	-	protein-coding	VGNC:VGNC:15471|Ensembl:ENSECAG00000007228	0.30998	0.44548	9784		100	78	79	49	35	76	89	136	99	117	120	43	123	167	38	40	84	77	80	64	62		75.3	71.8	80.8	55.1	48.2	71.6	61.9	142.9	98.3	113.3	104.2	45.4	130.5	153.8	49	47.4	88.5	56.5
100072600	ARHGAP32	Rho GTPase activating protein 32	-	protein-coding	Ensembl:ENSECAG00000025137	0.00082	0.00941	1224		1060	1108	1043.5	1171.5	697.5	1037.5	1136.17	1410.5	1311	1636	1730.83	1378.5	1226.5	1658	1029	1193.5	1185.33	2245	1432.5	1562.5	1246.17		798.6	1020.2	1067.8	1316.4	961	977.6	790.8	1481.7	1302.2	1584.2	1502.9	1456	1301.7	1526.7	1325.9	1415.3	1248.1	1646.7
100065944	ARHGAP35	Rho GTPase activating protein 35	-	protein-coding	VGNC:VGNC:15472|Ensembl:ENSECAG00000017712	0.09911	0.19673	7084		1135	936	926	837	619	896.33	1543	838	862	896	1007	792	744	863	628	678	773	1248	919	507	454		855.1	861.9	947.6	940.5	852.9	844.6	1074	880.3	856.2	867.6	874.4	836.5	789.6	794.6	809.2	804	814	915.4
100064564	ARHGAP39	Rho GTPase activating protein 39	-	protein-coding	VGNC:VGNC:15474|Ensembl:ENSECAG00000024412	0.12167	0.22778	7511		59	40	58	37	32	46	56	43.5	64	58	53	55	48	74	38	41	50	94	44	61	37		44.4	36.8	59.4	41.6	44.1	43.3	39	45.7	63.6	56.2	46	58.1	50.9	68.1	49	48.6	52.6	68.9
100068652	ARHGAP42	Rho GTPase activating protein 42	-	protein-coding	VGNC:VGNC:55785|Ensembl:ENSECAG00000005829	0.0116	0.04495	3629		80.5	149	137	164	50	78	82	211.5	217	303.5	275	248.5	244.5	273.5	178	279.5	180	284	137.5	264.5	121.5		60.6	137.2	140.2	184.3	68.9	73.5	57.1	222.2	215.5	293.9	238.8	262.5	259.5	251.8	229.4	331.4	189.5	208.3
100073101	ARHGAP44	Rho GTPase activating protein 44	-	protein-coding	VGNC:VGNC:15476|Ensembl:ENSECAG00000025167	0.00295	0.01902	2183		14	14	9	20	5	8	18	22	20	23	39	43	20	25	33	21	9	57	21	30	34		10.5	12.9	9.2	22.5	6.9	7.5	12.5	23.1	19.9	22.3	33.9	45.4	21.2	23	42.5	24.9	9.5	41.8
100056199	ARHGAP5	Rho GTPase activating protein 5	-	protein-coding	VGNC:VGNC:15477|Ensembl:ENSECAG00000017271	0.91108	0.93853	13649		2891.5	3658	2925.75	2794	2313	3258.5	3947	3026.25	2853	3349.5	3588.5	2959.5	2989	3207.5	2473.83	2685	2957.5	4009	3210	2424	1925		2178.4	3368.3	2993.9	3139.5	3186.9	3070.4	2747.2	3179	2833.8	3243.4	3116	3126	3172.2	2953.4	3187.6	3184	3114.2	2940.6
100147041	ARHGAP6	Rho GTPase activating protein 6	-	protein-coding	VGNC:VGNC:15478|Ensembl:ENSECAG00000013633	0.78234	0.84586	13005		12.5	40	56	23	13	14	36	24	42	43	38	32	33	28	29	34	23	49	19	20	27		9.4	36.8	57.3	25.8	17.9	13.2	25.1	25.2	41.7	41.6	33	33.8	35	25.8	37.4	40.3	24.2	35.9
100629845	ARHGAP8	Rho GTPase activating protein 8	-	protein-coding	Ensembl:ENSECAG00000017155	0.50817	0.63016	11339		712	352	253.2	460.6	372	454	449.5	429	417.25	418.5	480	509	275.25	436.17	283	398	434.5	425	371	344	193		536.4	324.1	259.1	517.6	512.5	427.8	312.9	450.7	414.4	405.2	416.8	537.6	292.1	401.6	364.7	472	457.5	311.7
100050388	ARHGAP9	Rho GTPase activating protein 9	-	protein-coding	VGNC:VGNC:15479|Ensembl:ENSECAG00000011864	0.00608	0.02944	2902		21	41	14	18	15	26	25	15	20	9	14	19	11	16	14	8	21	14	11	6	4		15.8	37.8	14.3	20.2	20.7	24.5	17.4	15.8	19.9	8.7	12.2	20.1	11.7	14.7	18	9.5	22.1	10.3
100049942	ARHGDIA	Rho GDP dissociation inhibitor alpha	-	protein-coding	VGNC:VGNC:15480|Ensembl:ENSECAG00000020501	0.04228	0.10905	5452		2958	2195	1708.5	1384	1100	1777	2699.5	1555	1705.5	1649	1738.5	1349	1501	1587.5	1036.5	1183.5	1491	2264.5	1623.5	1116	936.5		2228.5	2021.1	1748.3	1555.2	1515.6	1674.4	1878.9	1633.5	1694	1596.8	1509.6	1424.9	1593	1461.7	1335.5	1403.4	1570	1661
100064001	ARHGDIB	Rho GDP dissociation inhibitor beta	-	protein-coding	VGNC:VGNC:15481|Ensembl:ENSECAG00000013788	0.04171	0.10804	5428		295	254	158	105	94	165	263	154	142	221.5	226	148	205.5	215.5	127	184	233	350	227	168	152		222.2	233.9	161.7	118	129.5	155.5	183.1	161.8	141	214.5	196.2	156.3	218.1	198.4	163.6	218.2	245.3	256.7
102150569	ARHGEF1	Rho guanine nucleotide exchange factor 1	-	protein-coding	Ensembl:ENSECAG00000035888	0.43085	0.56183	10783		371.5	243	187	164	134	230	290	182	207	182	252	177	247	201.5	143	151.5	167.5	331	253	160.5	124		279.9	223.8	191.4	184.3	184.6	216.7	201.8	191.2	205.6	176.2	218.8	187	262.1	185.5	184.3	179.7	176.4	242.8
100065281	ARHGEF10	Rho guanine nucleotide exchange factor 10	-	protein-coding	VGNC:VGNC:55349|Ensembl:ENSECAG00000015384	0.71237	0.7939	12617		68	57	59	74	33	64	88	28	57	50	60	68	32	33	61	59	46	70	38	42	31		51.2	52.5	60.4	83.2	45.5	60.3	61.2	29.4	56.6	48.4	52.1	71.8	34	30.4	78.6	70	48.4	51.3
100052916	ARHGEF10L	Rho guanine nucleotide exchange factor 10 like	-	protein-coding	VGNC:VGNC:15482|Ensembl:ENSECAG00000005015	0.08603	0.178	6796		109	53	41	51	37	41	64	41	57	35	44	43	46	37	27	22	34.5	66	51	16	18		82.1	48.8	42	57.3	51	38.6	44.5	43.1	56.6	33.9	38.2	45.4	48.8	34.1	34.8	26.1	36.3	48.4
100064689	ARHGEF11	Rho guanine nucleotide exchange factor 11	-	protein-coding	VGNC:VGNC:15483|Ensembl:ENSECAG00000022117	0.58677	0.6946	11878		240.5	156	169	173	173	161	269	153	187	189	214	175	134	194	151	127	175	256	205	146.5	122		181.2	143.6	172.9	194.4	238.4	151.7	187.2	160.7	185.7	183	185.8	184.8	142.2	178.6	194.6	150.6	184.3	187.8
100071503	ARHGEF12	Rho guanine nucleotide exchange factor 12	-	protein-coding	VGNC:VGNC:15484|Ensembl:ENSECAG00000022702	0.10815	0.20944	7261		1259.33	1451	1338.5	1165.33	962.83	1344.33	1816	1458.83	1406.83	1473	1686	1350	1295	1634.5	1133	1236.5	1314.5	2116	1301	1197	867.17		948.8	1336.1	1369.7	1309.4	1326.6	1266.7	1264	1532.5	1397.4	1426.3	1464	1425.9	1374.4	1505	1459.9	1466.3	1384.1	1552.1
100073056	ARHGEF15	Rho guanine nucleotide exchange factor 15	-	protein-coding	VGNC:VGNC:15485|Ensembl:ENSECAG00000015545	0.23564	0.36539	9068		138	102	115	103	73	90	109	119	125	123	133	116	90.5	97	76	60	111	175	71	65	45		104	93.9	117.7	115.7	100.6	84.8	75.9	125	124.2	119.1	115.5	122.5	96	89.3	97.9	71.2	116.9	128.4
100060769	ARHGEF16	Rho guanine nucleotide exchange factor 16	-	protein-coding	VGNC:VGNC:15486|Ensembl:ENSECAG00000015621	0.01445	0.05206	3903		250	194	185	169	112	170.5	256	170.5	182	189	234	201	210.5	217	150	166	173	292	211	165	162		188.3	178.6	189.3	189.9	154.3	160.7	178.2	179.1	180.8	183	203.2	212.3	223.4	199.8	193.3	196.9	182.2	214.2
100065731	ARHGEF17	Rho guanine nucleotide exchange factor 17	-	protein-coding	VGNC:VGNC:59145|Ensembl:ENSECAG00000008571	0.20703	0.33292	8744		154	101	135	94	72	89	152	139	115	147	177	116	100	122	74	88	137	184	124	67	82		116	93	138.1	105.6	99.2	83.9	105.8	146	114.2	142.3	153.7	122.5	106.1	112.3	95.4	104.4	144.3	135
100066300	ARHGEF18	Rho/Rac guanine nucleotide exchange factor 18	-	protein-coding	Ensembl:ENSECAG00000039852	0.11549	0.21954	7396		256	180	203	168	142	192	280	189	191	252	273	183	180	247	137	204	199	360	221	176	128		192.9	165.7	207.7	188.8	195.6	180.9	194.9	198.5	189.7	244	237.1	193.3	191	227.4	176.5	241.9	209.5	264.1
100053592	ARHGEF19	Rho guanine nucleotide exchange factor 19	-	protein-coding	VGNC:VGNC:15487|Ensembl:ENSECAG00000024002	0.48205	0.60747	11158		19	21	19	29	15	26	27	22	24	24	24	17	14	34	17	23	31	32	27	17	20		14.3	19.3	19.4	32.6	20.7	24.5	18.8	23.1	23.8	23.2	20.8	18	14.9	31.3	21.9	27.3	32.6	23.5
100057582	ARHGEF2	Rho/Rac guanine nucleotide exchange factor 2	-	protein-coding	VGNC:VGNC:15488|Ensembl:ENSECAG00000013759	0.01518	0.05382	3966		909.5	467	498	343	333	579	911	386	439	481	627.5	435	455.5	369	246	280	353	750.5	539	369	313.5		685.2	430	509.6	385.4	458.8	545.6	634.1	405.5	436.1	465.8	544.9	459.5	483.4	339.8	317	332	371.7	550.5
100054189	ARHGEF26	Rho guanine nucleotide exchange factor 26	-	protein-coding	VGNC:VGNC:58747|Ensembl:ENSECAG00000025019	8e-05	0.00292	363		140	185	130	231	65	115	310.5	307	336	402.5	283	241	356	366.5	220	278	402	475.5	220.5	406	348		105.5	170.3	133	259.6	89.6	108.4	216.1	322.5	333.7	389.7	245.7	254.6	377.8	337.5	283.5	329.7	423.3	348.8
100073291	ARHGEF28	Rho guanine nucleotide exchange factor 28	-	protein-coding	VGNC:VGNC:15490|Ensembl:ENSECAG00000017689	7e-05	0.00282	342		25	13	6	6	14	5	5	15	17	15	17	17	26	41	22	58	29	87	6	142.5	66		18.8	12	6.1	6.7	19.3	4.7	3.5	15.8	16.9	14.5	14.8	18	27.6	37.8	28.3	68.8	30.5	63.8
100051041	ARHGEF3	Rho guanine nucleotide exchange factor 3	-	protein-coding	VGNC:VGNC:15491|Ensembl:ENSECAG00000015058	0.00028	0.00539	733		328	275	269	278	239	296	432	333	386	372	423	331.5	333	388	296	299	310	533	370	346	236.5		247.1	253.2	275.3	312.4	329.3	278.9	300.7	349.8	383.4	360.2	367.3	350.1	353.4	357.3	381.4	354.6	326.4	391
100073042	ARHGEF38	Rho guanine nucleotide exchange factor 38	-	protein-coding	VGNC:VGNC:58621|Ensembl:ENSECAG00000011171	0.06551	0.14827	6212		260.5	143	153	132	114	149	236	243	178	114	142	220	121	152	74	111.5	158	209.5	205	149	159		196.3	131.7	156.6	148.3	157.1	140.4	164.3	255.3	176.8	110.4	123.3	232.4	128.4	140	95.4	132.2	166.4	153.7
100067890	ARHGEF39	Rho guanine nucleotide exchange factor 39	C25H9orf100|C9orf100	protein-coding	VGNC:VGNC:15493|Ensembl:ENSECAG00000009073	0.00351	0.02105	2346		77	71	68	82	57	71	87	91	126.5	118	134	102	106	107	90	98	99	170	97	74	60		58	65.4	69.6	92.1	78.5	66.9	60.6	95.6	125.7	114.3	116.4	107.7	112.5	98.5	116	116.2	104.2	124.7
100072713	ARHGEF40	Rho guanine nucleotide exchange factor 40	-	protein-coding	VGNC:VGNC:15494|Ensembl:ENSECAG00000021434	0.00304	0.01938	2206		284	141	231	147	205.33	217	453	59	62	78	87	72	66	52	49	61	66	75	169	26	18		214	129.8	236.4	165.2	282.9	204.5	315.3	62	61.6	75.5	75.5	76	70	47.9	63.1	72.3	69.5	55
100058328	ARHGEF5	Rho guanine nucleotide exchange factor 5	-	protein-coding	Ensembl:ENSECAG00000021664	0.00176	0.0141	1759		149	120	155	119	76	112	187	131	136	187	154	136	159	175	128	127	162	228	136.5	191	160		112.3	110.5	158.6	133.7	104.7	105.5	130.2	137.6	135.1	181.1	133.7	143.6	168.7	161.1	164.9	150.6	170.6	167.2
100066489	ARHGEF7	Rho guanine nucleotide exchange factor 7	-	protein-coding	VGNC:VGNC:15496|Ensembl:ENSECAG00000019366	0.93814	0.95693	13785		670	520	477	427	365	474	761	399	515	506	580	437	467	505	361	409	485	717.67	476	364	270		504.8	478.8	488.1	479.8	502.9	446.6	529.7	419.1	511.5	490	503.6	461.6	495.6	465	465.2	485	510.7	526.4
100054217	ARHGEF9	Cdc42 guanine nucleotide exchange factor 9	-	protein-coding	VGNC:VGNC:15497|Ensembl:ENSECAG00000014934	0.00071	0.00872	1140		95	60.33	65	49	39	54	43	76	102	96	116.33	116	86	143	86.5	128	91	130	127	135	101		71.6	55.6	66.5	55.1	53.7	50.9	29.9	79.8	101.3	93	101	122.5	91.3	131.7	111.5	151.8	95.8	95.4
100071048	ARID1A	AT-rich interaction domain 1A	-	protein-coding	VGNC:VGNC:15498|Ensembl:ENSECAG00000017991	0.1688	0.28755	8254		2109.33	1552.25	1433	1214.5	1223.5	1569.75	2584.5	1227.5	1307.08	1451.58	1494.58	1189	1263.75	1510	947.75	1113	1268.83	1876.5	1504.25	983.5	810		1589.1	1429.3	1466.4	1364.7	1685.8	1479.2	1798.9	1289.5	1298.3	1405.6	1297.8	1255.9	1341.2	1390.4	1221.2	1319.8	1336.1	1376.4
100061001	ARID1B	AT-rich interaction domain 1B	-	protein-coding	VGNC:VGNC:15499|Ensembl:ENSECAG00000000518	0.26111	0.39313	9339		444.03	417.75	384.33	320	325.33	411.58	574.33	370	370.58	406.25	455.25	322.5	331.08	460.5	262.25	331.5	401.83	588.37	445.25	328.5	263.25		334.5	384.7	393.3	359.6	448.2	387.8	399.7	388.7	368.1	393.4	395.3	340.6	351.4	424	337.9	393.1	423.1	431.6
100055426	ARID2	AT-rich interaction domain 2	-	protein-coding	VGNC:VGNC:15500|Ensembl:ENSECAG00000019032	0.0884	0.18139	6852		657	699.5	657	532	534	641	968	605	588	627	719.5	495	465	572	417	470	534	788	616.5	463	318.5		495	644.1	672.3	597.8	735.8	604	673.7	635.5	584.1	607.1	624.8	522.8	493.5	526.7	537.3	557.3	562.3	578
100147532	ARID3A	AT-rich interaction domain 3A	-	protein-coding	VGNC:VGNC:84442|Ensembl:ENSECAG00000011779	0.15438	0.27032	8030		932	810.53	527.5	641.2	550.2	762.4	1002.7	629	775	789.2	786.35	683.5	673	819.33	518.25	646.53	679	1036.7	727.62	657.2	580.5		702.1	746.3	539.8	720.5	758.1	718.4	697.9	660.8	769.8	764.2	682.8	721.9	714.2	754.4	667.8	766.7	715	760.4
100051675	ARID3B	AT-rich interaction domain 3B	-	protein-coding	VGNC:VGNC:15501	0.25184	0.38349	9234		1023	752.5	625	590	445	583.5	1136.2	593.5	744	641.5	699.5	528	558.5	643	393	469	633	975	759	453	407		770.7	692.9	639.6	663	613.1	549.8	790.8	623.5	739	621.2	607.4	557.7	592.7	592.1	506.4	556.2	666.5	715.2
100051059	ARID4A	AT-rich interaction domain 4A	-	protein-coding	VGNC:VGNC:15502|Ensembl:ENSECAG00000019256	0.00221	0.01596	1949		163.83	204.83	195.33	185.5	137	188	242.75	242.5	220.7	264.83	303.5	268	204	298	203.5	240	260	333	229.75	257	193		123.4	188.6	199.9	208.4	188.8	177.1	169	254.7	219.2	256.4	263.5	283.1	216.5	274.4	262.2	284.6	273.8	244.3
100058766	ARID4B	AT-rich interaction domain 4B	-	protein-coding	VGNC:VGNC:15503|Ensembl:ENSECAG00000017836	0.00651	0.03079	2972		197.6	241.6	217.6	191.9	165.4	251.8	252.4	224.78	236.4	320.2	317.6	280	239.3	347.53	196.2	242.95	254.8	424.5	288.4	266.4	190		148.9	222.5	222.7	215.6	227.9	237.3	175.7	236.1	234.8	310.1	275.8	295.7	254	320	252.8	288.1	268.3	311.4
100062248	ARID5A	AT-rich interaction domain 5A	-	protein-coding	VGNC:VGNC:15504|Ensembl:ENSECAG00000023667	0.35135	0.48726	10139		114	80	81	81	54	76	158.5	85	92	88.5	97	74	77	76	67	66	78	99	113	67	53		85.9	73.7	82.9	91	74.4	71.6	110.3	89.3	91.4	85.7	84.2	78.2	81.7	70	86.3	78.3	82.1	72.6
100072374	ARID5B	AT-rich interaction domain 5B	-	protein-coding	VGNC:VGNC:15505|Ensembl:ENSECAG00000019795	0.0008	0.0093	1216		141	153	146	86	88	141	127	101	109	89	111	88	99	117	68	108	81	218	95	172.2	172		106.2	140.9	149.4	96.6	121.2	132.9	88.4	106.1	108.3	86.2	96.4	92.9	105.1	107.7	87.6	128.1	85.3	159.9
100063423	ARIH1	ariadne RBR E3 ubiquitin protein ligase 1	-	protein-coding	VGNC:VGNC:51477|Ensembl:ENSECAG00000019466	0.88516	0.91834	13553		1364.5	1298.87	1143	1061.5	850	1257.5	1716.6	1169	1137.2	1252.2	1340.25	1099.5	1099.5	1247	908.5	1073	1162.4	1648.25	1319.9	943.2	655.5		1028	1196	1169.6	1192.8	1171.1	1184.9	1194.8	1228	1129.6	1212.5	1163.8	1161.3	1166.9	1148.2	1170.6	1272.4	1224	1209
100053691	ARIH2	ariadne RBR E3 ubiquitin protein ligase 2	-	protein-coding	VGNC:VGNC:15506|Ensembl:ENSECAG00000010851	0.59537	0.70184	11928		289	261	267	258	201	268	386	234	259	240.5	306	224	212	233.5	197	219	227	355	278	183	140		217.7	240.3	273.2	289.9	276.9	252.5	268.7	245.8	257.3	232.9	265.7	236.6	225	215	253.8	259.7	239	260.4
100052976	ARL1	ADP ribosylation factor like GTPase 1	-	protein-coding	VGNC:VGNC:15507|Ensembl:ENSECAG00000000372	0.00836	0.03622	3246		1927.5	1801	1361.2	1351	956.5	1533.2	2327.75	1667.25	1494.33	1701.5	2089.5	1537.5	1762.25	2034	1313	1394.5	1600.25	2344	1619.45	1246.5	1061		1452.1	1658.3	1392.9	1518.1	1317.9	1444.7	1620.2	1751.4	1484.3	1647.6	1814.4	1624	1870.2	1872.9	1691.8	1653.7	1685	1719.3
100068932	ARL10	ADP ribosylation factor like GTPase 10	-	protein-coding	VGNC:VGNC:55400|Ensembl:ENSECAG00000029432	0.14458	0.25782	7885		217.33	122	130	97	105	150	149	123	111	139	118	89	129	132	67	77	117	163	131.33	105	88		163.7	112.3	133	109	144.7	141.3	103.7	129.2	110.3	134.6	102.5	94	136.9	121.5	86.3	91.3	123.2	119.6
102150556	ARL11	ADP ribosylation factor like GTPase 11	-	protein-coding	VGNC:VGNC:15508	0.68981	0.7767	12488		56	16	36	10	16	34	34	25	14	17	24	26	20	40	9	17	25	21	30	15	13		42.2	14.7	36.8	11.2	22	32	23.7	26.3	13.9	16.5	20.8	27.5	21.2	36.8	11.6	20.2	26.3	15.4
100072908	ARL13B	ADP ribosylation factor like GTPase 13B	-	protein-coding	VGNC:VGNC:15510|Ensembl:ENSECAG00000014459	0.01447	0.05211	3904		239	210	215	195	150	227	249	191	227	265	266	220	183.5	258	195	194	265	303	307	212	183		180.1	193.4	220	219.1	206.7	213.9	173.3	200.6	225.5	256.6	231	232.4	194.7	237.6	251.3	230.1	279	222.3
100072557	ARL14EP	ADP ribosylation factor like GTPase 14 effector protein	-	protein-coding	VGNC:VGNC:15512|Ensembl:ENSECAG00000019214	0.19007	0.31375	8518		951	822	609	676.7	577	794	1265.25	595.2	608.5	667	769	631	593.45	667	512	613.2	648.2	859.2	760	432	383		716.5	756.9	623.2	760.4	795	748.2	880.6	625.3	604.4	645.9	667.8	666.5	629.8	614.2	659.7	727.2	682.5	630.2
100062980	ARL15	ADP ribosylation factor like GTPase 15	-	protein-coding	VGNC:VGNC:15513|Ensembl:ENSECAG00000014970	1e-05	0.00124	129		471	547	482	502	231	285	459	666.25	739	826	866	707	892	1030	874	859	997.25	1336	748	868	875		354.8	503.7	493.2	564.1	318.3	268.6	319.5	699.9	734	799.8	752	746.8	946.7	948.4	1126.2	1018.6	1050.1	980
100629157	ARL16	ADP ribosylation factor like GTPase 16	-	protein-coding	VGNC:VGNC:15514	0.02064	0.0662	4383		49	45	51	57	30	65	47	62	65	66	82	79	55	75	46	42	67	104	74	64	62		36.9	41.4	52.2	64	41.3	61.2	32.7	65.1	64.6	63.9	71.2	83.4	58.4	69.1	59.3	49.8	70.5	76.3
100056286	ARL2	ADP ribosylation factor like GTPase 2	-	protein-coding	VGNC:VGNC:97695|Ensembl:ENSECAG00000018075	0.79366	0.85414	13065		455	262	206	198	119	241	365	244.5	252	208.5	218	237	236	231	186	187	207	276	206	184	139		342.8	241.2	210.8	222.5	164	227.1	254	256.8	250.3	201.9	189.3	250.3	250.5	212.7	239.7	221.8	218	202.4
100062265	ARL2BP	ADP ribosylation factor like GTPase 2 binding protein	-	protein-coding	VGNC:VGNC:58441|Ensembl:ENSECAG00000016621	0.33863	0.47417	10041		1553	1008	717	869	611	1097.5	1463	902.5	890	1010	923.5	912.5	910.5	910.5	775	826	947.5	1328	636.5	654	546		1170	928.2	733.7	976.5	841.8	1034.2	1018.3	948.1	884	978	801.9	963.8	966.3	838.4	998.6	979.5	997.7	974.1
100059896	ARL3	ADP ribosylation factor like GTPase 3	-	protein-coding	VGNC:VGNC:15515|Ensembl:ENSECAG00000000300	0.12989	0.2383	7664		158	110	98	82	92.5	116	126	86	102	111	87	104.5	86	108.5	76	64.5	96	126	103	57	53		119	101.3	100.3	92.1	127.4	109.3	87.7	90.3	101.3	107.5	75.5	110.4	91.3	99.9	97.9	76.5	101.1	92.4
100052666	ARL4A	ADP ribosylation factor like GTPase 4A	-	protein-coding	VGNC:VGNC:15516|Ensembl:ENSECAG00000019333	0.01047	0.04202	3505		221	255	241	195	76	101	216	298	235	333	290	286	318	307	216	219	326	340	234	320	297		166.5	234.8	246.6	219.1	104.7	95.2	150.3	313	233.4	322.5	251.8	302.1	337.5	282.7	278.3	259.7	343.3	249.4
100057460	ARL4C	ADP ribosylation factor like GTPase 4C	-	protein-coding	VGNC:VGNC:15517	0.00948	0.03934	3389		63	118	90	71	30	39	70	57	84	197	169	147	93	158	206	173	94	151	139	249	104		47.5	108.7	92.1	79.8	41.3	36.7	48.7	59.9	83.4	190.8	146.7	155.3	98.7	145.5	265.4	205.2	99	110.8
100051867	ARL4D	ADP ribosylation factor like GTPase 4D	-	protein-coding	VGNC:VGNC:15518|Ensembl:ENSECAG00000001021	0.19182	0.31597	8536		106.5	100.5	99.5	106.62	44	93	76	138	129	122.5	120.5	150.12	165.5	125.5	111.38	81.5	108.25	158.5	70	98.88	75.5		80.2	92.5	101.8	119.8	60.6	87.6	52.9	145	128.1	118.6	104.6	158.6	175.6	115.6	143.5	96.6	114	116.3
100050291	ARL5A	ADP ribosylation factor like GTPase 5A	-	protein-coding	VGNC:VGNC:15519|Ensembl:ENSECAG00000023672	0.0022	0.01591	1944		3489	3160.83	2600	2405	2448	3184	4610.17	2183	2230.83	2149.5	2739.5	2198	2203	2337.5	1842	2091.83	2212.5	2802.5	2598.5	1384	1151.5		2628.5	2910.5	2660.6	2702.4	3372.9	3000.2	3208.8	2293.2	2215.8	2081.4	2378.8	2321.6	2338	2152.3	2373.4	2480.6	2329.7	2055.6
100068038	ARL5B	ADP ribosylation factor like GTPase 5B	-	protein-coding	VGNC:VGNC:15520|Ensembl:ENSECAG00000009195	0.30171	0.43677	9713		743	816	661	563	488	726	1066	608.5	567	677	683	602	596	651	459.5	512	592	809	688	436	368		559.8	751.4	676.4	632.6	672.4	684.1	742	639.2	563.2	655.6	593.1	635.9	632.5	599.4	592.1	607.2	623.4	593.4
100072567	ARL6	ADP ribosylation factor like GTPase 6	-	protein-coding	VGNC:VGNC:15522	0.26545	0.39796	9379		130	84	89	54	65	98	106	93	59	85	69	79	69	88	83	82	97	100	67	101	88		97.9	77.3	91.1	60.7	89.6	92.3	73.8	97.7	58.6	82.3	59.9	83.4	73.2	81	106.9	97.2	102.1	73.3
100050211	ARL6IP1	ADP ribosylation factor like GTPase 6 interacting protein 1	-	protein-coding	VGNC:VGNC:58789|Ensembl:ENSECAG00000018811	0.61675	0.71848	12070		5188.67	3824.33	3067.67	3118.33	2549.5	3390	5426.17	3512.5	3543.67	3697.33	3742	3485.83	3614.5	3850.5	3056.33	2951.33	3151.67	5234	3814.33	2278.5	1896.83		3909	3521.4	3139.1	3504	3512.7	3194.4	3776.7	3689.8	3519.9	3580.2	3249.3	3681.9	3836	3545.5	3938.1	3499.8	3318.6	3839.1
100058978	ARL6IP4	ADP ribosylation factor like GTPase 6 interacting protein 4	-	protein-coding	VGNC:VGNC:50912|Ensembl:ENSECAG00000023197	0.0913	0.18551	6920		246.7	184.9	119	131.2	96	120.2	214	116.2	116	120	138	102.2	115.2	125	110.2	97	120	142	147.4	87.2	64		185.9	170.3	121.8	147.4	132.3	113.3	148.9	122.1	115.2	116.2	119.8	107.9	122.3	115.1	142	115	126.4	104.2
100053342	ARL6IP5	ADP ribosylation factor like GTPase 6 interacting protein 5	-	protein-coding	VGNC:VGNC:15523|Ensembl:ENSECAG00000008774	0.42608	0.557	10756		961	803	595.5	657	601	778.5	1030.5	714	723	700.2	754.5	742	729	670	572	603	751	976	853	589	540		724	739.4	609.4	738.2	828.1	733.6	717.2	750	718.1	678	655.2	783.7	773.7	616.9	737	715.1	790.8	715.9
100050511	ARL6IP6	ADP ribosylation factor like GTPase 6 interacting protein 6	-	protein-coding	VGNC:VGNC:15524|Ensembl:ENSECAG00000007580	0.5946	0.70098	11927		1113.75	1036	898	812.5	611.5	944	1373	799	808.5	789.5	1040.5	805	778	927	627.5	704.5	805.5	1048	1110.33	556.5	481		839.1	953.9	918.9	913	842.5	889.5	955.6	839.3	803.1	764.5	903.5	850.3	825.7	853.6	808.5	835.4	848.2	768.7
100052198	ARL8A	ADP ribosylation factor like GTPase 8A	-	protein-coding	VGNC:VGNC:58121|Ensembl:ENSECAG00000021194	0.63177	0.73167	12141		90	61	44	42	28	93	66	50	77	73	65	60	77	72	54	52	67	87	47	35	69		67.8	56.2	45	47.2	38.6	87.6	45.9	52.5	76.5	70.7	56.4	63.4	81.7	66.3	69.6	61.7	70.5	63.8
100052748	ARL8B	ADP ribosylation factor like GTPase 8B	-	protein-coding	VGNC:VGNC:15525|Ensembl:ENSECAG00000013084	0.67847	0.76756	12429		1960.83	1389	1177.5	1116.5	997.5	1484.5	1973	1318	1270.5	1240	1414.5	1184	1206.5	1247.17	956	1039.5	1351.5	1746.67	1391	1008.33	693		1477.2	1279	1204.9	1254.6	1374.4	1398.8	1373.2	1384.5	1262	1200.7	1228.3	1250.6	1280.4	1148.4	1231.8	1232.7	1423.1	1281.2
100052510	ARMC1	armadillo repeat containing 1	-	protein-coding	VGNC:VGNC:15526|Ensembl:ENSECAG00000022099	0.02215	0.06954	4478		1078	958.5	790.5	683	571	971.5	1215	682	684	703	894	677	723.5	746	563	604	673.5	943	836	523	357.5		812.1	882.6	808.9	767.5	786.7	915.4	845.7	716.4	679.4	680.7	776.3	715.1	767.8	686.9	725.4	716.3	709.2	691.7
100058288	ARMC10	armadillo repeat containing 10	-	protein-coding	VGNC:VGNC:49374|Ensembl:ENSECAG00000011461	0.00316	0.01985	2238		1860.33	1113.33	1038.33	1032	878	1149.58	1897.33	971	1058.83	902.83	1154.7	885	944	1013	745	703	916	1209.83	1006	619	483		1401.5	1025.1	1062.5	1159.6	1209.7	1083.2	1320.6	1020	1051.7	874.2	1002.7	934.8	1001.8	932.8	959.9	833.7	964.5	887.4
100072196	ARMC2	armadillo repeat containing 2	-	protein-coding	VGNC:VGNC:15528|Ensembl:ENSECAG00000024506	0.09862	0.196	7075		15	11	10	6	14	15	10	12	12	13	18	12	14	15	6	8	9	27	13	9	22		11.3	10.1	10.2	6.7	19.3	14.1	7	12.6	11.9	12.6	15.6	12.7	14.9	13.8	7.7	9.5	9.5	19.8
100064673	ARMC5	armadillo repeat containing 5	-	protein-coding	VGNC:VGNC:15531|Ensembl:ENSECAG00000009891	0.29721	0.43195	9675		60	41	46	51.5	25	60	67	27	30	39	44	45	40	57	29	28	32	54	40	30	20		45.2	37.8	47.1	57.9	34.4	56.5	46.6	28.4	29.8	37.8	38.2	47.5	42.5	52.5	37.4	33.2	33.7	39.6
100071113	ARMC6	armadillo repeat containing 6	-	protein-coding	VGNC:VGNC:58122|Ensembl:ENSECAG00000006428	0.01655	0.05714	4072		197.5	146	118	117	111	141	266	97	118	108	133	86	100	113	87	92	110	140	117	60	44		148.8	134.4	120.7	131.5	152.9	132.9	185.1	101.9	117.2	104.6	115.5	90.8	106.1	104	112.1	109.1	115.8	102.7
100052109	ARMC7	armadillo repeat containing 7	-	protein-coding	VGNC:VGNC:15532|Ensembl:ENSECAG00000021003	0.44066	0.57107	10850		201	121	151	145	105	127	203	112	130	146	142	119	121	136	89	110	128	184	151	84	71		151.4	111.4	154.5	162.9	144.7	119.7	141.3	117.7	129.1	141.4	123.3	125.7	128.4	125.2	114.7	130.4	134.8	135
100066776	ARMC8	armadillo repeat containing 8	-	protein-coding	VGNC:VGNC:15533|Ensembl:ENSECAG00000014265	0.68054	0.76919	12440		392.5	325	299	303	223	317	391.5	312	321	310	399	321.5	279	373	241	283	288.5	485	323.5	289	179		295.7	299.3	306	340.5	307.3	298.7	272.5	327.8	318.8	300.2	346.5	339.6	296.1	343.5	310.5	335.6	303.8	355.7
100064101	ARMC9	armadillo repeat containing 9	-	protein-coding	VGNC:VGNC:15534|Ensembl:ENSECAG00000001583	0.17554	0.29614	8335		59	50	54	61	52	79	82	41	46	61	68	45	44	49	36	59	52	99	55	46	56		44.4	46	55.3	68.5	71.6	74.4	57.1	43.1	45.7	59.1	59	47.5	46.7	45.1	46.4	70	54.8	72.6
100057749	ARMCX3	armadillo repeat containing X-linked 3	-	protein-coding	VGNC:VGNC:55416|Ensembl:ENSECAG00000001648	0.46952	0.59638	11070		34	34	29	22	22	14	38.33	33	17	27	28	26	31	26	15	26	16	26	25	29	37		25.6	31.3	29.7	24.7	30.3	13.2	26.7	34.7	16.9	26.1	24.3	27.5	32.9	23.9	19.3	30.8	16.8	19.1
102149973	ARMCX5	armadillo repeat containing X-linked 5	-	protein-coding	VGNC:VGNC:55422	0.27956	0.41299	9518		25	11	28	13.5	19	17	36.5	8	14.5	10	24	15.5	14.5	10.5	13	10.5	17.5	6.5	22	9	4		18.8	10.1	28.7	15.2	26.2	16	25.4	8.4	14.4	9.7	20.8	16.4	15.4	9.7	16.8	12.5	18.4	4.8
100070070	ARMH3	armadillo like helical domain containing 3	C1H10orf76	protein-coding	VGNC:VGNC:49190|Ensembl:ENSECAG00000020347	8e-05	0.00297	368		192	186	156	185	122	150	273	222.5	234	226	285.7	191	196	275	166	218	198	386.5	236.5	218	153		144.6	171.3	159.6	207.9	168.1	141.3	190	233.7	232.4	218.8	248.1	201.7	208	253.2	213.9	258.5	208.5	283.5
100058887	ARMH4	armadillo like helical domain containing 4	C24H14orf37	protein-coding	VGNC:VGNC:52301|Ensembl:ENSECAG00000017456	2e-05	0.0017	183		22	33	33	40	16	31	13	54	42	46	41	56	109	148	52	110	36	156	96	127	99		16.6	30.4	33.8	44.9	22	29.2	9	56.7	41.7	44.5	35.6	59.1	115.7	136.3	67	130.4	37.9	114.4
100063142	ARMT1	acidic residue methyltransferase 1	C31H6orf211	protein-coding	VGNC:VGNC:15535|Ensembl:ENSECAG00000015349	0.61746	0.71907	12074		196	158	150	117	110	165	169	155	171	169	163	155	151	161	87.5	122	142	199	141	114	78		147.7	145.5	153.5	131.5	151.6	155.5	117.6	162.8	169.9	163.6	141.5	163.7	160.3	148.2	112.7	144.7	149.5	146
100059178	ARNT	aryl hydrocarbon receptor nuclear translocator	-	protein-coding	VGNC:VGNC:50801|Ensembl:ENSECAG00000009602	0.00022	0.0048	636		326.5	361	333	365	275	337.5	489	412	419.33	429	508	428	369	522	310	390	373	645.5	474.5	480	435.5		246	332.4	340.8	410.1	378.9	318	340.4	432.8	416.5	415.4	441.1	452.1	391.6	480.6	399.4	462.5	392.8	473.5
100034115	ARNTL	aryl hydrocarbon receptor nuclear translocator like	BMAL1	protein-coding	VGNC:VGNC:55790|Ensembl:ENSECAG00000012118	0.03065	0.08678	4967		13	13	5	7	4	10	7	8	19	10	10	12	10	10	15	13	8	24	8	18	20		9.8	12	5.1	7.9	5.5	9.4	4.9	8.4	18.9	9.7	8.7	12.7	10.6	9.2	19.3	15.4	8.4	17.6
100069111	ARNTL2	aryl hydrocarbon receptor nuclear translocator like 2	-	protein-coding	VGNC:VGNC:54639|Ensembl:ENSECAG00000009925	2e-05	0.0016	167		95	85	121	98	72	99	114	71	85	48	77	51	49	51	26	29	55	71	27	21	10		71.6	78.3	123.8	110.1	99.2	93.3	79.3	74.6	84.4	46.5	66.9	53.9	52	47	33.5	34.4	57.9	52.1
100059256	ARPC1A	actin related protein 2/3 complex subunit 1A	-	protein-coding	VGNC:VGNC:49486	0.00161	0.01346	1681		2232.5	1708.5	1390.5	1443.33	994	1354	2359	1683	1857	1757.5	1998	1764	1757	2158.5	1425	1619.5	1720	2581	1611.5	1576.5	1200		1681.9	1573.2	1422.9	1621.8	1369.5	1275.9	1641.9	1768	1844.5	1701.8	1734.9	1863.2	1864.7	1987.5	1836.1	1920.5	1811.1	1893.2
100059292	ARPC1B	actin related protein 2/3 complex subunit 1B	-	protein-coding	VGNC:VGNC:15536|Ensembl:ENSECAG00000024991	0.99859	0.99887	14057		1081.83	906.58	703.62	630.67	516.17	659.7	1183.03	736.5	716.92	741.95	742.45	688	721	793.87	525.92	658.58	699.08	983.75	799.5	564.12	446.08		815	834.8	720	708.7	711.2	621.6	823.4	773.7	712.1	718.4	644.7	726.7	765.2	731	677.7	781	736.1	721.6
100058331	ARPC2	actin related protein 2/3 complex subunit 2	-	protein-coding	VGNC:VGNC:15537|Ensembl:ENSECAG00000011456	0.23477	0.36452	9056		3405	2590	2011	1957.5	1591.25	2482.5	3607	2175.7	2183.5	2623.5	2687.75	2311.75	2411	2600.5	1998.2	2297	2273.33	3091	2421.5	2053	1714		2565.3	2384.9	2057.9	2199.6	2192.4	2339.2	2510.5	2285.5	2168.8	2540.4	2333.9	2441.8	2558.7	2394.5	2574.7	2723.9	2393.8	2267.2
100058336	ARPC3	actin related protein 2/3 complex subunit 3	-	protein-coding	VGNC:VGNC:15538|Ensembl:ENSECAG00000020416	0.09508	0.19118	6993		1595.83	1226.75	957.83	948.5	604.5	1016.25	1520.83	1104.42	1152.25	1104.25	1215.25	1150	1147.75	1313.5	863.42	971	1116.92	1547	1185.83	1005.75	707		1202.3	1129.6	980.1	1065.8	832.9	957.6	1058.5	1160.2	1144.5	1069.3	1055.3	1214.7	1218.1	1209.5	1112.5	1151.5	1176.1	1134.7
100051848	ARPC5	actin related protein 2/3 complex subunit 5	-	protein-coding	VGNC:VGNC:15539|Ensembl:ENSECAG00000019128	0.46707	0.59413	11054		1523.67	1191.17	985.67	814.33	616.67	970	1609.33	1031.25	923.58	1052	1067.17	961.33	1007	1177.03	774.33	879.67	1082.5	1567	1076.67	815.33	644.33		1147.9	1096.8	1008.6	915	849.7	914	1120.1	1083.3	917.4	1018.7	926.7	1015.4	1068.7	1083.8	997.7	1043.2	1139.9	1149.4
100067289	ARPC5L	actin related protein 2/3 complex subunit 5 like	-	protein-coding	VGNC:VGNC:15540|Ensembl:ENSECAG00000009791	0.0766	0.1646	6543		1107	871	582	519	496.5	774	1215.5	438.5	546	543	727	460	620	580	444	517	610	701	674	405	316		834	802	595.6	583.2	684.1	729.3	846	460.6	542.3	525.8	631.3	485.9	658	534.1	572.1	613.1	642.3	514.2
102149083	ARPIN	actin related protein 2/3 complex inhibitor	C1H15orf38	protein-coding	Ensembl:ENSECAG00000023388	0.02901	0.08358	4880		193	117	106	127	82	135	176	136	122	179	109	166	201	212	94	143	192	186	122	137	119		145.4	107.7	108.5	142.7	113	127.2	122.5	142.9	121.2	173.3	94.6	175.3	213.3	195.2	121.1	169.6	202.2	136.4
100069511	ARPP19	cAMP regulated phosphoprotein 19	-	protein-coding	VGNC:VGNC:15541	0.04274	0.10991	5467		5596.5	4812	3720.5	3734	2921	4394.5	6683.33	3793.5	3799	4041	4183	3623	3615.5	3949.5	2940.5	3210.5	3993.5	5151	3961.5	2524	1812		4216.3	4430.9	3807.2	4195.8	4024.6	4140.9	4651.7	3985	3773.5	3913	3632.3	3826.8	3837	3636.6	3788.9	3807.2	4205.1	3778.3
100064657	ARRB1	arrestin beta 1	-	protein-coding	VGNC:VGNC:15543|Ensembl:ENSECAG00000017459	0.00311	0.01964	2223		2	7	8	7	1	1	4	4	7	15	8	10	8	24	10	19	14	16	6	24	20		1.5	6.4	8.2	7.9	1.4	0.9	2.8	4.2	7	14.5	6.9	10.6	8.5	22.1	12.9	22.5	14.7	11.7
100072892	ARRB2	arrestin beta 2	-	protein-coding	VGNC:VGNC:15544|Ensembl:ENSECAG00000018471	0.56066	0.67382	11699		78	64	66	47	39	53	53	44	52	73	71	66	58	65	38	53	59	98	60	41	52		58.8	58.9	67.5	52.8	53.7	49.9	36.9	46.2	51.7	70.7	61.7	69.7	61.6	59.9	49	62.8	62.1	71.9
100059025	ARRDC1	arrestin domain containing 1	-	protein-coding	VGNC:VGNC:15545|Ensembl:ENSECAG00000013420	0.00059	0.00797	1043		595	380	320	293	319	423	634	316	309	295	324	301.5	286	252	188.5	226	248	357	335	187	155		448.3	349.9	327.5	329.2	439.5	398.6	441.3	332	306.9	285.7	281.3	318.5	303.5	232	242.9	268	261.1	261.9
100070547	ARRDC2	arrestin domain containing 2	-	protein-coding	VGNC:VGNC:58123|Ensembl:ENSECAG00000016486	0.12391	0.23072	7551		90	81	74	53	41	95	94	53	68	72	69	52	52	60	33	27	78	99	66	56	52		67.8	74.6	75.7	59.6	56.5	89.5	65.4	55.7	67.5	69.7	59.9	54.9	55.2	55.2	42.5	32	82.1	72.6
100065030	ARRDC3	arrestin domain containing 3	-	protein-coding	VGNC:VGNC:15546|Ensembl:ENSECAG00000019506	0.01726	0.0587	4135		1196	511.2	788	638	429	782.5	816.2	797	859	579.2	826	1010	718	765	666	573.33	575.2	839	822.9	1427	1016.5		901	470.7	806.4	716.9	591.1	737.3	568.1	837.2	853.2	560.9	717.2	1066.8	762	704.4	858.2	679.9	605.7	615.4
100055139	ARRDC4	arrestin domain containing 4	-	protein-coding	VGNC:VGNC:15547|Ensembl:ENSECAG00000009400	0.11549	0.21954	7397		163.5	570	490	271	343	482	591	230	244	669	766	533	572	528	564	498	752	569	425	682	591		123.2	524.9	501.4	304.5	472.6	454.2	411.3	241.6	242.4	647.8	665.1	563	607	486.2	726.7	590.6	791.8	417.4
100056911	ARSA	arylsulfatase A	-	protein-coding	VGNC:VGNC:49487|Ensembl:ENSECAG00000020104	0.0001	0.0033	426		239	209	166	196	92	147	179	252	298	369	261	289	348	349	272	257	325	468	283	366	266		180.1	192.4	169.9	220.2	126.8	138.5	124.6	264.7	296	357.3	226.6	305.3	369.3	321.4	350.5	304.8	342.2	343.3
100073268	ARSB	arylsulfatase B	-	protein-coding	VGNC:VGNC:15549|Ensembl:ENSECAG00000020847	0.00253	0.01737	2049		137.2	116	82	96	80	120	158.5	124.5	117	114	120	117	75	122	117	84	84	170	153	122	149		103.4	106.8	83.9	107.9	110.2	113.1	110.3	130.8	116.2	110.4	104.2	123.6	79.6	112.3	150.8	99.6	88.5	124.7
100062864	ARSG	arylsulfatase G	-	protein-coding	VGNC:VGNC:49382|Ensembl:ENSECAG00000022899	0.00287	0.01873	2154		61	49	40	45	38	63	74	46	27	32	70	45	31	35	24	24	38	37	38	16	9		46	45.1	40.9	50.6	52.4	59.4	51.5	48.3	26.8	31	60.8	47.5	32.9	32.2	30.9	28.5	40	27.1
100064719	ARSH	arylsulfatase family member H	-	protein-coding	VGNC:VGNC:49443|Ensembl:ENSECAG00000012190	0.02223	0.06974	4483		6.8	5.8	11.8	1.2	6	4.8	6.6	12.6	16.4	6.8	17.8	13.6	15.65	15.4	2.8	10.6	6.4	31.4	11.65	20	7.6		5.1	5.3	12.1	1.3	8.3	4.5	4.6	13.2	16.3	6.6	15.5	14.4	16.6	14.2	3.6	12.6	6.7	23
100071647	ARSI	arylsulfatase family member I	-	protein-coding	Ensembl:ENSECAG00000004586	0.04528	0.1144	5565		16	14	18	4	11	17	32	6	4	11	8	4	8	9	6	7	4	12	4	1	1		12.1	12.9	18.4	4.5	15.2	16	22.3	6.3	4	10.7	6.9	4.2	8.5	8.3	7.7	8.3	4.2	8.8
100073230	ARSK	arylsulfatase family member K	-	protein-coding	VGNC:VGNC:15551|Ensembl:ENSECAG00000024881	0.95007	0.96569	13833		49	50	48	36	41	43	57	58	58	35	45	47	42	45	35	34	45	53.5	53	32	32		36.9	46	49.1	40.5	56.5	40.5	39.7	60.9	57.6	33.9	39.1	49.6	44.6	41.4	45.1	40.3	47.4	39.2
100051066	ART3	ADP-ribosyltransferase 3 (inactive)	-	protein-coding	VGNC:VGNC:15553|Ensembl:ENSECAG00000007900	0.09042	0.18421	6902		16	6	14	14	8	10	17	9	20	3	17	7	6	11	16	11	5	13	19	21	23		12.1	5.5	14.3	15.7	11	9.4	11.8	9.5	19.9	2.9	14.8	7.4	6.4	10.1	20.6	13	5.3	9.5
106782773	ARTN	artemin	-	protein-coding	-	0.1773	0.29813	8362		29	16	22	13	18.33	23	47	22	18	19	17	15	17	15	10.2	9	16	24	22	13	10		21.8	14.7	22.5	14.6	25.3	21.7	32.7	23.1	17.9	18.4	14.8	15.8	18	13.8	13.1	10.7	16.8	17.6
100060950	ARV1	ARV1 homolog, fatty acid homeostasis modulator	-	protein-coding	VGNC:VGNC:15555|Ensembl:ENSECAG00000016519	0.00332	0.02047	2282		410	324.5	303	239	179	304	390	250.5	254	300	331	249	325	359	263	249	307	440	320	264	199		308.9	298.8	310.1	268.6	246.6	286.5	271.4	263.1	252.3	290.5	287.4	263	344.9	330.6	338.9	295.3	323.3	322.7
100050796	ARVCF	ARVCF delta catenin family member	-	protein-coding	VGNC:VGNC:50446|Ensembl:ENSECAG00000026951	0.00119	0.01123	1486		32.33	12	20	25.5	14.5	12	28.5	31.5	31	33.5	34.5	35	27.5	33.5	30	30.5	32	76	20.5	43	55.5		24.4	11	20.5	28.7	20	11.3	19.8	33.1	30.8	32.4	30	37	29.2	30.8	38.7	36.2	33.7	55.7
100069819	AS3MT	arsenite methyltransferase	-	protein-coding	VGNC:VGNC:15556|Ensembl:ENSECAG00000018722	0.05266	0.12757	5804		71	59	55	47	47	73	55	51	44	50	59	41	46	48	40	43	45	72	54	32	24		53.5	54.3	56.3	52.8	64.8	68.8	38.3	53.6	43.7	48.4	51.2	43.3	48.8	44.2	51.5	51	47.4	52.8
100054433	ASAH1	N-acylsphingosine amidohydrolase 1	-	protein-coding	VGNC:VGNC:15557|Ensembl:ENSECAG00000030398	0.02302	0.07162	4519		394.93	332.39	263.83	227.83	173.33	292	338.73	267.61	277.56	270.23	267	218.36	254.06	266.76	175.93	206.16	239.83	273	254.33	176.83	134.63		297.5	306.1	270	256	238.8	275.1	235.8	281.1	275.7	261.7	231.8	230.6	269.6	245.6	226.7	244.5	252.5	200.2
100071829	ASAH2	N-acylsphingosine amidohydrolase 2	ASAH2B	protein-coding	VGNC:VGNC:97696|Ensembl:ENSECAG00000006259	0.19491	0.31913	8588		16	21	16	34	8	7	19	26	21	20	9	13	6	13	11	13	11	11	7	14	3		12.1	19.3	16.4	38.2	11	6.6	13.2	27.3	20.9	19.4	7.8	13.7	6.4	12	14.2	15.4	11.6	8.1
100068654	ASAP1	ArfGAP with SH3 domain, ankyrin repeat and PH domain 1	DDEF1	protein-coding	VGNC:VGNC:15558|Ensembl:ENSECAG00000016246	6e-05	0.00268	333		582.5	778.5	660	680	432	665.5	851.5	776.2	980.5	1015.5	1064.5	909.5	853.5	1070.33	707.5	921.5	914	1449.33	1002.5	883.5	829.5		438.8	716.8	675.4	764.1	595.2	627.1	592.7	815.4	973.9	983.3	924.3	960.7	905.8	985.5	911.6	1092.8	962.4	1063.1
100072516	ASAP2	ArfGAP with SH3 domain, ankyrin repeat and PH domain 2	DDEF2	protein-coding	VGNC:VGNC:15559|Ensembl:ENSECAG00000024278	5e-05	0.00237	296		2323.5	1663.5	1630.5	1386	1304.5	1697.5	2652.5	1423	1406.7	1333.2	1215.5	1156	983	1146	821	1029	1001	1357.5	1287.7	957	703		1750.5	1531.7	1668.5	1557.4	1797.4	1599.5	1846.2	1494.8	1397.3	1291	1055.5	1221	1043.2	1055.2	1057.9	1220.2	1054	995.7
100071599	ASAP3	ArfGAP with SH3 domain, ankyrin repeat and PH domain 3	DDEFL1	protein-coding	VGNC:VGNC:15560|Ensembl:ENSECAG00000007189	0.09737	0.19437	7044		55	26	35	20	15	35	54	29	42	41	47	48	27	41	25	21	34	47	37	28	35		41.4	23.9	35.8	22.5	20.7	33	37.6	30.5	41.7	39.7	40.8	50.7	28.7	37.8	32.2	24.9	35.8	34.5
100070388	ASB13	ankyrin repeat and SOCS box containing 13	-	protein-coding	VGNC:VGNC:15565|Ensembl:ENSECAG00000016117	0.39494	0.52803	10517		15	31	51	29	26	32	7	22	22	41	25	10	26	32	22	23	20	29	17	19	25		11.3	28.5	52.2	32.6	35.8	30.2	4.9	23.1	21.9	39.7	21.7	10.6	27.6	29.5	28.3	27.3	21.1	21.3
100051179	ASB16	ankyrin repeat and SOCS box containing 16	-	protein-coding	VGNC:VGNC:15568|Ensembl:ENSECAG00000020919	0.11614	0.22005	7421		90.5	19.5	22.5	34.5	25.5	37	103.5	37	48	25.5	34.5	65.5	40.5	16.5	82.5	187	27	26.5	52.5	35	21.5		68.2	18	23	38.8	35.1	34.9	72	38.9	47.7	24.7	30	69.2	43	15.2	106.3	221.8	28.4	19.4
100052747	ASB3	ankyrin repeat and SOCS box containing 3	-	protein-coding	Ensembl:ENSECAG00000022145	0.0108	0.04294	3538		422	333	307	252	222	320	470	243	215	276	301	230	247	260	197	218	202	362	289	148	133		317.9	306.6	314.2	283.2	305.9	301.5	327.1	255.3	213.6	267.3	261.4	242.9	262.1	239.4	253.8	258.5	212.7	265.5
100061344	ASB5	ankyrin repeat and SOCS box containing 5	-	protein-coding	VGNC:VGNC:15572|Ensembl:ENSECAG00000016644	0.12718	0.23496	7611		58	32	42	45	40	45	33	46	55	55	105	72	41	37	29	43	50	60	70	56	47		43.7	29.5	43	50.6	55.1	42.4	23	48.3	54.6	53.3	91.2	76	43.5	34.1	37.4	51	52.6	44
100069992	ASB6	ankyrin repeat and SOCS box containing 6	-	protein-coding	VGNC:VGNC:15573|Ensembl:ENSECAG00000018213	0.27135	0.40384	9448		301	186.5	185	187	151	223	265	155	190	200	214	199	169	185	127	159	199	253	201	142	98		226.8	171.7	189.3	210.1	208.1	210.1	184.4	162.8	188.7	193.7	185.8	210.2	179.4	170.3	163.6	188.5	209.5	185.6
100050201	ASB7	ankyrin repeat and SOCS box containing 7	-	protein-coding	VGNC:VGNC:15574|Ensembl:ENSECAG00000003905	0.12125	0.22719	7504		226	183	176	143	125	174	222	148	158	177	206	205	180	198	137	134	160	259	183	153	151		170.3	168.5	180.1	160.7	172.2	164	154.5	155.5	156.9	171.4	178.9	216.5	191	182.3	176.5	158.9	168.5	190
100050927	ASB8	ankyrin repeat and SOCS box containing 8	-	protein-coding	VGNC:VGNC:15575|Ensembl:ENSECAG00000022302	0.35342	0.48904	10161		142	116	89	93	66.5	106	137	87	103	93	121	81	112	104	71	84	94	127	111	103	68		107	106.8	91.1	104.5	91.6	99.9	95.4	91.4	102.3	90.1	105.1	85.6	118.9	95.8	91.5	99.6	99	93.2
100072800	ASCC1	activating signal cointegrator 1 complex subunit 1	-	protein-coding	VGNC:VGNC:15577|Ensembl:ENSECAG00000017211	0.21526	0.34291	8827		267	248	214	172	155	212	344	229	215	207	258	199.5	163	236	136	174	210	277	229	130	121		201.2	228.4	219	193.3	213.6	199.8	239.4	240.6	213.6	200.4	224	210.7	173	217.3	175.2	206.3	221.1	203.2
100058860	ASCC2	activating signal cointegrator 1 complex subunit 2	-	protein-coding	VGNC:VGNC:15578|Ensembl:ENSECAG00000023271	0.7999	0.85865	13098		640	559.5	379.5	472.5	343	517.5	826	414.5	543.5	549.33	522.5	448	510.5	483	421	436.33	417.5	755	542	385	297		482.2	515.2	388.3	530.9	472.6	487.6	574.9	435.4	539.8	531.9	453.7	473.2	541.8	444.7	542.5	517.4	439.6	553.8
100066202	ASCC3	activating signal cointegrator 1 complex subunit 3	-	protein-coding	VGNC:VGNC:15579|Ensembl:ENSECAG00000012013	0.24775	0.37888	9193		737	1026	837.5	699	491	742	976.5	904	825.5	869	1278	780	761	1080	669	781	816.17	1022.5	1047	562	399		555.2	944.7	857	785.4	676.5	699.2	679.7	949.6	820	841.5	1109.7	823.9	807.6	994.4	862	926.1	859.4	750
100146349	ASCL2	achaete-scute family bHLH transcription factor 2	-	protein-coding	-	0.00105	0.01052	1396		1028	1196	867.83	896	446	883	1257	997	1289.5	1276	1218.33	1165.5	1317.5	1190	1011.5	1170.5	1286.83	1748	1074	877	873.5		774.5	1101.3	888	1006.8	614.5	832	874.9	1047.3	1280.8	1235.6	1057.9	1231.1	1398.2	1095.7	1303.3	1388	1355	1282.2
100068816	ASCL4	achaete-scute family bHLH transcription factor 4	-	protein-coding	VGNC:VGNC:52125|Ensembl:ENSECAG00000026928	0.08275	0.17328	6715		39	21	21	23	23	20	38	15	18	15	28	13	13	17	13	9	19	15	23	12	15		29.4	19.3	21.5	25.8	31.7	18.8	26.4	15.8	17.9	14.5	24.3	13.7	13.8	15.7	16.8	10.7	20	11
102147766	ASF1A	anti-silencing function 1A histone chaperone	-	protein-coding	VGNC:VGNC:50997|Ensembl:ENSECAG00000014665	0.0004	0.00641	877		274	209.2	159	141	158	211	241	138	150	165	172	146	135	127	110	106.5	161	170	155	78.33	85		206.4	192.6	162.7	158.4	217.7	198.8	167.7	145	149	159.8	149.4	154.2	143.3	116.9	141.7	126.3	169.5	124.7
100057386	ASH1L	ASH1 like histone lysine methyltransferase	-	protein-coding	VGNC:VGNC:50585|Ensembl:ENSECAG00000018527	0.04158	0.1078	5424		420	556	618	525	494	617.5	596	501	592	657	703	660	521	781	553	605	655	929	766	652	457		316.4	512	632.4	589.9	680.6	581.9	414.8	526.3	588	636.2	610.4	697.1	552.9	719.1	712.5	717.4	689.7	681.4
100059465	ASH2L	ASH2 like, histone lysine methyltransferase complex subunit	-	protein-coding	VGNC:VGNC:50586|Ensembl:ENSECAG00000013970	0.74241	0.81689	12779		4390.83	3903	3656.5	3058	2580.33	3930.33	5109.17	3388.17	3425.17	3516.67	4350.33	2888	3263.67	4178.5	2730	3122.5	3192.75	5235.08	4200.83	2096	1713		3308	3593.9	3741.7	3436.2	3555.2	3703.5	3556.1	3559.2	3402.2	3405.3	3777.6	3050.4	3463.7	3847.5	3517.6	3702.8	3361.9	3839.9
100063408	ASIC3	acid sensing ion channel subunit 3	ACCN3	protein-coding	VGNC:VGNC:15583|Ensembl:ENSECAG00000017999	0.26451	0.39685	9372		14.5	12.5	6	9	5.5	17.5	18.5	9	14	13	13	19	14	12.5	10	11.5	14	16.5	15.5	17.5	8		10.9	11.5	6.1	10.1	7.6	16.5	12.9	9.5	13.9	12.6	11.3	20.1	14.9	11.5	12.9	13.6	14.7	12.1
100060801	ASL	argininosuccinate lyase	-	protein-coding	VGNC:VGNC:58790|Ensembl:ENSECAG00000012730	0.15264	0.26818	8003		168	127	90	97	60	74	162	136.5	95	148	165	113	184	131.5	73	84	139	205	99	96	102		126.6	116.9	92.1	109	82.7	69.7	112.8	143.4	94.4	143.3	143.3	119.4	195.3	121.1	94.1	99.6	146.4	150.4
100063632	ASNS	asparagine synthetase (glutamine-hydrolyzing)	-	protein-coding	Ensembl:ENSECAG00000012134	0.00031	0.00569	759		2055.33	1573	1548.83	1282.5	1035.83	1578.33	2114.17	1413.5	1613.17	1724	2164.17	1748	2006.33	2154.83	1502.5	1516.83	1961.33	2309.75	1696	1532.17	1318.5		1548.4	1448.4	1584.9	1441.1	1427.2	1487.2	1471.5	1484.9	1602.3	1669.4	1879.2	1846.3	2129.3	1984.1	1936	1798.7	2065.2	1694.2
100069270	ASNSD1	asparagine synthetase domain containing 1	-	protein-coding	VGNC:VGNC:15586|Ensembl:ENSECAG00000033696	0.18186	0.30359	8423		179.5	172	166.5	145.5	108	169.5	208.5	137	134.5	160	161	121.5	136.5	133	103.5	146	117.5	179	168	93	67.5		135.2	158.4	170.4	163.5	148.8	159.7	145.1	143.9	133.6	154.9	139.8	128.3	144.9	122.5	133.4	173.1	123.7	131.3
111767406	ASNSD1	asparagine synthetase domain containing 1	-	protein-coding	Ensembl:ENSECAG00000024547	0.00882	0.0375	3308		924	734	682	534.5	494	708	968	541	575.5	627.5	666	513.5	528.5	571	472.5	514	561.5	694	670	394.5	245.5		696.1	675.9	697.9	600.6	680.6	667.1	673.7	568.3	571.6	607.6	578.3	542.4	560.9	525.8	608.8	609.5	591.2	509
100065909	ASPH	aspartate beta-hydroxylase	-	protein-coding	VGNC:VGNC:57204|Ensembl:ENSECAG00000021447	0.59756	0.70354	11943		439.5	447	423	390	382	451	554.83	375.5	463	448.5	467	384	360	491	322	431.5	498	532.5	417	344	333		331.1	411.6	432.9	438.2	526.3	425	386.2	394.5	459.9	434.3	405.5	405.6	382.1	452.1	414.9	511.7	524.4	390.6
100060893	ASPM	assembly factor for spindle microtubules	-	protein-coding	VGNC:VGNC:15590|Ensembl:ENSECAG00000020645	0.11438	0.21786	7382		1441.33	1342	1206.75	1158.5	1163.5	1488.5	2019	1613.5	1367.5	1671	1618	1417	1484	1856	1121	1291.5	1352.5	2396.5	1464	1073	816		1085.9	1235.7	1234.9	1301.8	1603.1	1402.6	1405.3	1695	1358.3	1618.1	1405	1496.7	1574.9	1709	1444.4	1531.5	1424.2	1757.8
100054827	ASPSCR1	ASPSCR1 tether for SLC2A4, UBX domain containing	-	protein-coding	VGNC:VGNC:15593	0.05651	0.13398	5930		545.5	356.5	345	281.5	283	366.5	586.83	245.33	332	315.5	333.5	253	283.5	288.5	251	265.5	325	426.5	329	186	159		411	328.3	353	316.3	389.9	345.3	408.4	257.7	329.8	305.5	289.6	267.2	300.9	265.6	323.4	314.8	342.2	312.8
100146576	ASRGL1	asparaginase and isoaspartyl peptidase 1	-	protein-coding	VGNC:VGNC:15594|Ensembl:ENSECAG00000037231	0.44106	0.57134	10854		15.5	12.5	14	19.5	12.5	16	17	15.5	23.5	10.5	20.5	15	14.5	16	9.5	16	23	22	22.5	17.5	13		11.7	11.5	14.3	21.9	17.2	15.1	11.8	16.3	23.3	10.2	17.8	15.8	15.4	14.7	12.2	19	24.2	16.1
100069776	ASS1	argininosuccinate synthase 1	-	protein-coding	VGNC:VGNC:15595|Ensembl:ENSECAG00000006717	0.06445	0.14648	6187		2264	2009.5	1534	1433.5	849.5	1019	1753	1376	1733	1494.5	1549	1367	1282.5	1401	987.5	1097.5	1497.5	1812	1087.5	749	716		1705.6	1850.3	1569.7	1610.8	1170.5	960.2	1220.1	1445.5	1721.4	1447.2	1345.1	1443.9	1361.1	1290	1272.4	1301.5	1576.8	1329.1
102149134	ASTE1	asteroid homolog 1	-	protein-coding	VGNC:VGNC:56714	0.19689	0.32147	8612		35	25	25	26	19	23	38	26	35	28	44	29	19	31	21	24	17	42	26	21	19		26.4	23	25.6	29.2	26.2	21.7	26.4	27.3	34.8	27.1	38.2	30.6	20.2	28.5	27.1	28.5	17.9	30.8
100066934	ASTN2	astrotactin 2	-	protein-coding	VGNC:VGNC:15598|Ensembl:ENSECAG00000001128	0.14569	0.25917	7904		4	12	9	3	2	2	4	13	12	15	14	19	12	12	1	13	18	19	17	3	2		3	11	9.2	3.4	2.8	1.9	2.8	13.7	11.9	14.5	12.2	20.1	12.7	11	1.3	15.4	19	13.9
100053850	ASXL1	ASXL transcriptional regulator 1	-	protein-coding	VGNC:VGNC:15599|Ensembl:ENSECAG00000022110	0.00193	0.01474	1842		459	386	380	398	293	388	562	404	463	524	521	410	433	479.5	351	420	450	689	456	405	314		345.8	355.4	388.9	447.2	403.7	365.6	391.2	424.4	459.9	507.4	452.4	433.1	459.5	441.5	452.3	498.1	473.8	505.4
100071411	ASXL2	ASXL transcriptional regulator 2	-	protein-coding	VGNC:VGNC:15600|Ensembl:ENSECAG00000010885	0.98724	0.99069	14012		968	1293	1151	1096	933	1207	1336	1237	1125	1214	1413.5	1067	950	1276.5	761	1051	1115	1730	1089	921.5	671		729.3	1190.6	1177.8	1231.5	1285.5	1137.3	929.9	1299.5	1117.4	1175.5	1227.4	1127	1008.2	1175.4	980.6	1246.3	1174.1	1269
100062416	ATAD1	ATPase family AAA domain containing 1	-	protein-coding	VGNC:VGNC:15602|Ensembl:ENSECAG00000000473	0.21719	0.34484	8856		935	841	806.5	738	582	898.5	1200	665.5	626	789	889	686	751	745.5	620	699	756.83	928.5	806	538	457.5		704.4	774.4	825.3	829.3	801.9	846.6	835.2	699.1	621.8	764	772	724.6	797	686.4	798.9	828.9	796.9	681.1
100067061	ATAD2	ATPase family AAA domain containing 2	-	protein-coding	VGNC:VGNC:15603|Ensembl:ENSECAG00000023808	0.69726	0.78277	12525		1066	1004	882	850.83	706.83	986	1304	882.5	825	900.33	1051	805	827	963	684	786	810	1241.5	1049.5	641	395		803.1	924.5	902.6	956	973.9	929.1	907.6	927.1	819.5	871.8	912.6	850.3	877.7	886.7	881.3	932.1	852.9	910.6
100071677	ATAD2B	ATPase family AAA domain containing 2B	-	protein-coding	VGNC:VGNC:15604|Ensembl:ENSECAG00000023573	0.96494	0.97569	13906		540.5	542	583.5	513.5	488	581	780.5	529.5	517.5	554.5	700.33	529	500	580.5	411.5	497	537	810.5	621	437	323		407.2	499.1	597.1	577	672.4	547.5	543.2	556.2	514	536.9	608.1	558.8	530.6	534.5	530.2	589.4	565.4	594.5
100058527	ATAD5	ATPase family AAA domain containing 5	-	protein-coding	VGNC:VGNC:15605|Ensembl:ENSECAG00000018443	0.18084	0.30232	8411		508	599	508.5	478	436	623	770	466	404	471	602.5	425	374.5	465	346	374	453	642	630	246	182		382.7	551.6	520.3	537.1	600.7	587	535.9	489.5	401.3	456.1	523.2	448.9	397.4	428.2	445.8	443.5	477	470.9
100055595	ATAT1	alpha tubulin acetyltransferase 1	-	protein-coding	VGNC:VGNC:15606|Ensembl:ENSECAG00000010618	0.11177	0.21433	7332		85.5	95	116.5	105	69	83.5	123	67	84	114.5	141.5	132.5	112.5	110	86	113	111.5	179.5	134.5	103	68.5		64.4	87.5	119.2	118	95.1	78.7	85.6	70.4	83.4	110.9	122.9	140	119.4	101.3	110.8	134	117.4	131.7
100064881	ATE1	arginyltransferase 1	-	protein-coding	VGNC:VGNC:15608|Ensembl:ENSECAG00000012383	0.07207	0.15801	6413		597	540.5	462	472	326	485	652.7	554.2	488	591.5	595.2	526.5	556.5	525.5	418.4	468.5	550	821.5	518.5	428	319.5		449.8	497.7	472.8	530.4	449.2	457	454.3	582.2	484.7	572.8	516.8	556.1	590.6	483.9	539.1	555.6	579.1	602.6
100060298	ATF1	activating transcription factor 1	-	protein-coding	VGNC:VGNC:15609|Ensembl:ENSECAG00000016445	0.40289	0.53539	10581		728.67	669.5	524.08	472	396.33	627	968.33	490	480.25	501.2	654	531	530	549	390.33	422	460	630	627.25	404	307		549	616.5	536.3	530.4	546.1	590.8	674	514.7	477	485.3	567.9	560.9	562.5	505.5	502.9	500.4	484.4	462.1
100053304	ATF2	activating transcription factor 2	-	protein-coding	VGNC:VGNC:15610|Ensembl:ENSECAG00000018723	0.34927	0.48538	10118		338	416	377	336	248	338	535	354.5	322	396	442	388	324	404	302	349	353	501.5	372.5	319	255		254.6	383.1	385.8	377.6	341.7	318.5	372.4	372.4	319.8	383.5	383.8	409.8	343.9	372	389.1	413.9	371.7	367.8
100070334	ATF4	activating transcription factor 4	-	protein-coding	VGNC:VGNC:56343|Ensembl:ENSECAG00000006931	0.54224	0.65886	11572		761	685	403	538	496	590	1085	482.5	879	564	661	593	521	678	434	525	510	814	644	379	431		573.3	630.7	412.4	604.5	683.4	555.9	755.2	506.9	873.1	546.1	574	626.4	552.9	624.3	559.2	622.6	537	597.1
100146705	ATF5	activating transcription factor 5	-	protein-coding	VGNC:VGNC:15612|Ensembl:ENSECAG00000018168	0.16329	0.2812	8165		90	72	92	78	36	70.5	65	74	89	111	121.25	75	90	113	90	66	88	132	88	57	75		67.8	66.3	94.1	87.6	49.6	66.4	45.2	77.7	88.4	107.5	105.3	79.2	95.5	104	116	78.3	92.7	96.8
111773414	ATF6	activating transcription factor 6	-	protein-coding	VGNC:VGNC:58659|Ensembl:ENSECAG00000022307	0.60247	0.70677	11986		915	769	618	534	471	691	1065	609	622	626	750	593	636	696	460	493	649	987	746	497	406		689.3	708.1	632.4	600	649	651.1	741.3	639.7	617.8	606.2	651.3	626.4	675	640.9	592.7	584.6	683.4	724
100059348	ATF6B	activating transcription factor 6 beta	-	protein-coding	VGNC:VGNC:15613|Ensembl:ENSECAG00000021507	0.01246	0.04712	3719		193	141	180	136	94	144	175.5	140.5	166.5	170	208.5	140	167	191	144	153	179	289	152	164.5	122		145.4	129.8	184.2	152.8	129.5	135.7	122.2	147.6	165.4	164.6	181	147.9	177.2	175.9	185.5	181.4	188.5	212
100062229	ATF7	activating transcription factor 7	-	protein-coding	Ensembl:ENSECAG00000021521	0.00531	0.02687	2779		883	669	606	676	398	669	1000.5	683	730	688	835.5	719	672	846	536	643	695	1096	767.33	624	499		665.2	616	620.1	759.6	548.4	630.4	696.4	717.5	725.1	666.2	725.5	759.4	713.2	779	690.6	762.5	731.8	803.9
100063778	ATF7IP	activating transcription factor 7 interacting protein	-	protein-coding	VGNC:VGNC:15614|Ensembl:ENSECAG00000008029	0.85282	0.89476	13402		1005.5	1256	1095	948.2	817.2	1109.2	1377	1116.2	993.67	1159	1403	1070.5	983	1245	824.2	891	1009.5	1620.5	1095	854	648		757.5	1156.5	1120.5	1065.5	1126	1045.2	958.4	1172.6	987	1122.3	1218.3	1130.7	1043.2	1146.4	1062	1056.6	1063	1188.6
100057122	ATF7IP2	activating transcription factor 7 interacting protein 2	-	protein-coding	VGNC:VGNC:51105|Ensembl:ENSECAG00000022565	0.98535	0.98957	14001		378.5	224	300	280	243	229	432	256	209	316	365.5	266.5	270	298	197	272	277	382	213.5	224	211		285.2	206.3	307	314.6	334.8	215.8	300.7	268.9	207.6	306	317.4	281.5	286.5	274.4	253.8	322.6	291.7	280.2
100073249	ATG10	autophagy related 10	-	protein-coding	VGNC:VGNC:15615|Ensembl:ENSECAG00000026970	0.01507	0.05353	3959		50	52	56	39	18	29	38	42	50	56	72	61	70	59	39	63	47	95	53	66	54		37.7	47.9	57.3	43.8	24.8	27.3	26.4	44.1	49.7	54.2	62.5	64.4	74.3	54.3	50.3	74.7	49.5	69.7
100062689	ATG101	autophagy related 101	C6H12orf44	protein-coding	VGNC:VGNC:15616|Ensembl:ENSECAG00000019169	0.05368	0.12904	5849		273.5	187	139	141	110	187	318	135	146	124	136	111	120	135	113	139	116	166	151	78	72		206	172.2	142.2	158.4	151.6	176.2	221.3	141.8	145	120.1	118.1	117.2	127.4	124.3	145.6	164.8	122.1	121.8
100073160	ATG12	autophagy related 12	-	protein-coding	VGNC:VGNC:15617|Ensembl:ENSECAG00000012452	0.01409	0.05114	3874		370	373	327	295.75	201	321	460	323	312	358	386	341	300	394	289	339	384	532	349	303	229		278.7	343.5	334.6	332.3	276.9	302.5	320.2	339.3	309.9	346.7	335.2	360.2	318.4	362.8	372.4	402	404.3	390.2
100050734	ATG13	autophagy related 13	-	protein-coding	VGNC:VGNC:15618|Ensembl:ENSECAG00000024606	2e-05	0.0016	169		193	155	154	142	101	151	205.5	170	147.5	179.5	207	159	143	172	117	123	150.5	310	214.5	159	130		145.4	142.7	157.6	159.6	139.2	142.3	143	178.6	146.5	173.8	179.7	167.9	151.8	158.4	150.8	145.9	158.5	227.4
100050443	ATG14	autophagy related 14	-	protein-coding	VGNC:VGNC:15619|Ensembl:ENSECAG00000011752	0.00105	0.01053	1400		290	204	175	162	157	215	258	146	173	184	189	161	157	145	101	109	164	222	176	103	84		218.5	187.8	179.1	182	216.3	202.6	179.6	153.4	171.8	178.2	164.1	170.1	166.6	133.5	130.1	129.3	172.7	162.8
100064920	ATG16L1	autophagy related 16 like 1	-	protein-coding	VGNC:VGNC:56535|Ensembl:ENSECAG00000016091	0.5525	0.66742	11640		485	425	412	386.5	359	473	681	326	407	395	469	382	388	435	286	334.5	422	559	448	249	237.5		365.4	391.3	421.6	434.3	494.6	445.7	474	342.5	404.3	382.5	407.3	403.5	411.8	400.5	368.5	396.7	444.4	410
100146693	ATG16L2	autophagy related 16 like 2	-	protein-coding	VGNC:VGNC:58560|Ensembl:ENSECAG00000013038	0.48915	0.61403	11201		26	25	29	19	24	33	35	16	23	28	35	39	20	34	20	29	35	35	45	25	20		19.6	23	29.7	21.3	33.1	31.1	24.4	16.8	22.8	27.1	30.4	41.2	21.2	31.3	25.8	34.4	36.9	25.7
100050653	ATG2A	autophagy related 2A	-	protein-coding	VGNC:VGNC:15620|Ensembl:ENSECAG00000013442	0.03747	0.10001	5268		287.5	160	188	161.5	123.5	183	241.5	191	209	192	230.5	178.5	154	192.5	106	137.5	131	271.5	194	131	120		216.6	147.3	192.4	181.5	170.2	172.4	168.1	200.6	207.6	185.9	200.2	188.5	163.4	177.3	136.6	163.1	137.9	199.1
100054652	ATG2B	autophagy related 2B	-	protein-coding	VGNC:VGNC:15621|Ensembl:ENSECAG00000000965	0.00757	0.03396	3134		375	539	453	457	351.5	443	553	510	482.5	644.5	615	520	442	638.5	392	560.5	496	890	555.5	546	486		282.5	496.3	463.6	513.5	484.3	417.4	384.9	535.7	479.3	624.1	534	549.2	469.1	587.9	505.1	664.7	522.3	652.8
100061410	ATG3	autophagy related 3	-	protein-coding	VGNC:VGNC:15622|Ensembl:ENSECAG00000011954	0.09505	0.19117	6991		661.25	390.5	393.5	325.75	274.5	431	616.5	355	359	354	399	329	352.5	366	308	301.5	372.5	464	389.5	257.5	188		498.2	359.6	402.7	366	378.2	406.1	429.1	372.9	356.6	342.8	346.5	347.5	374.1	337	396.9	357.5	392.2	340.3
100060165	ATG4A	autophagy related 4A cysteine peptidase	-	protein-coding	VGNC:VGNC:15623|Ensembl:ENSECAG00000010670	0.00831	0.03608	3239		33	27	24	27	14	23	17	28	29	45	38	29	33	47	37	42	41	71	22.5	35	39		24.9	24.9	24.6	30.3	19.3	21.7	11.8	29.4	28.8	43.6	33	30.6	35	43.3	47.7	49.8	43.2	52.1
100067797	ATG4B	autophagy related 4B cysteine peptidase	-	protein-coding	VGNC:VGNC:58494|Ensembl:ENSECAG00000006659	0.04899	0.12132	5678		414	303	301	293	193	299	429	273	303	324.5	345	321	288	327.5	204	265.5	323.5	459	355	279	221.5		311.9	279	308	329.2	265.9	281.7	298.6	286.8	301	314.2	299.6	339.1	305.6	301.6	262.9	314.8	340.6	336.7
100054106	ATG4C	autophagy related 4C cysteine peptidase	-	protein-coding	VGNC:VGNC:15624|Ensembl:ENSECAG00000000823	0.29877	0.43358	9689		268	225	230	213	199	238	339	215	226	246	273	183	189	209	148	195	223.5	301	220	152	125		201.9	207.2	235.4	239.3	274.2	224.3	236	225.9	224.5	238.2	237.1	193.3	200.6	192.4	190.7	231.2	235.3	220.8
100057841	ATG4D	autophagy related 4D cysteine peptidase	-	protein-coding	VGNC:VGNC:15625|Ensembl:ENSECAG00000015306	0.44375	0.57349	10880		334	263	199	193	168	270	311.5	231.5	313.5	256	233.5	250	222	258	178	202	203.5	299.5	209.5	175.5	149		251.6	242.2	203.6	216.9	231.5	254.4	216.8	243.2	311.4	247.9	202.8	264.1	235.6	237.6	229.4	239.5	214.3	219.7
100066344	ATG5	autophagy related 5	-	protein-coding	VGNC:VGNC:15626|Ensembl:ENSECAG00000013971	0.04535	0.11456	5567		627	507	431.5	378	369	480	705	424	415	408.5	471.5	392	406	423.5	303	374.5	364	574.5	470.5	236	169		472.4	466.8	441.6	424.7	508.4	452.3	490.7	445.4	412.2	395.6	409.4	414	430.9	390	390.4	444.1	383.3	421.4
100051544	ATG7	autophagy related 7	-	protein-coding	VGNC:VGNC:15627|Ensembl:ENSECAG00000022756	0.02112	0.06719	4419		170	108	129	101.5	116	128	171.5	126	139	133	181	122	114	141	95	125	132	213.5	167	131	103		128.1	99.4	132	114.1	159.8	120.6	119.4	132.4	138.1	128.8	157.2	128.9	121	129.8	122.4	148.2	139	156.6
100056136	ATG9A	autophagy related 9A	-	protein-coding	VGNC:VGNC:15628|Ensembl:ENSECAG00000007801	0.15474	0.27073	8037		439	210	234.5	230	186	234	381	264	280	270	278	245	251	307	181	204	220	431	247	241	213		330.7	193.4	240	258.4	256.3	220.5	265.2	277.3	278.1	261.4	241.4	258.8	266.4	282.7	233.2	241.9	231.7	316.1
100064027	ATG9B	autophagy related 9B	-	protein-coding	VGNC:VGNC:15629|Ensembl:ENSECAG00000006591	0.00041	0.00647	883		77	62	111	192	50	50	65	111	239.5	266.5	287.5	289	215	316.5	178	315	265	431	250	467.5	370		58	57.1	113.6	215.7	68.9	47.1	45.2	116.6	237.9	258.1	249.6	305.3	228.2	291.4	229.4	373.5	279	316.1
100054298	ATIC	5-aminoimidazole-4-carboxamide ribonucleotide formyltransferase/IMP cyclohydrolase	-	protein-coding	VGNC:VGNC:15630|Ensembl:ENSECAG00000014653	0.00018	0.00443	562		2753.25	1759	1588	1259.67	1459	2014	2845.67	1052.5	1105.5	1006	1382	1012	1152	1016	845.67	967	1072	1377.5	1281.5	533	432		2074.2	1619.7	1625	1415.4	2010.2	1897.8	1980.6	1105.6	1098.1	974.1	1200	1068.9	1222.6	935.5	1089.7	1146.7	1128.8	1010.4
100066513	ATL1	atlastin GTPase 1	-	protein-coding	VGNC:VGNC:15631|Ensembl:ENSECAG00000008487	0.00023	0.00499	656		42	25	27.5	27	24	52	38	42	32	84	49	58.33	73	52	38	78	52	120	58	101	77		31.6	23	28.1	30.3	33.1	49	26.4	44.1	31.8	81.3	42.5	61.6	77.5	47.9	49	92.5	54.8	88
100070059	ATL2	atlastin GTPase 2	-	protein-coding	VGNC:VGNC:15632|Ensembl:ENSECAG00000023470	0.48428	0.60962	11170		1426.5	1362.5	1096	1033	895	1344.25	1842.5	1092	949	1136	1356.5	1013	951.2	1253	892	1070	1141.5	1416	1201	866.5	659		1074.7	1254.6	1121.5	1160.7	1233.1	1266.7	1282.4	1147.1	942.6	1100	1177.9	1070	1009.5	1153.7	1149.4	1268.9	1202	1038.6
100054275	ATL3	atlastin GTPase 3	-	protein-coding	VGNC:VGNC:15633|Ensembl:ENSECAG00000019843	0.00053	0.00749	1003		2324.5	2189.5	1958	1715	1357	2032.5	2705.5	2149.5	2144.5	2579.5	2550.75	2207	2248.5	3094.5	1840	1960	2155.5	3106.5	2590.5	1889.5	1535		1751.2	2016.1	2003.6	1927.1	1869.7	1915.2	1883.1	2258	2130.1	2497.8	2214.9	2331.1	2386.3	2849.4	2370.9	2324.3	2269.7	2278.6
100061765	ATM	ATM serine/threonine kinase	-	protein-coding	VGNC:VGNC:15634|Ensembl:ENSECAG00000021147	0.93205	0.95264	13757		2296	2878.7	2634.5	2099.5	1757	2781.5	3143.2	2482	2172	2293	2890	2174.5	2140	2847	1909.25	2066.75	2142	3586.83	2842	1720	1341		1729.8	2650.7	2695.9	2359.1	2420.8	2621	2187.7	2607.3	2157.4	2220.4	2509.5	2296.8	2271.1	2621.5	2460.1	2450.8	2255.5	2630.9
100069801	ATMIN	ATM interactor	-	protein-coding	VGNC:VGNC:49420|Ensembl:ENSECAG00000011923	0.16611	0.28443	8212		687.5	720.5	697.5	551.5	415.5	661.5	974.5	625	649	728	788.5	659	613	693	500.5	581	649.5	864	627.75	483	390.5		517.9	663.4	713.8	619.7	572.5	623.3	678.3	656.6	644.6	704.9	684.7	696.1	650.6	638.1	644.9	689	683.9	633.7
100060226	ATN1	atrophin 1	DRPLA|atrophin-1	protein-coding	VGNC:VGNC:56536|Ensembl:ENSECAG00000021403	0.0077	0.0343	3156		579.5	558	490.5	478.7	318.5	478.5	672	467	553	669	762.5	555.2	591	626.5	383	461.33	578	980	596	457	402		436.6	513.8	501.9	537.9	438.8	450.9	467.7	490.6	549.3	647.8	662.1	586.4	627.2	576.9	493.5	547.1	608.6	718.8
100071499	ATOX1	antioxidant 1 copper chaperone	-	protein-coding	Ensembl:ENSECAG00000013276	0.91803	0.94311	13687		4704.67	2761.33	1992.5	1747	1156.5	2096	3793.71	2309	2377	2206	2226	2217	2412	2513.33	1661.83	1967.33	2306.17	2420.5	2653.83	1726	1359		3544.4	2542.6	2038.9	1963	1593.4	1975	2640.5	2425.6	2361	2136.1	1932.9	2341.7	2559.8	2314.2	2141.3	2333	2428.3	1775.4
100070951	ATP10B	ATPase phospholipid transporting 10B (putative)	-	protein-coding	Ensembl:ENSECAG00000021758	0.064	0.14564	6179		20	16	9	30	8	6	9	45	23	33	6	52	55	66	95	40	6	11	7	97	42		15.1	14.7	9.2	33.7	11	5.7	6.3	47.3	22.8	32	5.2	54.9	58.4	60.8	122.4	47.4	6.3	8.1
100061624	ATP10D	ATPase phospholipid transporting 10D (putative)	-	protein-coding	VGNC:VGNC:58473|Ensembl:ENSECAG00000012518	0.092	0.18667	6930		191	354	381.25	371	189	285	388	445.5	360	460	555	337	455	440	354	403	311	441	378	411	274		143.9	326	390.1	416.9	260.4	268.6	270.1	468	357.6	445.4	481.9	356	482.9	405.1	456.1	477.9	327.5	323.5
100066940	ATP11A	ATPase phospholipid transporting 11A	-	protein-coding	VGNC:VGNC:15636|Ensembl:ENSECAG00000014304	0.03235	0.09015	5046		4970	6015.5	6011.83	3693.17	3053	6528.83	8118	4562.75	4837.67	6401	6921.5	5650	5484	9142.33	3148.5	4704	7191.25	13542	7010	4526.33	4547.5		3744.3	5539	6151.9	4149.9	4206.5	6152	5650.3	4793.1	4805.2	6198.2	6010.2	5967.8	5820	8418.1	4056.9	5578.2	7572.2	9933
100066562	ATP11B	ATPase phospholipid transporting 11B (putative)	-	protein-coding	Ensembl:ENSECAG00000016912	0.13858	0.24966	7805		2654.5	2326	2062	1976.75	1340.5	2005.75	2489.5	2638.75	2416.5	2114	2724	2497.5	1723.5	2369	1553	1591	2112.5	3032.75	2109.08	1875	1479.5		1999.8	2141.8	2110	2221.2	1847	1890	1732.7	2772	2400.3	2047	2365.4	2638	1829.1	2181.3	2001.1	1886.7	2224.4	2224.5
100055432	ATP11C	ATPase phospholipid transporting 11C	-	protein-coding	VGNC:VGNC:15637|Ensembl:ENSECAG00000005393	0.64067	0.73846	12199		794	1061.5	811	639.5	567	1020	1076	817	754	907	751	800	731.5	892	647	767	829	1113.5	799.5	688	638		598.2	977.4	829.9	718.6	781.2	961.1	748.9	858.2	748.9	878.3	652.1	845	776.3	821.3	833.7	909.5	872.9	816.8
100052912	ATP12A	ATPase H+/K+ transporting non-gastric alpha2 subunit	-	protein-coding	VGNC:VGNC:15638|Ensembl:ENSECAG00000017460	0.00189	0.01461	1820		6576	5186.5	4660.83	4588	2892	4355.5	7147	5890.5	6008.33	6215	6657	5185	5620	6412.5	3888.5	4660	5725	8704.5	5169	4907.5	4585		4954.2	4775.7	4769.4	5155.4	3984.6	4104.1	4974.5	6187.9	5968	6018.1	5780.5	5476.6	5964.4	5904.5	5010.4	5526	6028.3	6384.7
100071205	ATP13A1	ATPase 13A1	-	protein-coding	VGNC:VGNC:15639|Ensembl:ENSECAG00000020569	0.94093	0.95892	13797		1104	711	748.5	698	517	751	1094.5	623.5	770	795.5	872.5	614	717	705.5	547	609.5	707.5	1079.5	845	450	470.5		831.7	654.7	765.9	784.3	712.3	707.7	761.8	655	764.8	770.3	757.6	648.5	760.9	649.6	704.8	722.8	745	791.8
100053155	ATP13A2	ATPase cation transporting 13A2	-	protein-coding	VGNC:VGNC:15640|Ensembl:ENSECAG00000016746	0.00134	0.01209	1558		295.33	278	239	233	150	202.5	283.5	296.5	319	351.5	322	305.5	300	393	223	258	318	554	235	384.5	306		222.5	256	244.6	261.8	206.7	190.8	197.3	311.5	316.9	340.4	279.6	322.7	318.4	361.9	287.3	305.9	334.8	406.4
100069072	ATP13A3	ATPase 13A3	-	protein-coding	VGNC:VGNC:15641|Ensembl:ENSECAG00000006749	0.00852	0.03672	3264		3264.67	2883.5	3329.5	2812.67	1808.5	2805.33	4029	3686.5	3221.33	4094.5	3843.25	3944.5	3875.33	3884.83	2495	3729.83	3347.33	4697.5	3316	3426.83	2197.5		2459.5	2655.1	3407.1	3160.5	2491.8	2643.4	2804.3	3872.6	3199.7	3964.8	3337.2	4166.4	4112.8	3577.1	3214.8	4423	3524.7	3445.6
100068956	ATP13A5	ATPase 13A5	-	protein-coding	VGNC:VGNC:15643|Ensembl:ENSECAG00000024692	0.06916	0.15339	6340		5	20	27	28.5	5	3	4	4	33	209	135	153	12	13	65	41	15	58	1	132.5	27		3.8	18.4	27.6	32	6.9	2.8	2.8	4.2	32.8	202.4	117.2	161.6	12.7	12	83.8	48.6	15.8	42.5
100034139	ATP1A1	ATPase Na+/K+ transporting subunit alpha 1	-	protein-coding	VGNC:VGNC:49506|Ensembl:ENSECAG00000024623	0.00437	0.02396	2564		17001.2	20016	16325.5	17615.5	7951.75	14164.5	18954.5	22721.5	22793.7	24307.5	27001.3	23455.2	20945.9	26299	17307.5	19979	20473.2	30235.5	18851.5	17738.2	14631		12808.3	18430.6	16705.8	19793.9	10956	13347	13192.7	23868.7	22640.6	23537.5	23446.3	24774.5	22229.4	24215.7	22301	23692	21557.9	22177.7
100033968	ATP1B1	ATPase Na+/K+ transporting subunit beta 1	-	protein-coding	VGNC:VGNC:50803|Ensembl:ENSECAG00000017771	0.0008	0.00927	1209		9744.5	13331	10663	13090	5473.7	10382.5	12439.5	15258	15682.5	19697.3	19368	19467.3	20346.5	20741	15806	16362.5	17964	25251.5	12556	16194.5	12580.8		7341.3	12275.1	10911.4	14708.8	7541.7	9783.3	8658.1	16028.4	15577.2	19073.3	16818	20562.3	21593.3	19098	20366.3	19403.4	18915.7	18521.9
100062895	ATP1B3	ATPase Na+/K+ transporting subunit beta 3	-	protein-coding	VGNC:VGNC:15647|Ensembl:ENSECAG00000019885	0.00157	0.01325	1670		10583	6794.17	5567.67	6599.5	4297.5	6880.37	10756	7899.17	7311.67	5923.73	7291.03	6838.37	5350.58	5464.67	4502.17	5102.5	5635.33	6516.67	6550.25	2942.67	2338.42		7973	6256	5697.4	7415.6	5921.2	6483.3	7486.4	8298	7262.6	5736.1	6331.1	7223	5678.4	5031.8	5801.1	6050.8	5933.9	4780
100054108	ATP23	ATP23 metallopeptidase and ATP synthase assembly factor homolog	-	protein-coding	VGNC:VGNC:15649|Ensembl:ENSECAG00000019876	0.51135	0.63271	11364		294	156	144	155	129	209	262	131	180.33	180	206	159	181	197	125.5	161	199	218.5	192	121	106		221.5	143.6	147.4	174.2	177.7	196.9	182.4	137.6	179.1	174.3	178.9	167.9	192.1	181.4	161.7	190.9	209.5	160.3
100064403	ATP2A1	ATPase sarcoplasmic/endoplasmic reticulum Ca2+ transporting 1	-	protein-coding	VGNC:VGNC:15650|Ensembl:ENSECAG00000012593	0.00262	0.01775	2077		203	74	111.5	104.5	109.5	160	203.5	75.5	55	74.5	104.83	71.5	73	83	58	76.5	91	102	68	40.83	40		152.9	68.1	114.1	117.4	150.9	150.8	141.6	79.3	54.6	72.1	91	75.5	77.5	76.4	74.7	90.7	95.8	74.8
791242	ATP2A2	ATPase sarcoplasmic/endoplasmic reticulum Ca2+ transporting 2	-	protein-coding	VGNC:VGNC:15651|Ensembl:ENSECAG00000007671	0.00087	0.00972	1255		5388.17	5238	4392	3821	3275.5	4859.5	6749.17	3017.25	3060.5	3468.33	4046.83	3125.17	3148	3374.5	2731.17	2917.5	3481.5	4684.5	3875.5	1990.83	1600		4059.3	4823.1	4494.3	4293.5	4513	4579	4697.6	3169.6	3039.9	3358.5	3514	3301	3340.9	3107.2	3519.2	3459.7	3665.9	3436.1
100072684	ATP2A3	ATPase sarcoplasmic/endoplasmic reticulum Ca2+ transporting 3	-	protein-coding	VGNC:VGNC:15652|Ensembl:ENSECAG00000012083	0.17672	0.29737	8356		28	35	25	20	21	18	21	17	8	22	14.33	24	11	18	13	21	14	23	15	10.33	21		21.1	32.2	25.6	22.5	28.9	17	14.6	17.9	7.9	21.3	12.4	25.3	11.7	16.6	16.8	24.9	14.7	16.9
100051636	ATP2B1	ATPase plasma membrane Ca2+ transporting 1	-	protein-coding	VGNC:VGNC:15653|Ensembl:ENSECAG00000008450	0.09793	0.19517	7055		1375.5	1835	1424	1447.5	868.5	1372.5	1736	1623.5	1624.5	1744	1955.83	1593	1475.5	1717	1439.5	1441	1548.5	2140	1514.5	1132.5	790		1036.3	1689.7	1457.2	1626.5	1196.6	1293.3	1208.3	1705.5	1613.6	1688.8	1698.3	1682.6	1565.9	1581	1854.8	1708.8	1630.5	1569.7
100049920	ATP2B4	ATPase plasma membrane Ca2+ transporting 4	-	protein-coding	VGNC:VGNC:49512|Ensembl:ENSECAG00000002919	7e-05	0.00282	349		1989.17	1174	1137	840	1025	1460.5	1806	777	703	724	868	647	658	852.5	472	576	581	1147	1108	549	498		1498.6	1081	1163.5	943.9	1412.3	1376.2	1257	816.2	698.3	701.1	753.7	683.4	698.3	785	608.2	683	611.8	841.3
100052698	ATP2C1	ATPase secretory pathway Ca2+ transporting 1	-	protein-coding	VGNC:VGNC:15656|Ensembl:ENSECAG00000023680	0.09758	0.19462	7050		470	452	411	380	302.5	419	536.5	434.5	489.5	511.5	513	452	399.5	524.5	370.5	373	368.5	617.5	407	422	347		354.1	416.2	420.6	427	416.8	394.8	373.4	456.4	486.2	495.3	445.5	477.4	424	483	477.4	442.3	388	452.9
100070166	ATP2C2	ATPase secretory pathway Ca2+ transporting 2	-	protein-coding	VGNC:VGNC:15657|Ensembl:ENSECAG00000005796	0.00129	0.01182	1531		93	57	47	72	58	67	50	57	52	48.5	53	106	53	57	72	79	71	147	52	173	186.2		70.1	52.5	48.1	80.9	79.9	63.1	34.8	59.9	51.7	47	46	112	56.2	52.5	92.8	93.7	74.8	107.8
100053178	ATP5F1A	ATP synthase F1 subunit alpha	ATP5A1	protein-coding	VGNC:VGNC:15659|Ensembl:ENSECAG00000021561	0.052	0.12646	5782		16132	14231.5	11868.5	11959	6952.5	10944	17866.5	13810.3	13305	13939.5	15263	12764	13757.5	14767	9861	11798.5	12804.5	17082.5	11823	9476.5	7840		12153.5	13104.3	12145	13437.9	9579.3	10312.4	12435.4	14507.6	13215.6	13497.9	13253.5	13481.9	14600.5	13597.2	12706.1	13991.2	13482.9	12530
100059825	ATP5F1B	ATP synthase F1 subunit beta	ATP5B	protein-coding	VGNC:VGNC:15660|Ensembl:ENSECAG00000022627	0.47661	0.6025	11123		24187.5	19681.5	15781.5	15495	10282	15629.2	25131.5	17432.5	18204.8	18493	19581.5	16589.5	17458.5	20609.7	12875	14084.5	17031.5	24683	16175	13209.5	11363		18222.3	18122.6	16149.2	17411.2	14166.7	14727.2	17492	18312.6	18082.5	17907.2	17003.4	17522.6	18528.3	18977.1	16589.6	16702.1	17933.8	18104.9
100069978	ATP5F1C	ATP synthase F1 subunit gamma	ATP5C1	protein-coding	VGNC:VGNC:58981|Ensembl:ENSECAG00000024684	0.00768	0.03428	3151		7627.5	5874	4696	4703.5	3134	5079	7683	5727	5829	5817.83	6275	5591.5	5900	6251.5	4429.5	4814	5654.5	6740.33	4979	4045	2989		5746.4	5408.7	4805.4	5285.2	4318.1	4785.9	5347.5	6016.1	5789.9	5633.5	5448.8	5906	6261.5	5756.3	5707.5	5708.7	5954.1	4944
100146850	ATP5F1D	ATP synthase F1 subunit delta	ATP5D	protein-coding	VGNC:VGNC:58124|Ensembl:ENSECAG00000012169	0.49838	0.62192	11268		5062	3395	2362	2311	1574	2786	4289	2756	3110	2547	2663	2590	2838	2860	2038	2162	2671	3366	2539	1834	1630		3813.6	3126.1	2417	2596.8	2168.7	2625.2	2985.2	2895.1	3089.1	2466.3	2312.4	2735.7	3011.9	2633.4	2626	2563.8	2812.5	2469
100630568	ATP5F1E	ATP synthase F1 subunit epsilon	ATP5E	protein-coding	Ensembl:ENSECAG00000025162	0.01191	0.0458	3658		4143	3244	2410	2223	1371	2264	3751	2719	2986	3370	2971.5	2953	3725	3592.5	2491	2778	3031.5	3740	3059	2758	1793.5		3121.2	2987.1	2466.2	2497.9	1889	2133.3	2610.8	2856.3	2965.9	3263.2	2580.3	3119.1	3953.3	3307.9	3209.7	3294.3	3192.1	2743.3
100056596	ATP5IF1	ATP synthase inhibitory factor subunit 1	ATPIF1	protein-coding	VGNC:VGNC:15691|Ensembl:ENSECAG00000011826	0.15764	0.27423	8083		4343	2874	1984	2140.5	1647	2616.5	3937.5	2281	2523	2550	2697.5	2636	2532.5	2467.5	1966.5	2116	2448	2698.5	2691	1642	1208.5		3271.9	2646.4	2030.2	2405.2	2269.3	2465.5	2740.6	2396.2	2506.1	2469.2	2342.3	2784.3	2687.7	2272	2533.9	2509.3	2577.7	1979.3
100069523	ATP5MC1	ATP synthase membrane subunit c locus 1	ATP5G1	protein-coding	VGNC:VGNC:51377|Ensembl:ENSECAG00000019908	0.01026	0.0415	3478		9751.5	5146.5	3860	3790.5	3114	5200	8402	4337.5	4516.5	3742.5	4458	3919	4221.5	3959	3099.5	3362.5	4146.5	4689.5	4081.5	2269	1725		7346.6	4738.9	3949.9	4259.3	4290.5	4899.9	5848	4556.5	4486.2	3623.9	3871.1	4139.4	4480.2	3645.4	3993.8	3987.4	4366.2	3439.7
100064131	ATP5MC2	ATP synthase membrane subunit c locus 2	ATP5G2	protein-coding	VGNC:VGNC:56537	0.67749	0.76713	12418		7541.67	4589.5	3672.67	3387	2242	3825.5	5959.67	3894.83	4021.5	3826.5	4254	3895	4233	4282.5	3047	3400	4008	4928	3570.5	3074.5	2453.5		5681.7	4226	3758.2	3805.9	3089.1	3604.7	4148	4091.5	3994.5	3705.3	3693.9	4114.1	4492.4	3943.3	3926.1	4031.9	4220.3	3614.7
100053347	ATP5MC3	ATP synthase membrane subunit c locus 3	ATP5G3	protein-coding	VGNC:VGNC:51436|Ensembl:ENSECAG00000008514	0.10091	0.19911	7126		11329.2	7664	5866.5	5884.67	4417.5	7277.17	10856.3	6815.33	7271.5	6899.33	7777.5	6379.5	7247.5	7504.83	5457.33	5941.67	6740	8520	6461.5	4711	3776.5		8535.1	7057	6003.2	6612.4	6086.5	6857.2	7556.2	7159.4	7222.7	6680.8	6753.5	6738.3	7691.6	6910.3	7031.9	7045.9	7097.1	6249.4
100629664	ATP5MD	ATP synthase membrane subunit DAPIT	USMG5	protein-coding	Ensembl:ENSECAG00000028196	0.13711	0.2478	7780		3266.83	2108	1725.5	1679.5	1165.83	1954.5	3002.83	1927	2027.33	2070	2183.5	1994	2118.5	2292.33	1586	1737	2077.83	2469	2052.5	1452.5	1077.33		2461.2	1941	1765.7	1887.2	1606.3	1841.7	2090	2024.3	2013.7	2004.4	1896	2106.2	2248.3	2110.7	2043.6	2059.8	2187.9	1811
100629290	ATP5ME	ATP synthase membrane subunit e	ATP5I	protein-coding	VGNC:VGNC:51142	0.16695	0.28541	8225		2741	1481.5	1128	1129.5	839.5	1467.5	2248.5	1281.5	1433.5	1158.5	1411	1415.33	1464.5	1364.5	1036.5	1138.5	1367	1545.5	1294.5	901	647		2065	1364.2	1154.3	1269.2	1156.7	1382.8	1565	1346.2	1423.9	1121.8	1225.2	1494.9	1554.2	1256.4	1335.5	1350.1	1439.4	1133.6
100059401	ATP5MF	ATP synthase membrane subunit f	ATP5J2	protein-coding	VGNC:VGNC:15664|Ensembl:ENSECAG00000002088	0.19046	0.31426	8522		4980.33	2767	2150	2100	1483	2407	4081	2539	2852	2626	2807	2902	3012	2917	2111.5	2303	2729	3200	2400	1991	1360		3752.1	2547.8	2200.1	2359.7	2043.3	2268.1	2840.5	2667.2	2832.8	2542.8	2437.4	3065.2	3196.6	2685.9	2720.7	2731	2873.6	2347.2
100063018	ATP5MG	ATP synthase membrane subunit g	ATP5L	protein-coding	Ensembl:ENSECAG00000023715	0.29318	0.42782	9636		4264.5	3115	2247.5	2178	1437.5	2522	3692.5	2730.5	3034	2849.5	2814.5	2655	3053.5	3217.5	2157	2263	2835	3348.5	2166	2357.5	1779		3212.8	2868.3	2299.9	2447.3	1980.6	2376.4	2570.1	2868.4	3013.6	2759.2	2443.9	2804.3	3240.6	2962.6	2779.3	2683.6	2985.2	2456.1
100629643	ATP5MPL	ATP synthase membrane subunit 6.8PL	C24H14orf2	protein-coding	VGNC:VGNC:50449	0.06254	0.14329	6137		5612.2	3450	2609.25	2611.17	2070.17	3346.33	5252.17	2909.17	3071.67	3040.67	3083.67	2905.67	3185.83	3167.83	2307.17	2529.17	3039.67	3602.75	2866.5	1921.17	1542.17		4228.1	3176.7	2670	2934.1	2852.3	3153.2	3655.6	3056.1	3051	2944.3	2677.7	3069.1	3381	2916.9	2972.8	2999.2	3200.7	2642.6
100058893	ATP5PB	ATP synthase peripheral stalk-membrane subunit b	ATP5F1	protein-coding	VGNC:VGNC:15661|Ensembl:ENSECAG00000018599	0.13977	0.25119	7824		7515.5	5784.17	4838	4608.17	3173.75	5339	7172	5487.5	5337	5583.67	6028	5328	5423.5	6014.5	4152	4641	5336	7041	5028	3796	3170		5662	5326	4950.7	5178	4372.8	5030.9	4991.9	5764.6	5301.2	5406.8	5234.4	5627.7	5755.8	5538.1	5349.9	5503.5	5618.7	5164.6
100052170	ATP5PD	ATP synthase peripheral stalk subunit d	ATP5H	protein-coding	VGNC:VGNC:15662|Ensembl:ENSECAG00000009487	0.21794	0.34572	8864		3984.5	2561	1785.75	1983	1382.5	2387.5	3389.5	2293.17	2655	2474.5	2612	2440.75	2549	2680	1940	2082	2488.5	2841	2126	1805.5	1544		3001.8	2358.2	1827.4	2228.2	1904.8	2249.7	2359.2	2408.9	2637.2	2396.1	2268.1	2578	2705.2	2467.7	2499.7	2468.9	2620.3	2083.9
100066379	ATP5PF	ATP synthase peripheral stalk subunit F6	ATP5J	protein-coding	VGNC:VGNC:15663|Ensembl:ENSECAG00000017858	0.03288	0.09117	5070		4084.83	2503.17	2139.67	2147.83	1447	2474.5	3537	2640.37	2753.5	2552.33	2767.83	2649.5	2805.5	2842.75	2137.25	2382.5	2785.5	3069.75	2368.5	1994.83	1380		3077.4	2304.9	2189.5	2413.4	1993.7	2331.7	2461.8	2773.7	2735	2471.5	2403.4	2798.5	2977.4	2617.6	2753.9	2825.3	2933.1	2251.7
100052131	ATP5PO	ATP synthase peripheral stalk subunit OSCP	ATP5O	protein-coding	Ensembl:ENSECAG00000009059	0.18446	0.30658	8460		5258	3465.5	2771	2632	2124	3302	5068.5	3117.5	3381	3027	3668	3071.5	3099	3343	2497	2846	3113.5	4026.5	2862.5	2278	1803.5		3961.3	3191	2835.6	2957.5	2926.5	3111.4	3527.8	3274.9	3358.3	2931.1	3185.1	3244.3	3288.9	3078.2	3217.4	3374.9	3278.5	2953.4
100630677	ATP6AP1	ATPase H+ transporting accessory protein 1	-	protein-coding	VGNC:VGNC:15665|Ensembl:ENSECAG00000014216	0.5812	0.69017	11841		1846.5	2333	1897.5	1086.5	677.5	1928.5	1819.5	2167.5	1375.5	2171.5	1406.5	1988.5	1877	2363.5	1448	1031	2066.5	3146.17	1746.5	1119	1386		1391.1	2148.2	1941.7	1220.9	933.5	1817.2	1266.4	2276.9	1366.3	2102.7	1221.3	2100.3	1992	2176.3	1865.8	1222.6	2176	2307.7
100073247	ATP6AP1L	ATPase H+ transporting accessory protein 1 like	-	protein-coding	VGNC:VGNC:55409|Ensembl:ENSECAG00000020318	0.03742	0.09996	5264		10	12	19	14	10	20	7	22	19	22	18	15	17	32	22	9	18	45	45	13	16		7.5	11	19.4	15.7	13.8	18.8	4.9	23.1	18.9	21.3	15.6	15.8	18	29.5	28.3	10.7	19	33
100057118	ATP6AP2	ATPase H+ transporting accessory protein 2	-	protein-coding	VGNC:VGNC:15666|Ensembl:ENSECAG00000019889	0.01096	0.0433	3559		2873	4322.5	3590.5	2746.5	1303	2958	2926	4549.5	3421	5134	3863	4476.5	4386	5695.5	3183	3123.5	4126	5548	4326.5	4512	4201.5		2164.5	3980.1	3674.2	3086.1	1795.3	2787.3	2036.6	4779.2	3398	4971.4	3354.4	4728.3	4654.8	5244.3	4101.3	3704	4344.6	4069.4
100052802	ATP6V0A1	ATPase H+ transporting V0 subunit a1	-	protein-coding	VGNC:VGNC:15667|Ensembl:ENSECAG00000016326	0.00205	0.01529	1882		392.5	289	249	281	172	280	302	357	358	308	313.5	340	315	356	262	264.5	329	525	308	412	367		295.7	266.1	254.8	315.7	237	263.8	210.2	375	355.6	298.2	272.2	359.1	334.3	327.8	337.6	313.7	346.4	385.1
100061140	ATP6V0A2	ATPase H+ transporting V0 subunit a2	-	protein-coding	VGNC:VGNC:15668|Ensembl:ENSECAG00000024587	0.00039	0.00631	860		1285.5	1088.5	1000	866	760	1091	1463	756	779	848	936	774.5	736.5	807	586	633.5	774.5	1029	998	492	441		968.5	1002.3	1023.3	973.1	1047.1	1028	1018.3	794.2	773.8	821.1	812.8	818.1	781.6	743.1	755.1	751.2	815.5	754.8
100064797	ATP6V0A4	ATPase H+ transporting V0 subunit a4	-	protein-coding	VGNC:VGNC:15669|Ensembl:ENSECAG00000016114	0.02056	0.06601	4379		4110	3389.5	2918.5	2619.5	1789	2784.5	4485.83	3054.33	2995	3271	3301.5	2859.5	2868	3481	2226.5	2468	3022	4698.5	3472.5	2554.5	2292		3096.4	3121	2986.5	2943.4	2464.9	2623.8	3122.2	3208.5	2974.9	3167.4	2866.8	3020.3	3043.7	3205.3	2868.9	2926.7	3182.1	3446.3
100146553	ATP6V0B	ATPase H+ transporting V0 subunit b	-	protein-coding	VGNC:VGNC:15670|Ensembl:ENSECAG00000024290	0.74655	0.81984	12804		1952.5	1108.5	835.5	885	608.5	1103	1660	1149.5	1139.5	961.5	971	1028	1028.5	969.5	723	847.5	1133	1425.5	880	660.5	679		1471	1020.7	855	994.4	838.4	1039.3	1155.4	1207.5	1131.8	931	843.2	1085.8	1091.5	892.7	931.6	1005	1193	1045.6
100065783	ATP6V0C	ATPase H+ transporting V0 subunit c	-	protein-coding	VGNC:VGNC:15671|Ensembl:ENSECAG00000026846	0.33089	0.46671	9969		6961.5	6132.5	4088.5	4684.5	3600	5709	8911.25	5681.5	5790	5440	5506.83	5352.5	4899.5	5658	3574	4398.5	5197	7311	5096	3789	3486.5		5244.6	5646.8	4183.8	5263.8	4960.1	5379.5	6202.4	5968.4	5751.1	5267.7	4781.8	5653.6	5199.7	5209.8	4605.2	5215.9	5472.3	5362.6
100053316	ATP6V0D1	ATPase H+ transporting V0 subunit d1	-	protein-coding	VGNC:VGNC:15672|Ensembl:ENSECAG00000015817	0.67044	0.76142	12381		1820	1274	1085.5	915.5	550	1009	1554	1201.5	1275	1086.5	1173.5	1100	1069	1023.5	759	883.5	1062	1466	892.5	778.5	786.5		1371.1	1173.1	1110.8	1028.7	757.8	950.8	1081.6	1262.2	1266.4	1052.1	1019	1161.9	1134.5	942.4	978	1047.7	1118.3	1075.3
100049996	ATP6V0D2	ATPase H+ transporting V0 subunit d2	-	protein-coding	VGNC:VGNC:15673|Ensembl:ENSECAG00000015484	0.54655	0.66273	11596		21	17	8	12	5	6	2	8	14	15	8	13	1	4	11	10.5	6	6	23	8	10		15.8	15.7	8.2	13.5	6.9	5.7	1.4	8.4	13.9	14.5	6.9	13.7	1.1	3.7	14.2	12.5	6.3	4.4
100069785	ATP6V0E1	ATPase H+ transporting V0 subunit e1	-	protein-coding	VGNC:VGNC:15674|Ensembl:ENSECAG00000000869	0.52485	0.64387	11461		2352.33	1733.83	1305.83	1186.5	845	1422.5	2040.5	1454.5	1578.5	1625	1586.5	1475.83	1551.83	1649.5	1205.7	1273.7	1438.5	1974.5	1443	1236.83	1106.5		1772.2	1596.5	1336.3	1333.2	1164.3	1340.4	1420.2	1527.9	1567.9	1573.5	1377.6	1558.8	1646.9	1518.8	1553.6	1510.4	1514.7	1448.3
100629184	ATP6V0E2	ATPase H+ transporting V0 subunit e2	-	protein-coding	Ensembl:ENSECAG00000014451	0.61733	0.71898	12073		31	15	27	10	15	30	27	19	23	20	21	12	18	26	17	12	11	29	18	11	6		23.4	13.8	27.6	11.2	20.7	28.3	18.8	20	22.8	19.4	18.2	12.7	19.1	23.9	21.9	14.2	11.6	21.3
100061223	ATP6V1A	ATPase H+ transporting V1 subunit A	-	protein-coding	VGNC:VGNC:15675|Ensembl:ENSECAG00000021773	0.06299	0.14404	6149		7708.5	7671	6210	6310	4019.33	6883.7	9054.5	7723	7251.33	6866	8254	6602	6665	8098	5616	5824.5	7329	10269	6881.5	5863.7	5370		5807.4	7063.4	6354.7	7090.3	5537.9	6486.4	6302.1	8112.9	7202.6	6648.5	7167.3	6973.3	7073.4	7456.5	7236.3	6907	7717.3	7532.3
100050282	ATP6V1B1	ATPase H+ transporting V1 subunit B1	-	protein-coding	VGNC:VGNC:15676|Ensembl:ENSECAG00000022593	0.19337	0.31765	8559		2239	2008	1890.5	1814.33	1105	2008	2666	1734.5	1735.5	1860.5	2421	1972.5	1760.2	2164	1061.5	1141.5	1779	2075	2131.5	1019	889		1686.8	1849	1934.5	2038.7	1522.5	1892.1	1855.6	1822.1	1723.8	1801.6	2102.3	2083.4	1868.1	1992.6	1367.8	1353.6	1873.3	1522
100055525	ATP6V1B2	ATPase H+ transporting V1 subunit B2	-	protein-coding	VGNC:VGNC:15677|Ensembl:ENSECAG00000016500	0.53879	0.65624	11544		1727.5	1254	1026	1011.5	734.5	1234	1761.5	1130.5	1116.5	1116	1264.5	1072.5	1049	1174	807.25	816	1130	1571	1026	835.5	688.5		1301.5	1154.7	1049.9	1136.6	1012	1162.8	1226	1187.6	1109	1080.6	1098	1132.8	1113.3	1081	1040.2	967.7	1189.9	1152.3
100056307	ATP6V1C1	ATPase H+ transporting V1 subunit C1	-	protein-coding	VGNC:VGNC:15678	0.70309	0.78724	12558		243	144	140	135.5	109	209	249	179.5	190.5	164	181	165.33	158.5	182	125.5	146.5	154	196	165.83	138	124		183.1	132.6	143.3	152.3	150.2	196.9	173.3	188.6	189.2	158.8	157.2	174.6	168.2	167.6	161.7	173.7	162.2	143.8
111767396	ATP6V1C1	ATPase H+ transporting V1 subunit C1	-	protein-coding	Ensembl:ENSECAG00000024964	0.25017	0.38157	9219		472	297	317	285.5	226.5	382	490	369	376	343.5	415.5	335.17	310	385.5	247.5	299.5	342	410.5	342.33	252.33	234.5		355.6	273.5	324.4	320.8	312.1	360	341	387.6	373.5	332.6	360.8	354	329	355	318.9	355.2	360.1	301.1
100057005	ATP6V1C2	ATPase H+ transporting V1 subunit C2	-	protein-coding	VGNC:VGNC:15679	0.33682	0.47214	10031		1175	686	695	651	524.5	717	966.5	789	965.5	737.5	865.5	886	727.5	978.33	581	643.5	735	1125.5	892	609	476.5		885.2	631.7	711.2	731.5	722.7	675.6	672.7	828.8	959	714.1	751.5	935.8	772.1	900.8	748.6	763.1	773.9	825.6
100052659	ATP6V1D	ATPase H+ transporting V1 subunit D	-	protein-coding	VGNC:VGNC:15680|Ensembl:ENSECAG00000017556	0.97769	0.9842	13968		1374	990	762.5	687.83	480	981	1101	858.5	909.5	920.5	892	780	861.5	836.5	602	670.17	929	1127	866	694	583		1035.1	911.6	780.3	772.9	661.4	924.4	766.3	901.8	903.4	891.3	774.6	823.9	914.3	770.2	775.7	794.7	978.2	826.7
100049854	ATP6V1E1	ATPase H+ transporting V1 subunit E1	-	protein-coding	VGNC:VGNC:15681|Ensembl:ENSECAG00000016487	0.76943	0.83621	12938		2313.5	1854	1506.5	1315	1065	1709.33	2469.83	1578	1603.5	1639	1763.5	1452.5	1573.5	1754.5	1282	1348	1528.5	2147.33	1634.5	1208.33	950		1742.9	1707.2	1541.6	1477.6	1467.4	1610.7	1719.1	1657.7	1592.7	1587.1	1531.3	1534.2	1669.9	1615.5	1651.9	1598.5	1609.5	1575.1
102148469	ATP6V1F	ATPase H+ transporting V1 subunit F	-	protein-coding	Ensembl:ENSECAG00000034144	0.84104	0.88689	13333		840.5	598.5	473	343	275	451.5	602	464	515	492	463	474.5	482	498	311	329	452	572	473	375	274		633.2	551.1	484	385.4	378.9	425.4	419	487.4	511.5	476.4	402	501.2	511.5	458.6	400.7	390.1	475.9	419.6
100051132	ATP6V1G1	ATPase H+ transporting V1 subunit G1	-	protein-coding	VGNC:VGNC:56864|Ensembl:ENSECAG00000037138	0.17333	0.29342	8306		2310.5	1980	1148	1458.5	1031	1637	2423	2025.5	1992	1720	1587.83	2075	2064.5	1690.5	1255	1447.17	2013	2422.5	1362	1257.5	1072.5		1740.7	1823.2	1174.7	1638.9	1420.5	1542.5	1686.5	2127.8	1978.6	1665.5	1378.8	2191.7	2191	1556.6	1617.1	1716.1	2119.6	1776.9
100051640	ATP6V1G3	ATPase H+ transporting V1 subunit G3	-	protein-coding	Ensembl:ENSECAG00000023881	0.03733	0.09985	5257		53	23.5	18	23	6	12	12.5	29	39.5	44	42	56	45.5	65.5	29	36.5	52.5	45.5	80.5	27.5	15.5		39.9	21.6	18.4	25.8	8.3	11.3	8.7	30.5	39.2	42.6	36.5	59.1	48.3	60.3	37.4	43.3	55.3	33.4
100054947	ATP6V1H	ATPase H+ transporting V1 subunit H	-	protein-coding	VGNC:VGNC:15683|Ensembl:ENSECAG00000024159	0.06547	0.14823	6210		985	661	555	557	473	739	1058	775	737	654	693	669	582	643	424	525	584	920	652	518	393		742.1	608.6	567.9	625.9	651.7	696.3	736.4	814.1	732.1	633.3	601.8	706.6	617.7	592.1	546.3	622.6	614.9	674.8
100071762	ATP7A	ATPase copper transporting alpha	-	protein-coding	VGNC:VGNC:15684|Ensembl:ENSECAG00000016767	0.01101	0.04345	3564		263	374	335	298	200	292.5	279	435	353	546	423	511	565	631	334	328	451	752	334	350	344		198.1	344.4	342.8	334.9	275.6	275.6	194.2	457	350.6	528.7	367.3	539.7	599.6	581	430.4	389	474.9	551.6
100052751	ATP7B	ATPase copper transporting beta	-	protein-coding	VGNC:VGNC:15685|Ensembl:ENSECAG00000019943	0	0.00068	54		682.5	591	559	569	421	648	766	575	649	711	831	612	607	813	552	606	576	1139	879	1064	728		514.2	544.2	572	639.4	580.1	610.6	533.2	604	644.6	688.5	721.6	646.4	644.2	748.6	711.3	718.6	606.5	835.5
100062902	ATP8A1	ATPase phospholipid transporting 8A1	-	protein-coding	VGNC:VGNC:15686|Ensembl:ENSECAG00000022873	0.00039	0.00634	863		1753.67	2299	1750.5	2077	890	1461.5	1971.5	3435.5	2978	3064.5	3230.5	2949	3067.17	3287	2423.5	2567	2828.33	4319	2814	3114.25	1985.5		1321.2	2116.9	1791.3	2333.9	1226.3	1377.2	1372.2	3609	2958	2967.4	2805.2	3114.9	3255.1	3026.6	3122.7	3044.1	2978.2	3168
100054112	ATP8B1	ATPase phospholipid transporting 8B1	-	protein-coding	VGNC:VGNC:15687|Ensembl:ENSECAG00000021015	0.50808	0.6301	11338		1708	1112	1221.5	1044	787	1135	1811.5	1278.5	1196	1196.5	1319	1146.5	937	1376	841	990	1118.5	1610	1197	923.5	807.5		1286.8	1023.9	1250	1173.1	1084.3	1069.5	1260.8	1343.1	1188	1158.6	1145.3	1211	994.4	1267	1083.6	1174	1177.8	1180.9
100629225	ATP8B2	ATPase phospholipid transporting 8B2	-	protein-coding	VGNC:VGNC:15688|Ensembl:ENSECAG00000001415	0.19391	0.31816	8569		426.5	355.25	292.25	285.5	188	358.2	503.25	282	245	326.45	326.75	253.5	283	321.5	170.5	219.25	293	391	343.5	144	112		321.3	327.1	299.1	320.8	259	337.5	350.3	296.2	243.4	316.1	283.7	267.8	300.3	296	219.7	260	308.5	286.8
100052707	ATP9A	ATPase phospholipid transporting 9A (putative)	-	protein-coding	VGNC:VGNC:56195|Ensembl:ENSECAG00000020949	0.00254	0.01739	2053		911	827	666.5	635.5	428	665	1045.5	725.5	640	969	898	756.5	811	955.5	645	767	793	1357	676	836.5	722.5		686.3	761.5	682	714.1	589.7	626.6	727.7	762.1	635.7	938.3	779.8	799.1	860.7	879.8	831.1	909.5	835	995.4
100065346	ATP9B	ATPase phospholipid transporting 9B (putative)	-	protein-coding	Ensembl:ENSECAG00000018805	0.05137	0.12536	5762		678	519	471.5	461	379	464	668.5	377.5	441	559.5	598.33	428	465.5	560	417.5	503.5	535.5	730	587	393	331		510.8	477.9	482.5	518	522.2	437.2	465.3	396.6	438	541.8	519.6	452.1	494	515.6	538	597.1	563.9	535.5
100064407	ATPAF1	ATP synthase mitochondrial F1 complex assembly factor 1	-	protein-coding	VGNC:VGNC:15689|Ensembl:ENSECAG00000018487	0.00523	0.02655	2771		2432.5	2441.67	1948.5	1826	1305.67	2052	3352.83	1867.5	1965	1865.5	2173	1725.5	1834.5	1938.5	1345	1505	1880.2	2279	1873.5	983	862.5		1832.6	2248.3	1993.9	2051.8	1799	1933.6	2333.6	1961.8	1951.8	1806.4	1886.9	1822.6	1946.9	1784.9	1733.1	1784.7	1979.8	1671.6
100052098	ATPAF2	ATP synthase mitochondrial F1 complex assembly factor 2	-	protein-coding	VGNC:VGNC:15690|Ensembl:ENSECAG00000019200	0.03778	0.1006	5280		591	226	229	241	224	299	457	273	298	214.5	273	246	199	209	189	203	233	272	215	170	150		445.2	208.1	234.3	270.8	308.6	281.7	318.1	286.8	296	207.7	237.1	259.8	211.2	192.4	243.5	240.7	245.3	199.5
100070925	ATPSCKMT	ATP synthase c subunit lysine N-methyltransferase	FAM173B	protein-coding	VGNC:VGNC:59236	0.03165	0.0888	5012		217	158	82	84	110	149	190	89	116.5	101	130	111.5	107	76	98	75	98	109	85	76	58		163.5	145.5	83.9	94.4	151.6	140.4	132.2	93.5	115.7	97.8	112.9	117.8	113.6	70	126.3	88.9	103.2	80
100062529	ATR	ATR serine/threonine kinase	-	protein-coding	VGNC:VGNC:15692|Ensembl:ENSECAG00000013285	0.81572	0.87031	13179		554	624.5	638	597	528.5	722	843	600	522	609	860	605	506	690	415	535	614	725	717	437	319		417.4	575	652.9	670.8	728.2	680.3	586.7	630.3	518.5	589.7	746.8	639	537	635.3	534.7	634.4	646.5	531.8
100071247	ATRAID	all-trans retinoic acid induced differentiation factor	-	protein-coding	Ensembl:ENSECAG00000041819	0.64442	0.74158	12218		456.95	278	280.5	273.2	156	249	315	298	279.5	320.7	285.2	331	353.5	376.2	189.5	226	302.5	382.7	249.5	271	200		344.3	256	287	307	214.9	234.6	219.2	313	277.6	310.5	247.7	349.6	375.2	346.4	244.2	268	318.5	280.7
100063799	ATRIP	ATR interacting protein	-	protein-coding	VGNC:VGNC:49445|Ensembl:ENSECAG00000010784	0.05774	0.13586	5975		165	126	119	99.5	95	133.5	140.5	85	123	107	122	119	98	117	81	78	93	141	133	89	78		124.3	116	121.8	111.8	130.9	125.8	97.8	89.3	122.2	103.6	105.9	125.7	104	107.7	104.4	92.5	97.9	103.4
100066461	ATRN	attractin	-	protein-coding	Ensembl:ENSECAG00000017025	0.02898	0.08352	4879		726.5	861.5	839	792.5	571	869.5	1041	876	792	963.5	984.5	824	705	1014	647.5	705.5	794	1308.5	907.5	831.5	706.5		547.3	793.3	858.5	890.5	786.7	819.3	724.6	920.2	786.7	933	854.9	870.3	748.2	933.7	834.3	836.6	836.1	959.8
100058912	ATRNL1	attractin like 1	-	protein-coding	VGNC:VGNC:15693|Ensembl:ENSECAG00000009515	0.00028	0.0054	738		131	164	138	127	67	115.5	100	176	152	217	272	116	229	193	226	184	209	314.83	270	277	172		98.7	151	141.2	142.7	92.3	108.8	69.6	184.9	151	210.1	236.2	122.5	243	177.7	291.2	218.2	220.1	230.9
100072678	ATRX	ATRX chromatin remodeler	-	protein-coding	Ensembl:ENSECAG00000016707	0.98933	0.99201	14023		662.5	1012	1030.5	643	520.5	932	935.83	961.5	647.5	993	956.5	821.5	719	995.83	640	613	783	1149	838	653	486.5		499.1	931.8	1054.5	722.5	717.2	878.2	651.4	1010	643.2	961.5	830.6	867.7	763.1	916.9	824.7	726.9	824.5	842.8
111769168	ATXN1	ataxin 1	sca1	protein-coding	VGNC:VGNC:58728	0.00477	0.02513	2670		83	170	204.5	142.5	67	112	116.5	207	225	265	292.5	283.5	200	263	259	247.5	271	374	187	272	187		62.5	156.5	209.3	160.1	92.3	105.5	81.1	217.5	223.5	256.6	254	299.4	212.3	242.2	333.7	293.5	285.4	274.3
100052926	ATXN10	ataxin 10	-	protein-coding	VGNC:VGNC:56344|Ensembl:ENSECAG00000007113	0.63982	0.73815	12188		1701	1389	1252	1365.5	1014	1349.5	1795.5	1254	1352	1299	1573	1289.5	1262	1463	1050	1207	1306	1913.5	1404	960	721.5		1281.5	1279	1281.2	1534.4	1397.1	1271.6	1249.7	1317.3	1342.9	1257.8	1365.9	1362	1339.3	1347.1	1352.9	1431.3	1375.2	1403.5
100054435	ATXN1L	ataxin 1 like	-	protein-coding	-	0.00108	0.01067	1418		736	622	607.5	613	403	639	911	626.5	665	702	775.5	576	602.33	761	465.5	575	615	1093	637	688.5	657		554.5	572.7	621.7	688.8	555.3	602.1	634.1	658.1	660.5	679.8	673.4	608.4	639.2	700.7	599.8	681.9	647.6	801.7
100057794	ATXN2	ataxin 2	-	protein-coding	VGNC:VGNC:15694|Ensembl:ENSECAG00000014347	0.47248	0.59865	11096		825	976.33	858	778	605.83	892.5	1082	802.33	852.33	905.5	995.5	964.33	780	932.83	708	731.33	828.83	1252.33	862.03	718.33	619.7		621.5	899	878	874.2	834.7	841	753.1	842.8	846.6	876.8	864.4	1018.6	827.8	858.9	912.3	867.2	872.7	918.6
100066373	ATXN2L	ataxin 2 like	-	protein-coding	VGNC:VGNC:15695|Ensembl:ENSECAG00000007301	0.05291	0.12791	5816		1806.7	1179.7	1075.2	995.5	817	1317.6	1981.5	829.7	1018.7	1062.2	1247	898	884.2	1071.5	786	770.5	949.5	1386.5	1227.5	594.5	520		1361.1	1086.3	1100.3	1118.6	1125.7	1241.6	1379.2	871.6	1011.9	1028.6	1082.8	948.5	938.4	986.6	1012.8	913.7	999.8	1017
100053162	ATXN3	ataxin 3	-	protein-coding	Ensembl:ENSECAG00000015533	0.56949	0.68062	11765		457.5	323	240.67	287	244	303.5	381.67	322	273.5	378	329	330	257	328.5	199.5	247.58	296.5	439	309.5	245.5	209.5		344.7	297.4	246.3	322.5	336.2	286	265.6	338.3	271.7	366	285.7	348.6	272.7	302.5	257.1	293.6	312.2	322
100055963	ATXN7	ataxin 7	-	protein-coding	VGNC:VGNC:15696|Ensembl:ENSECAG00000024801	0.01568	0.05502	4006		293	314	325	245	230	327.83	411	272	305	367	365.2	297	265	323	252	293	293	507.5	341	303	250		220.7	289.1	332.6	275.3	316.9	308.9	286.1	285.7	303	355.4	317.1	313.7	281.2	297.4	324.7	347.5	308.5	372.3
100059050	ATXN7L1	ataxin 7 like 1	-	protein-coding	VGNC:VGNC:15697|Ensembl:ENSECAG00000000399	0.07486	0.162	6498		25	25	17	28	29	20	23	27	27	26	29	21	23	30	17	28	20	53	23	40	24		18.8	23	17.4	31.5	40	18.8	16	28.4	26.8	25.2	25.2	22.2	24.4	27.6	21.9	33.2	21.1	38.9
100629633	ATXN7L2	ataxin 7 like 2	-	protein-coding	VGNC:VGNC:15698|Ensembl:ENSECAG00000011272	0.49322	0.61712	11238		384	264	228	200	217	277	441	184	242	248	260	180	227	242	186	198	253	329	249	177	145		289.3	243.1	233.3	224.7	299	261	306.9	193.3	240.4	240.1	225.8	190.1	240.9	222.8	239.7	234.8	266.4	241.3
100064752	ATXN7L3	ataxin 7 like 3	-	protein-coding	VGNC:VGNC:15699|Ensembl:ENSECAG00000007920	0.88144	0.91596	13531		462	335.5	275	275	191	327	507	287	328	323	350	278	335	329	249	242.4	272	448.83	323	207	192		348.1	308.9	281.4	309	263.2	308.1	352.9	301.5	325.8	312.8	303.9	293.6	355.5	302.9	320.8	287.4	286.4	329.2
100050038	ATXN7L3B	ataxin 7 like 3B	-	protein-coding	VGNC:VGNC:15700|Ensembl:ENSECAG00000001807	0.07363	0.16057	6448		878.7	519.5	606	601	446	490	901.5	619.5	734.2	719.5	671.5	541	506.2	697	458	599.2	616.5	827	721.2	673	499		662	478.4	620.1	675.3	614.5	461.7	627.5	650.8	729.3	696.7	583.1	571.4	537.2	641.8	590.1	710.6	649.2	606.6
100064392	AUH	AU RNA binding methylglutaconyl-CoA hydratase	-	protein-coding	VGNC:VGNC:57176|Ensembl:ENSECAG00000008989	0.38434	0.51879	10417		520	384	353	345	296	327	486.5	322.5	313	410.17	317.5	481.5	355	491	320	331.5	403	605.5	356	313	249.5		391.8	353.6	361.2	387.7	407.8	308.1	338.6	338.8	310.9	397.2	275.7	508.6	376.8	452.1	412.3	393.1	424.4	444.1
100057451	AUNIP	aurora kinase A and ninein interacting protein	-	protein-coding	VGNC:VGNC:15701|Ensembl:ENSECAG00000007562	0.48114	0.60687	11148		43	17	23	29	29	33	62	29	22	28	27	18	26	24	13	18	24	27	35	15	15		32.4	15.7	23.5	32.6	40	31.1	43.2	30.5	21.9	27.1	23.4	19	27.6	22.1	16.8	21.3	25.3	19.8
100053638	AUP1	AUP1 lipid droplet regulating VLDL assembly factor	-	protein-coding	VGNC:VGNC:15702|Ensembl:ENSECAG00000013531	0.06613	0.14908	6237		1526.5	882.5	664.5	680.5	584.5	855.5	1446.5	677	763.5	600	725	679	676.5	625	512	610.5	775	847	784.5	402	387		1150	812.6	680	764.7	805.3	806.1	1006.8	711.2	758.4	581	629.5	717.2	718	575.5	659.7	724	816.1	621.3
100050161	AURKA	aurora kinase A	-	protein-coding	VGNC:VGNC:15703|Ensembl:ENSECAG00000023961	0.07376	0.16076	6451		1285.5	857.5	643	599	579.5	987.5	1246	577	591	675	771	626	689	672	512	580	707	1029	772	390	291		968.5	789.6	658	673.1	798.4	930.5	867.2	606.1	587	653.6	669.5	661.2	731.2	618.8	659.7	687.8	744.5	754.8
111772480	AURKAIP1	aurora kinase A interacting protein 1	-	protein-coding	Ensembl:ENSECAG00000039235	0.07065	0.15572	6380		1596	970	761	738	572	867	1414	785	921.5	831	908	850	895	919	596	671	862	1012	852	504	419		1202.4	893.2	778.7	829.3	788.1	817	984.2	824.6	915.3	804.7	788.5	897.8	949.8	846.2	768	795.7	907.7	742.3
100073050	AURKB	aurora kinase B	-	protein-coding	VGNC:VGNC:15704|Ensembl:ENSECAG00000014384	0.22609	0.35441	8970		582.5	385	287	260	175.5	339.5	567	289	337	329.5	398	339.5	458.5	347	303	304	405	533.5	390	244	146.5		438.8	354.5	293.7	292.2	241.8	319.9	394.6	303.6	334.7	319.1	345.6	358.6	486.6	319.5	390.4	360.5	426.5	391.3
100051177	AURKC	aurora kinase C	-	protein-coding	VGNC:VGNC:15705|Ensembl:ENSECAG00000021736	0.05547	0.13229	5896		497	220	258	226.5	219	288	477	143	184	162	324	158	216	179	158	153	247	235	213	150	125		374.4	202.6	264	254.5	301.7	271.4	332	150.2	182.8	156.9	281.3	166.9	229.2	164.8	203.6	181.4	260.1	172.4
100062562	AUTS2	activator of transcription and developmental regulator AUTS2	-	protein-coding	VGNC:VGNC:15706|Ensembl:ENSECAG00000009074	0.00116	0.01113	1471		279	322	311	304	205	272	437	322	359	384	455	365	299	324.33	301	308	307	522	419	342	258		210.2	296.5	318.2	341.6	282.5	256.3	304.2	338.3	356.6	371.8	395.1	385.5	317.3	298.6	387.8	365.2	323.3	382.9
100071845	AVEN	apoptosis and caspase activation inhibitor	-	protein-coding	Ensembl:ENSECAG00000018235	0.96737	0.9771	13921		291	196.5	165	120	104	176	286	128	167	163	202	165	163	186	126	153	175	228	183	118	116		219.2	180.9	168.8	134.8	143.3	165.8	199.1	134.5	165.9	157.8	175.4	174.3	173	171.3	162.4	181.4	184.3	167.2
100051151	AVIL	advillin	-	protein-coding	VGNC:VGNC:15707|Ensembl:ENSECAG00000013528	0.82464	0.87604	13234		28	25.5	17	14	16.5	22.5	32.5	17	19	17.5	17.5	15.5	18	23.5	11	19.5	14	29.5	19.5	8.5	9.5		21.1	23.5	17.4	15.7	22.7	21.2	22.6	17.9	18.9	16.9	15.2	16.4	19.1	21.6	14.2	23.1	14.7	21.6
100070105	AVL9	AVL9 cell migration associated	-	protein-coding	VGNC:VGNC:15708|Ensembl:ENSECAG00000019332	0.53651	0.65419	11531		521	555	527	440.5	328.5	514	706.5	439.5	452	481	605	388	392.5	466	375.5	403	381	654.5	496	334.7	256		392.5	511	539.3	495	452.6	484.3	491.7	461.7	449	465.8	525.3	409.8	416.6	429.1	483.8	477.9	401.2	480.1
100060949	AVPI1	arginine vasopressin induced 1	-	protein-coding	VGNC:VGNC:15709|Ensembl:ENSECAG00000008293	0.13736	0.24816	7783		360	204	191	163	140	197	410	192	195	213	215	193	171	202	134	153	180	268	178	141	107		271.2	187.8	195.5	183.2	192.9	185.6	285.4	201.7	193.7	206.3	186.7	203.9	181.5	186	172.7	181.4	189.5	196.6
100065116	AXIN1	axin 1	-	protein-coding	VGNC:VGNC:15716|Ensembl:ENSECAG00000023674	0.02864	0.08291	4858		311	192	215.5	182	162.5	253	361.5	163	168	183.5	200	170	177	168.5	139	156.5	166	253	202.5	110	92		234.3	176.8	220.5	204.5	223.9	238.4	251.6	171.2	166.9	177.7	173.7	179.6	187.8	155.2	179.1	185.6	174.8	185.6
100630049	AXIN2	axin 2	-	protein-coding	VGNC:VGNC:15717|Ensembl:ENSECAG00000017986	0.80191	0.86002	13111		214.4	103	115	104	75	91	120	83	115	136	133	116	98	137	81	91.5	77	145	85	130	80		161.5	94.8	117.7	116.9	103.3	85.7	83.5	87.2	114.2	131.7	115.5	122.5	104	126.1	104.4	108.5	81.1	106.4
100051113	AZI2	5-azacytidine induced 2	-	protein-coding	VGNC:VGNC:15720|Ensembl:ENSECAG00000020392	0.15881	0.27551	8105		1024	865	975	741.67	544	797	1193.33	835.5	815.33	840.5	944.33	785.33	824.5	1003.83	593.5	724	872.5	1193	785.5	850	679.5		771.5	796.5	997.7	833.4	749.5	751	830.6	877.7	809.9	813.9	820	829.5	875	924.3	764.7	858.6	918.7	875.1
100056267	AZIN1	antizyme inhibitor 1	-	protein-coding	VGNC:VGNC:15721|Ensembl:ENSECAG00000016922	0.02602	0.07757	4717		2779	2600	2399	1880.83	1728.5	2593.5	3428.5	1993.83	1766.5	2121.5	2396	1894.5	2016.7	2076.5	1591	1648.5	2056	2857.83	2176.5	1329	1093.5		2093.6	2394.1	2454.9	2113.4	2381.6	2443.8	2386.3	2094.5	1754.6	2054.3	2080.5	2001.1	2140.3	1912	2050	1954.9	2164.9	2096.2
100034203	B2M	beta-2-microglobulin	-	protein-coding	VGNC:VGNC:15722|Ensembl:ENSECAG00000000685	0.00133	0.01203	1553		132	81	104	48	92	31	71	92	73	61	26	78	53	144.5	69.5	71.5	54	299.5	81	110	303		99.4	74.6	106.4	53.9	126.8	29.2	49.4	96.6	72.5	59.1	22.6	82.4	56.2	133.1	89.6	84.8	56.9	219.7
100062101	B3GALNT1	beta-1,3-N-acetylgalactosaminyltransferase 1 (globoside blood group)	-	protein-coding	Ensembl:ENSECAG00000004809	0.37635	0.51156	10343		1913.83	1695.67	1277.33	1073.33	925.5	1228.5	2195.5	1358.33	1253.5	1509.83	1658.5	1370.5	1330.83	1614	995	1168.5	1320	2378.25	1503.5	1040.83	858		1441.8	1561.4	1307.1	1206.1	1275.2	1157.6	1528.1	1426.9	1245.1	1462	1440.1	1447.6	1412.4	1486.1	1282.1	1385.7	1389.9	1744.4
100058647	B3GALNT2	beta-1,3-N-acetylgalactosaminyltransferase 2	-	protein-coding	VGNC:VGNC:15723|Ensembl:ENSECAG00000013338	0.04296	0.11028	5477		140.75	105.95	88	80	57	90	129.33	90	74	76.5	72.25	66.75	71.5	62.5	61.5	63	61.95	117.25	67.75	53.45	47.25		106	97.6	90.1	89.9	78.5	84.8	90	94.5	73.5	74.1	62.7	70.5	75.9	57.5	79.2	74.7	65.2	86
100146417	B3GALT6	beta-1,3-galactosyltransferase 6	-	protein-coding	VGNC:VGNC:58622|Ensembl:ENSECAG00000001258	0.66377	0.75604	12345		11	6	12	16	9	9	15	11	13	11	11	5	8	8	13	14	13	15	19	8	7		8.3	5.5	12.3	18	12.4	8.5	10.4	11.6	12.9	10.7	9.6	5.3	8.5	7.4	16.8	16.6	13.7	11
100063587	B3GAT3	beta-1,3-glucuronyltransferase 3	-	protein-coding	VGNC:VGNC:15729|Ensembl:ENSECAG00000013416	0.96764	0.97728	13922		173	132	142	111.5	90	106	207	101	121	137	137	86	118.5	155	94	75.5	121	139	119	96	93		130.3	121.5	145.3	125.3	124	99.9	144.1	106.1	120.2	132.7	119	90.8	125.8	142.7	121.1	89.5	127.4	102
100064175	B3GLCT	beta 3-glucosyltransferase	B3GALTL	protein-coding	VGNC:VGNC:15730|Ensembl:ENSECAG00000009608	0.01165	0.04507	3635		288	215	155	176	138	157	267	208	222	288	245	220	178	255	213	217	234.5	310	224	222	170		217	198	158.6	197.8	190.1	147.9	185.8	218.5	220.5	278.9	212.7	232.4	188.9	234.8	274.5	257.3	246.9	227.4
100064405	B3GNT2	UDP-GlcNAc:betaGal beta-1,3-N-acetylglucosaminyltransferase 2	-	protein-coding	VGNC:VGNC:15731|Ensembl:ENSECAG00000016959	0.00038	0.00631	851		3912	2891	2394.33	2333.5	1871	2606.33	4843.83	2661.83	2572.5	2131.5	2321	2129.5	1832	1827	1327.5	1464	1781.5	2179	2603	1205	933		2947.2	2662	2450.1	2622.1	2577.9	2455.9	3371.4	2796.2	2555.2	2064	2015.4	2249.3	1944.3	1682.3	1710.5	1736.1	1875.9	1598.3
100146466	B3GNT3	UDP-GlcNAc:betaGal beta-1,3-N-acetylglucosaminyltransferase 3	-	protein-coding	VGNC:VGNC:96653|Ensembl:ENSECAG00000016435	0.0114	0.04446	3605		107	224	106	166	62	141	95	172	127	318	261.5	248	322	310	182	182	232	411.5	167.5	270	212		80.6	206.3	108.5	186.5	85.4	132.9	66.1	180.7	126.1	307.9	227.1	261.9	341.7	285.4	234.5	215.8	244.3	301.8
102148196	B3GNT7	UDP-GlcNAc:betaGal beta-1,3-N-acetylglucosaminyltransferase 7	-	protein-coding	VGNC:VGNC:56538|Ensembl:ENSECAG00000006840	0.00641	0.03045	2960		4357	6157	3592	3694	2121.2	3307.5	5730.5	3024	3724.5	5591	5097.33	3547.2	4581.5	5170.5	3492	4000	4668.2	6843	5594.5	4428	4119.5		3282.5	5669.3	3675.7	4150.8	2922.6	3116.6	3988.5	3176.7	3699.5	5413.9	4426.2	3746.7	4862.2	4760.9	4499.5	4743.4	4915.5	5019.3
100056441	B3GNTL1	UDP-GlcNAc:betaGal beta-1,3-N-acetylglucosaminyltransferase like 1	-	protein-coding	VGNC:VGNC:15736|Ensembl:ENSECAG00000007738	0.3083	0.44366	9770		152	86.5	119	127	94	109	148	92	110	120.2	135	117	121	131	93	110.5	137	164.33	141	107	67		114.5	79.6	121.8	142.7	129.5	102.7	103	96.6	109.3	116.4	117.2	123.6	128.4	120.6	119.8	131	144.3	120.5
100053616	B4GALNT1	beta-1,4-N-acetyl-galactosaminyltransferase 1	-	protein-coding	VGNC:VGNC:58495|Ensembl:ENSECAG00000021591	0.01902	0.06271	4264		26	17	23	4	14	16	24	10	6	5	12	10	11	3	6	4	3	13	9	2	0		19.6	15.7	23.5	4.5	19.3	15.1	16.7	10.5	6	4.8	10.4	10.6	11.7	2.8	7.7	4.7	3.2	9.5
100056854	B4GALNT3	beta-1,4-N-acetyl-galactosaminyltransferase 3	-	protein-coding	VGNC:VGNC:15737|Ensembl:ENSECAG00000014031	0.12011	0.22571	7482		1971.83	1354.53	1190	1284.5	832	1228.25	1686	1184	1244	1338	1601	1206.5	1259	1612	933	1127	1228.5	1975.5	1470	1129.33	927		1485.5	1247.2	1217.7	1443.3	1146.3	1157.4	1173.5	1243.8	1235.6	1295.6	1390.2	1274.4	1336.1	1484.3	1202.2	1336.4	1293.6	1449
100068209	B4GALT1	beta-1,4-galactosyltransferase 1	-	protein-coding	VGNC:VGNC:15739|Ensembl:ENSECAG00000012393	1e-05	0.00106	103		3161	4586.5	2746.33	3420	1367.5	2594.83	4596	4612	4898.5	6123	6202.5	5169.5	6074	6834	4746.5	4999.5	5470.5	9696.5	5218.33	6589.33	5814.5		2381.4	4223.2	2810.3	3842.9	1884.2	2445.1	3198.9	4844.9	4865.6	5929	5385.9	5460.3	6446.2	6292.6	6115.9	5928.6	5760.3	7112.4
100066149	B4GALT2	beta-1,4-galactosyltransferase 2	-	protein-coding	VGNC:VGNC:15740|Ensembl:ENSECAG00000024265	0.41868	0.55035	10697		345	316	238	217	163	228.5	398	228	223	249	270	181	255	248	180	216.5	231	345	255	144	116		259.9	291	243.5	243.8	224.6	215.3	277	239.5	221.5	241.1	234.5	191.2	270.6	228.4	231.9	256.7	243.2	253.1
100066144	B4GALT3	beta-1,4-galactosyltransferase 3	-	protein-coding	VGNC:VGNC:15741|Ensembl:ENSECAG00000022022	0.48404	0.60948	11167		736	490	448	370	302	449	653	398	445	402.5	473	412.5	428	442.5	319	353	412	519	494.5	285	281.5		554.5	451.2	458.4	415.8	416.1	423.1	454.5	418.1	442	389.7	410.7	435.7	454.2	407.4	411	418.6	433.8	380.7
100071082	B4GALT4	beta-1,4-galactosyltransferase 4	-	protein-coding	VGNC:VGNC:15742|Ensembl:ENSECAG00000013334	0.0001	0.0033	425		1845	1519.5	1548	1761.5	988.83	1710	2580	1756.5	1787	1947.5	1925.5	1644	2204	2331.5	1826	2011.5	1900	2442.5	1967.5	1838.5	1502		1390	1399.1	1584.1	1979.3	1362.4	1611.3	1795.7	1845.2	1775	1885.8	1672	1736.5	2339.1	2146.8	2352.8	2385.3	2000.7	1791.6
100071419	B4GALT5	beta-1,4-galactosyltransferase 5	-	protein-coding	VGNC:VGNC:15743|Ensembl:ENSECAG00000022249	0.09513	0.19122	6995		989	1391	980	842	569	972	1744	1057	1120	951	983	901	780	875.5	675.5	625	853	1114	976	737	576		745.1	1280.8	1002.8	946.1	784	915.9	1213.9	1110.4	1112.5	920.9	853.6	951.7	827.8	806.1	870.4	741.2	898.2	817.1
100052209	B4GALT6	beta-1,4-galactosyltransferase 6	-	protein-coding	VGNC:VGNC:15744|Ensembl:ENSECAG00000017478	0.2991	0.43393	9691		1203.5	1212	1046.5	992.5	780.5	1197	1625.5	1171	973	993	1173	989	937	1140.5	831	859	866.5	1265	1225	1067.5	726		906.7	1116	1070.9	1115.2	1075.4	1127.9	1131.4	1230.1	966.5	961.5	1018.6	1044.6	994.4	1050.2	1070.8	1018.6	912.4	927.9
100058225	B4GALT7	beta-1,4-galactosyltransferase 7	-	protein-coding	VGNC:VGNC:15745|Ensembl:ENSECAG00000011175	0.08357	0.17428	6742		183	134	107	103	80	166	177	93	106.5	102	114	99	109	108	83	83	112	132	114	72	81		137.9	123.4	109.5	115.7	110.2	156.4	123.2	97.7	105.8	98.8	99	104.6	115.7	99.4	106.9	98.4	117.9	96.8
100058396	B4GAT1	beta-1,4-glucuronyltransferase 1	B3GNT1	protein-coding	VGNC:VGNC:15746|Ensembl:ENSECAG00000011001	0.01883	0.06223	4255		257	164	134	102	101	168	200	106	117	125	145	94	121	119	82.5	78	116	167	153	78	70		193.6	151	137.1	114.6	139.2	158.3	139.2	111.4	116.2	121	125.9	99.3	128.4	109.6	106.3	92.5	122.1	122.5
100063389	B9D1	B9 domain containing 1	-	protein-coding	VGNC:VGNC:15747|Ensembl:ENSECAG00000013639	0.06897	0.15314	6333		111	62	68	41	46	88	102	45	65	47	72	70	43	47	34	49	55	66	49	49	26		83.6	57.1	69.6	46.1	63.4	82.9	71	47.3	64.6	45.5	62.5	73.9	45.6	43.3	43.8	58.1	57.9	48.4
100069531	BABAM1	BRISC and BRCA1 A complex member 1	-	protein-coding	VGNC:VGNC:51923|Ensembl:ENSECAG00000017099	0.18546	0.30799	8467		1080	764	698.5	663	493	788	971	583.5	659	712	800	675	680	735	602	563	672	954	704.5	537.5	399		813.6	703.5	714.8	745	679.3	742.5	675.8	613	654.6	689.4	694.7	713	721.7	676.8	775.7	667.6	707.6	699.8
100054872	BABAM2	BRISC and BRCA1 A complex member 2	BRE	protein-coding	VGNC:VGNC:15749|Ensembl:ENSECAG00000018411	0.01851	0.06153	4231		330	236	188	187	126	218	304	241	214.5	245	271	201	208	272.33	167	200.33	205	357	250	214	167		248.6	217.3	192.4	210.1	173.6	205.4	211.6	253.2	213.1	237.2	235.3	212.3	220.7	250.8	215.2	237.6	215.9	261.9
100071137	BACE1	beta-secretase 1	-	protein-coding	VGNC:VGNC:15750|Ensembl:ENSECAG00000012427	0.14503	0.2583	7893		146	177	102	77	67	81	73	166	128	172	161	151	139	165	104	123	128	186	172	115	100		110	163	104.4	86.5	92.3	76.3	50.8	174.4	127.1	166.6	139.8	159.5	147.5	151.9	134	145.9	134.8	136.4
100058700	BACE2	beta-secretase 2	-	protein-coding	VGNC:VGNC:59237|Ensembl:ENSECAG00000005305	0.01629	0.0565	4055		2641.75	1436	1559	1807	1783.03	2010.17	3011.5	1806.5	1554	1029.5	1591	1386.5	985	1113	982.5	1229	1474.83	2173.5	1411	1005	757		1990.2	1322.3	1595.3	2030.5	2456.7	1894.2	2096.1	1897.7	1543.6	996.9	1381.5	1464.5	1045.4	1024.8	1266	1457.4	1553	1594.3
100053654	BACH1	BTB domain and CNC homolog 1	-	protein-coding	VGNC:VGNC:58125|Ensembl:ENSECAG00000000307	0.91819	0.94317	13688		905	836	797	725.5	496	825.5	1066	851	823.5	763	813	719	696	770	575	675	782	1036	815	602	509		681.8	769.8	815.6	815.2	683.4	777.9	742	894	818	738.8	706	759.4	738.6	709	740.9	800.4	823.4	759.9
100065814	BACH2	BTB domain and CNC homolog 2	-	protein-coding	VGNC:VGNC:15751|Ensembl:ENSECAG00000010522	0.0034	0.02069	2312		7	12	2	5	1	4	0	7	4	17	8	19	18	25.25	12	20	7	25	7	50	28		5.3	11	2	5.6	1.4	3.8	0	7.4	4	16.5	6.9	20.1	19.1	23.2	15.5	23.7	7.4	18.3
100055447	BAD	BCL2 associated agonist of cell death	-	protein-coding	VGNC:VGNC:15752|Ensembl:ENSECAG00000014950	0.00988	0.04046	3433		148	83	86	69	67	88	145	70	99	63	122	66	60	61	27	40	69	122	53	51	47		111.5	76.4	88	77.5	92.3	82.9	100.9	73.5	98.3	61	105.9	69.7	63.7	56.2	34.8	47.4	72.7	89.5
100070045	BAG2	BAG cochaperone 2	-	protein-coding	VGNC:VGNC:56649|Ensembl:ENSECAG00000012417	0.08242	0.17297	6700		251.5	143.5	90.5	61.5	136.5	199.5	332.5	80.5	76	72.5	138	61.5	118.5	91.5	53.5	46.5	73.5	126	88	62	63		189.5	132.1	92.6	69.1	188.1	188	231.4	84.6	75.5	70.2	119.8	65	125.8	84.3	68.9	55.1	77.4	92.4
100065784	BAG3	BAG cochaperone 3	-	protein-coding	VGNC:VGNC:15753|Ensembl:ENSECAG00000005267	0.01614	0.05612	4042		840	611	568	420.5	409	701	1020	440	466	440	586	374	404	413	330	374	499	605.33	546	285	224		632.8	562.6	581.2	472.5	563.5	660.5	709.9	462.2	462.9	426.1	508.8	395	428.8	380.3	425.2	443.5	525.4	444
100057730	BAG4	BAG cochaperone 4	-	protein-coding	VGNC:VGNC:15754|Ensembl:ENSECAG00000010407	0.11542	0.21946	7395		574	522	462	423	339	517	675	466	434	460.25	521	445	414	447	354	343	410.5	544	482	329	280		432.4	480.7	472.8	475.3	467.1	487.2	469.8	489.5	431.1	445.7	452.4	470	439.4	411.6	456.1	406.7	432.2	399
100146239	BAG5	BAG cochaperone 5	-	protein-coding	VGNC:VGNC:15755|Ensembl:ENSECAG00000006244	0.16258	0.28029	8156		610	521.5	471	418	317	509.5	644.5	437	472	478	530	421	420	506.5	390.5	366	461	645	547	369	343		459.6	480.2	482	469.7	436.8	480.1	448.6	459.1	468.8	462.9	460.2	444.7	445.7	466.4	503.2	434	485.4	473.1
100050296	BAG6	BAG cochaperone 6	BAT3	protein-coding	VGNC:VGNC:15756|Ensembl:ENSECAG00000013260	0.40225	0.53489	10574		2977.5	2224.5	1770	1659	1201	1861	2905.5	1534	1674	1872.5	1956	1627.5	1687.5	1870	1258.5	1516.5	1790	2533.5	1744	1321.83	1119.5		2243.2	2048.3	1811.2	1864.2	1654.8	1753.6	2022.3	1611.4	1662.8	1813.2	1698.5	1719	1790.9	1721.9	1621.6	1798.3	1884.8	1858.3
100071395	BAHD1	bromo adjacent homology domain containing 1	-	protein-coding	VGNC:VGNC:15758|Ensembl:ENSECAG00000000916	0.00363	0.02148	2379		461	365	327	354	202	352	514	361	404	412	483.5	432	426.5	414	334	362	418	570.5	371.5	420	318		347.3	336.1	334.6	397.8	278.3	331.7	357.8	379.2	401.3	398.9	419.8	456.3	452.6	381.2	430.4	429.3	440.1	418.5
100050207	BAIAP2	BAR/IMD domain containing adaptor protein 2	-	protein-coding	VGNC:VGNC:15759|Ensembl:ENSECAG00000022150	0.02747	0.08054	4795		114	81	92	60	56	128	92.5	38	54	89	59	57	90	67	51.25	55	69	122.5	82	52	60		85.9	74.6	94.1	67.4	77.2	120.6	64.4	39.9	53.6	86.2	51.2	60.2	95.5	61.7	66	65.2	72.7	89.9
100062881	BAIAP2L1	BAR/IMD domain containing adaptor protein 2 like 1	-	protein-coding	VGNC:VGNC:15760|Ensembl:ENSECAG00000012734	0.00017	0.00437	551		1801.7	1657.33	1485.5	1413	1000	1551	2124.5	1616	1675.5	1845	1928.2	1726.5	1718	1953	1377	1477	1663.5	2581	1769.5	1627.5	1332		1357.4	1526.1	1520.1	1587.7	1377.8	1461.5	1478.7	1697.6	1664.2	1786.6	1674.3	1823.6	1823.3	1798.3	1774.3	1751.5	1751.6	1893.2
100061755	BAK1	BCL2 antagonist/killer 1	-	protein-coding	VGNC:VGNC:15761|Ensembl:ENSECAG00000023902	0.00058	0.00789	1038		932	604	546	386.5	360	664	853	458	440	435	511	365	447	480	274	284	364	584	379	186	186		702.1	556.2	558.7	434.3	496	625.7	593.7	481.1	437	421.2	443.7	385.5	474.4	442	353.1	336.8	383.3	428.4
100063997	BAMBI	BMP and activin membrane bound inhibitor	-	protein-coding	VGNC:VGNC:15762|Ensembl:ENSECAG00000003193	0.00015	0.00415	513		417	167	169.5	115	119	182	281.5	132	123	122	102	106	74	93	49	65	101.5	141	127	73	66		314.2	153.8	173.4	129.2	164	171.5	195.9	138.7	122.2	118.1	88.6	112	78.5	85.6	63.1	77.1	106.9	103.4
100052051	BANF1	BAF nuclear assembly factor 1	-	protein-coding	VGNC:VGNC:82557|Ensembl:ENSECAG00000024311	0.35662	0.49162	10200		3188	1871.5	1414.5	1375	968.5	1641.5	2694.5	1563.5	1697.5	1518	1657.5	1591	1721	1702	1205	1230.5	1652.5	2019	1616.5	1023	864		2401.8	1723.3	1447.5	1545	1334.4	1546.8	1875.4	1642.4	1686.1	1469.9	1439.3	1680.5	1826.5	1567.2	1552.7	1459.2	1740	1480.9
100056298	BANP	BTG3 associated nuclear protein	-	protein-coding	VGNC:VGNC:15764|Ensembl:ENSECAG00000000420	0.02575	0.07703	4700		134	78	75	88	65	90	160	79	89	91	116	103	72	95	47	68	65	111	83	56	46		101	71.8	76.7	98.9	89.6	84.8	111.4	83	88.4	88.1	100.7	108.8	76.4	87.5	60.6	80.6	68.4	81.4
100051934	BAP1	BRCA1 associated protein 1	-	protein-coding	VGNC:VGNC:15765|Ensembl:ENSECAG00000020681	0.00193	0.01474	1844		662.5	446.5	439.5	392	352	452	703	314.5	382.5	364	421.5	364	348	361	282.5	312	346.5	530.5	377	222.5	184		499.1	411.1	449.7	440.5	485	425.9	489.3	330.4	379.9	352.5	366	384.5	369.3	332.4	364	370	364.9	389.1
100053962	BARD1	BRCA1 associated RING domain 1	-	protein-coding	VGNC:VGNC:56539|Ensembl:ENSECAG00000002113	0.11409	0.21754	7374		351	350	338	333	246	355	534.5	276	366.33	418	545.5	335	413	470	331	304	396	688	338	293	185		264.4	322.3	345.9	374.2	338.9	334.5	372	289.9	363.9	404.8	473.7	353.8	438.3	432.8	426.5	360.5	417	504.6
106782503	BARX1	BARX homeobox 1	-	protein-coding	Ensembl:ENSECAG00000032431	0.00931	0.03887	3368		48.5	16	9	6	28	20	36.5	3	6	7	4	9	7	11	4	1	6	12	1	2	4		36.5	14.7	9.2	6.7	38.6	18.8	25.4	3.2	6	6.8	3.5	9.5	7.4	10.1	5.2	1.2	6.3	8.8
100069914	BASP1	brain abundant membrane attached signal protein 1	-	protein-coding	VGNC:VGNC:15769	0.01639	0.05676	4060		1154.2	976.5	851.7	758.5	922.5	927.25	1326.73	870.5	1357.2	1067.5	1383	1333	970.5	1111.2	1111.5	1219.5	1154	1298.5	1015.5	1739.83	1426.2		869.5	899.2	871.5	852.3	1271	873.7	923.4	914.5	1348.1	1033.7	1200.9	1408	1030	1023.2	1432.2	1446.1	1215.1	952.4
100054674	BAX	BCL2 associated X, apoptosis regulator	-	protein-coding	VGNC:VGNC:50999|Ensembl:ENSECAG00000016635	0.53131	0.64922	11507		405	326	249	245	205	356	386	319	329	368	337	331	341	334	212	239	326	337	401	209	168		305.1	300.2	254.8	275.3	282.5	335.5	268.7	335.1	326.8	356.3	292.6	349.6	361.9	307.5	273.2	283.4	343.3	247.2
100057597	BAZ1A	bromodomain adjacent to zinc finger domain 1A	-	protein-coding	VGNC:VGNC:15773|Ensembl:ENSECAG00000007751	0.90633	0.93437	13639		279	311	351	288	248.5	321	547	297	274	331	353	279.5	284	338	187	284	301	420	310	236	174		210.2	286.4	359.2	323.6	342.4	302.5	380.7	312	272.2	320.5	306.5	295.2	301.4	311.2	241	336.8	316.9	308.1
100061668	BAZ1B	bromodomain adjacent to zinc finger domain 1B	-	protein-coding	VGNC:VGNC:15774|Ensembl:ENSECAG00000002889	0.60785	0.71104	12020		783	866	846	764	687	913	1238.5	712.5	701	875	1041	794	733	866	602.5	729	850	1088	837.5	573	412.5		589.9	797.4	865.7	858.5	946.6	860.3	862	748.5	696.3	847.3	903.9	838.7	777.9	797.4	776.3	864.5	895	798
100052682	BAZ2A	bromodomain adjacent to zinc finger domain 2A	-	protein-coding	VGNC:VGNC:15775|Ensembl:ENSECAG00000018243	0.01554	0.05471	3994		1461.25	1050	931.5	951.83	702	986.75	1561.33	1161.5	1402.67	1203.33	1313.28	1139.83	1036.67	1168.5	744.33	827.83	1032	1699.83	946.67	894.5	702.83		1100.9	966.8	953.2	1069.5	967.2	929.8	1086.7	1220.1	1393.2	1165.2	1140.4	1203.9	1100.2	1075.9	959.1	981.7	1086.7	1246.8
100051120	BAZ2B	bromodomain adjacent to zinc finger domain 2B	-	protein-coding	VGNC:VGNC:51437|Ensembl:ENSECAG00000012235	0.00038	0.00631	850		103	75	86	96	77	73	83	171	121	146	166.2	134	109	169	122	126	117	262.5	126	219	155		77.6	69.1	88	107.9	106.1	68.8	57.8	179.6	120.2	141.4	144.3	141.5	115.7	155.6	157.2	149.4	123.2	192.5
100146714	BBC3	BCL2 binding component 3	-	protein-coding	-	0.75365	0.8251	12843		34	17	17	12	12	16	33	13	23	21	21	22	22	20	12	16	10	35	24	9	9		25.6	15.7	17.4	13.5	16.5	15.1	23	13.7	22.8	20.3	18.2	23.2	23.3	18.4	15.5	19	10.5	25.7
100629163	BBIP1	BBSome interacting protein 1	-	protein-coding	VGNC:VGNC:50576|Ensembl:ENSECAG00000020430	0.99675	0.99746	14051		120	84	65	59.5	46	82	87	75	77	78	81	78.5	87	74	51	56	79	85	89	61	46		90.4	77.3	66.5	66.9	63.4	77.3	60.6	78.8	76.5	75.5	70.3	82.9	92.3	68.1	65.7	66.4	83.2	62.3
100072253	BBOX1	gamma-butyrobetaine hydroxylase 1	-	protein-coding	VGNC:VGNC:15777|Ensembl:ENSECAG00000012656	0.00017	0.00437	553		5	10	5	3	2	3	3	6	4	9	13	13	10	21	9	17	17	27	1	70	54		3.8	9.2	5.1	3.4	2.8	2.8	2.1	6.3	4	8.7	11.3	13.7	10.6	19.3	11.6	20.2	17.9	19.8
100629509	BBS1	Bardet-Biedl syndrome 1	-	protein-coding	Ensembl:ENSECAG00000017091	0.21816	0.34591	8868		65	48	59	40	62	59	58	46	45	58	79	48	47	64.5	37	41	48	89	49	55	55		49	44.2	60.4	44.9	85.4	55.6	40.4	48.3	44.7	56.2	68.6	50.7	49.9	59.4	47.7	48.6	50.5	65.3
100058970	BBS10	Bardet-Biedl syndrome 10	-	protein-coding	Ensembl:ENSECAG00000015525	0.29089	0.42544	9614		180	166	152	127	103.5	149	183	148	122	150	161.5	160	108.2	147.5	106	116	116	183.5	137	112	80		135.6	152.9	155.5	142.7	142.6	140.4	127.4	155.5	121.2	145.2	140.2	169	114.8	135.8	136.6	137.6	122.1	134.6
100072131	BBS12	Bardet-Biedl syndrome 12	-	protein-coding	-	0.17016	0.28941	8267		18	34	26	15	13	23	27	29	23	20	22	16	16	18	10	10	21	32	26	24	12		13.6	31.3	26.6	16.9	17.9	21.7	18.8	30.5	22.8	19.4	19.1	16.9	17	16.6	12.9	11.9	22.1	23.5
100051424	BBS2	Bardet-Biedl syndrome 2	-	protein-coding	Ensembl:ENSECAG00000010270	0.96938	0.97861	13927		36	66	62	18	49	74	72	63	56	61	71	31	57	81	59	54	14	94	73	19	29		27.1	60.8	63.4	20.2	67.5	69.7	50.1	66.2	55.6	59.1	61.7	32.7	60.5	74.6	76	64	14.7	68.9
100063282	BBS4	Bardet-Biedl syndrome 4	-	protein-coding	Ensembl:ENSECAG00000003146	0.76719	0.83462	12925		166	148	115	139	79	150	160	132.5	103	181	158	153.5	110.5	128.2	107.5	140	116	218	162	115	72		125.1	136.3	117.7	156.2	108.8	141.3	111.4	139.2	102.3	175.3	137.2	162.1	117.3	118	138.5	166	122.1	159.9
100052477	BBS5	Bardet-Biedl syndrome 5	-	protein-coding	Ensembl:ENSECAG00000007520	0.2246	0.35316	8942		53.5	34	39	37	42	60	62	39	45	35.5	46	30	37	38	28	29	28	50	40	30	28		40.3	31.3	39.9	41.6	57.9	56.5	43.2	41	44.7	34.4	39.9	31.7	39.3	35	36.1	34.4	29.5	36.7
100063923	BBS7	Bardet-Biedl syndrome 7	-	protein-coding	Ensembl:ENSECAG00000023824	1e-05	0.00138	144		36	32	43	49	20	34	37	124	109	142	148	171	149	186	128	150	138	221	73	161	93		27.1	29.5	44	55.1	27.6	32	25.8	130.3	108.3	137.5	128.5	180.6	158.1	171.3	164.9	177.9	145.3	162.1
100055338	BBS9	Bardet-Biedl syndrome 9	-	protein-coding	Ensembl:ENSECAG00000022057	0.16823	0.28681	8247		77	59.2	51.4	24	47	36	57	37	44	33	44.2	32	41.2	29	25.2	30	43	63	37	22	22		58	54.5	52.6	27	64.8	33.9	39.7	38.9	43.7	32	38.4	33.8	43.7	26.7	32.5	35.6	45.3	46.2
100061782	BBX	BBX high mobility group box domain containing	-	protein-coding	VGNC:VGNC:15778|Ensembl:ENSECAG00000023413	0.03197	0.08936	5030		453	761.5	616	488.5	327	565	503.5	692.5	572.7	756	952	621	736	1011.5	541	574	727	1277.33	663.17	560	478		341.3	701.2	630.4	548.9	450.5	532.4	350.4	727.5	568.9	732.1	826.7	655.9	781.1	931.4	697.1	680.7	765.5	936.9
100070622	BCAM	basal cell adhesion molecule	-	protein-coding	VGNC:VGNC:51000|Ensembl:ENSECAG00000018814	0.00098	0.01023	1345		841	686	543	540	301	480	684	592.5	693	748	688	601	792	951	489	526	687	1005	806.5	693	607		633.6	631.7	555.7	606.8	414.7	452.3	476.1	622.4	688.3	724.3	597.4	634.8	840.5	875.7	630.1	623.8	723.4	737.2
100050769	BCAP29	B cell receptor associated protein 29	-	protein-coding	VGNC:VGNC:15780|Ensembl:ENSECAG00000017348	0.00517	0.02638	2757		1784.83	1502	1321.33	1299.67	945.33	1328	2018.5	1246	1296.67	1458.67	1411.25	1286	1206	1325	967.67	1159.67	1228.33	1473	1296.5	809.83	723.67		1344.7	1383	1352.1	1460.4	1302.5	1251.4	1404.9	1308.9	1288	1412.5	1225.4	1358.3	1279.9	1220	1246.9	1375.2	1293.4	1080.4
100058834	BCAP31	B cell receptor associated protein 31	-	protein-coding	VGNC:VGNC:15781|Ensembl:ENSECAG00000022787	0.14662	0.26048	7914		1408	1401.33	1127	808	484	1018.5	1195	1101	940	1196	1016	1229	1266.67	1417	962.5	860	1228.5	1784.5	1187	766	805.33		1060.8	1290.3	1153.3	907.9	666.9	959.7	831.7	1156.6	933.7	1158.1	882.2	1298.1	1344.3	1304.8	1240.2	1019.8	1293.6	1308.9
100068908	BCAR1	BCAR1 scaffold protein, Cas family member	-	protein-coding	VGNC:VGNC:15782|Ensembl:ENSECAG00000014666	0.33513	0.47061	10013		532.03	458.17	381	354.2	301.58	402.67	707.95	342	439.25	465	552.25	373.25	417.03	466.75	292	344.58	369.9	587.03	423.78	347	283		400.8	421.9	389.9	398	415.5	379.4	492.7	359.3	436.3	450.3	479.5	394.2	442.6	429.8	376.2	408.6	389.5	430.6
100059015	BCAR3	BCAR3 adaptor protein, NSP family member	-	protein-coding	VGNC:VGNC:50447|Ensembl:ENSECAG00000022721	0.05111	0.12495	5752		504	870	846	802	372	492.5	599	813	996	970	1330	1111	889	996	816	902	850	1466	726	1030	703		379.7	801.1	865.7	901.2	512.5	464.1	416.9	854	989.3	939.3	1154.9	1173.5	943.5	917.1	1051.4	1069.6	895	1075.3
100053354	BCAS1	brain enriched myelin associated protein 1	-	protein-coding	VGNC:VGNC:98870|Ensembl:ENSECAG00000013155	0.00028	0.00536	732		106	204	86	101	86	91	178	139	142	270	223	203	181	235.5	157	266	156.5	357.5	135	421.5	379.33		79.9	187.8	88	113.5	118.5	85.7	123.9	146	141	261.4	193.6	214.4	192.1	216.8	202.3	315.4	164.8	262.2
100065284	BCAS2	BCAS2 pre-mRNA processing factor	-	protein-coding	VGNC:VGNC:15783|Ensembl:ENSECAG00000021026	0.02998	0.08557	4927		817.33	588	497.5	456	384	653	925	389	413	441	504	420	453	467.25	339	424	488	483.67	581.5	297	216		615.8	541.4	509.1	512.4	529.1	615.3	643.8	408.6	410.2	427	437.6	443.6	480.8	430.2	436.8	502.8	513.9	354.8
100071315	BCAS3	BCAS3 microtubule associated cell migration factor	-	protein-coding	VGNC:VGNC:51379|Ensembl:ENSECAG00000008651	0.00075	0.00894	1177		61	37	51	43	37	45	58	52	42	78	75	60	54	79	49	66	64	99	58	98	89		46	34.1	52.2	48.3	51	42.4	40.4	54.6	41.7	75.5	65.1	63.4	57.3	72.7	63.1	78.3	67.4	72.6
100068713	BCAT1	branched chain amino acid transaminase 1	-	protein-coding	VGNC:VGNC:15784|Ensembl:ENSECAG00000020973	0.43336	0.56442	10796		1240	1832	1411	1670	561	1249	1167	1232	1369.5	1832	2080	1305	1559	1419	1111	1168	1564	1937.5	818	1142	470		934.2	1686.9	1443.9	1876.5	773	1176.9	812.3	1294.2	1360.3	1774	1806.1	1378.4	1654.5	1306.6	1431.5	1385.1	1646.9	1421.2
100051237	BCAT2	branched chain amino acid transaminase 2	-	protein-coding	VGNC:VGNC:15785|Ensembl:ENSECAG00000011310	0.01485	0.05298	3940		4379.17	3023.7	2281.17	2120.32	1458.5	1986	3883.83	2312.83	2080	1840.5	2030	1836.33	2137.17	2222.67	1197	1510	1949	2541.83	2026.5	1004.5	934.33		3299.2	2784.2	2334.3	2382.5	2009.5	1871.4	2703.2	2429.6	2066	1782.2	1762.7	1939.6	2268.1	2046.6	1542.4	1790.6	2052.3	1864.4
100056320	BCCIP	BRCA2 and CDKN1A interacting protein	-	protein-coding	VGNC:VGNC:15786|Ensembl:ENSECAG00000012266	0.00173	0.014	1739		846.17	668	565.7	530.5	408.08	676.45	976.53	508.25	502.75	519	658.53	467.33	553.33	496.2	468.4	482.25	537.5	623.7	531.7	299	226		637.5	615.1	578.9	596.1	562.3	637.4	679.7	533.9	499.4	502.6	571.8	493.6	587.2	456.9	603.5	571.9	566	457.5
100059723	BCDIN3D	BCDIN3 domain containing RNA methyltransferase	-	protein-coding	VGNC:VGNC:15787|Ensembl:ENSECAG00000020861	0.08998	0.18357	6892		116.5	118.5	89	103	57	87	166	81	86	120	107	108	109	119.5	87	91	139	138	112	81	96		87.8	109.1	91.1	115.7	78.5	82	115.5	85.1	85.4	116.2	92.9	114.1	115.7	110	112.1	107.9	146.4	101.2
100068678	BCKDHA	branched chain keto acid dehydrogenase E1 subunit alpha	-	protein-coding	Ensembl:ENSECAG00000012246	0.00619	0.02974	2928		372.32	246.67	205.25	198.33	144.08	222.83	329.83	254.83	272.5	325.58	327.08	267.42	305.42	308.5	220.58	217.33	291.65	387.03	244.95	217.37	203.92		280.5	227.1	210	222.9	198.5	210	229.6	267.7	270.7	315.3	284	282.5	324.1	284.1	284.2	257.7	307.1	283.9
100065300	BCKDHB	branched chain keto acid dehydrogenase E1 subunit beta	-	protein-coding	VGNC:VGNC:15788|Ensembl:ENSECAG00000009840	0.00095	0.0101	1323		672	854	514.5	666	215	382.5	540.5	1241	1151.17	1103.5	1070.5	1293.5	1066.5	1518	950	948.5	1286.5	1312.5	790	812	666.5		506.3	786.4	526.5	748.4	296.2	360.4	376.2	1303.7	1143.4	1068.5	929.6	1366.3	1131.9	1397.8	1224.1	1124.8	1354.7	962.7
100063321	BCKDK	branched chain keto acid dehydrogenase kinase	-	protein-coding	VGNC:VGNC:15789|Ensembl:ENSECAG00000011818	0.88107	0.91565	13530		1535	1175.33	910	870.5	669	1085	1501.5	983.5	1044.5	1090	1109.5	961.5	1111	1102	798	825	1017.5	1506.5	1004.5	760	673		1156.4	1082.2	931.2	978.2	921.8	1022.4	1045.1	1033.2	1037.5	1055.5	963.4	1015.6	1179.1	1014.7	1028.2	978.3	1071.4	1105
100064204	BCL10	BCL10 immune signaling adaptor	-	protein-coding	VGNC:VGNC:57977	0.45166	0.58099	10931		300	161	146	155	119	184	266	162	146	173	184	146	135	196	126	126.5	175	173	164	139	84		226	148.2	149.4	174.2	164	173.4	185.1	170.2	145	167.5	159.8	154.2	143.3	180.5	162.4	150	184.3	126.9
100050934	BCL2	BCL2 apoptosis regulator	-	protein-coding	VGNC:VGNC:15790|Ensembl:ENSECAG00000020437	0.04848	0.12039	5662		7	10	7	6	4	5	11	6	11	8	10	8	15	9	9	17	10	11	3	17	10		5.3	9.2	7.2	6.7	5.5	4.7	7.7	6.3	10.9	7.7	8.7	8.4	15.9	8.3	11.6	20.2	10.5	8.1
100053597	BCL2L1	BCL2 like 1	-	protein-coding	VGNC:VGNC:15791|Ensembl:ENSECAG00000017223	0.18832	0.31174	8494		906	749	692	594	400	637	1141	749.5	796.5	762	711.5	678	649	722	503	621	679	1027	562	634	580.5		682.6	689.7	708.1	667.5	551.1	600.2	794.2	787.3	791.2	737.9	617.8	716.1	688.8	664.8	648.1	736.4	715	753.3
100064312	BCL2L11	BCL2 like 11	-	protein-coding	VGNC:VGNC:49534|Ensembl:ENSECAG00000032970	0.37814	0.51302	10364		382.5	351.5	270	206.5	185.83	275.5	482.5	219	240	257	241	230	280	206.5	206.5	192	220.5	340.5	269.5	186	105.5		288.2	323.7	276.3	232	256	259.6	335.8	230.1	238.4	248.9	209.3	242.9	297.2	190.1	266.1	227.7	232.2	249.8
100055909	BCL2L12	BCL2 like 12	-	protein-coding	VGNC:VGNC:15792|Ensembl:ENSECAG00000022614	0.98948	0.99209	14024		224	141	87	98	63	91	169	98	135	123	98	116	114	119	78	95	131	150	126	91	64		168.8	129.8	89	110.1	86.8	85.7	117.6	102.9	134.1	119.1	85.1	122.5	121	109.6	100.5	112.7	137.9	110
100055032	BCL2L13	BCL2 like 13	-	protein-coding	VGNC:VGNC:15793|Ensembl:ENSECAG00000010335	0.52667	0.64553	11472		1019	795.25	750	688	546.5	777	1276	791	722	738	845	717	715	786	560.2	702.5	662.5	1045.5	781	517	430		767.7	732.3	767.5	773.1	753	732.2	888.1	830.9	717.2	714.6	733.7	757.3	758.8	723.7	721.8	833.1	697.6	766.9
100059284	BCL2L15	BCL2 like 15	-	protein-coding	VGNC:VGNC:15795|Ensembl:ENSECAG00000024298	0.06992	0.1546	6356		2	15.5	7	15	7	6	11	7.5	17.5	16	26	7.5	10.5	13.5	24.5	26.5	21	26.5	7	22	15.5		1.5	14.3	7.2	16.9	9.6	5.7	7.7	7.9	17.4	15.5	22.6	7.9	11.1	12.4	31.6	31.4	22.1	19.4
100055644	BCL2L2	BCL2 like 2	-	protein-coding	VGNC:VGNC:50577	0.00011	0.00347	446		56.5	47	51	57.5	38	37	40	90	77	83	80	102	104	78	86	83	88	168	106.5	138	82		42.6	43.3	52.2	64.6	52.4	34.9	27.8	94.5	76.5	80.4	69.5	107.7	110.4	71.8	110.8	98.4	92.7	123.2
100059642	BCL6	BCL6 transcription repressor	-	protein-coding	VGNC:VGNC:57978|Ensembl:ENSECAG00000004556	0.02645	0.07839	4745		110	31	78	39	56	103	132	21	22	28	38.5	20	28.2	39	14	40	15	59	45	43	22		82.9	28.5	79.8	43.8	77.2	97.1	91.9	22.1	21.9	27.1	33.4	21.1	29.9	35.9	18	47.4	15.8	43.3
100059917	BCL7A	BAF chromatin remodeling complex subunit BCL7A	-	protein-coding	VGNC:VGNC:15796|Ensembl:ENSECAG00000011747	0.00036	0.00609	828		185	158	114	131	108	167	222.5	131	155	104.5	143	104	119	121	116	99	136	151	69	54	47		139.4	145.5	116.7	147.2	148.8	157.4	154.9	137.6	154	101.2	124.2	109.8	126.3	111.4	149.5	117.4	143.2	110.8
100061703	BCL7B	BAF chromatin remodeling complex subunit BCL7B	-	protein-coding	VGNC:VGNC:58126|Ensembl:ENSECAG00000015512	0.43537	0.5662	10812		288.5	204	167	152	117	171	275	155	163	172	186	151	184	158.5	119	147	135	225	172	119	102		217.3	187.8	170.9	170.8	161.2	161.1	191.4	162.8	161.9	166.6	161.5	159.5	195.3	145.9	153.3	174.3	142.2	165
100063618	BCL7C	BAF chromatin remodeling complex subunit BCL7C	-	protein-coding	VGNC:VGNC:15797|Ensembl:ENSECAG00000000482	0.49946	0.62276	11277		389	211	184	140	151	200	362	152	207	150	189	152	189	194	131	121	183	230	206	141.5	148		293.1	194.3	188.3	157.3	208.1	188.5	252	159.7	205.6	145.2	164.1	160.5	200.6	178.6	168.8	143.5	192.7	168.7
100065022	BCL9	BCL9 transcription coactivator	-	protein-coding	VGNC:VGNC:58089|Ensembl:ENSECAG00000004159	0.1787	0.29977	8382		483	294.2	324	229	203	289	473	211	264	310.2	311	220	238	288	183	206	209	331	359	179	145		363.9	270.9	331.5	257.3	279.7	272.3	329.2	221.7	262.2	300.4	270.1	232.4	252.6	265.2	235.8	244.3	220.1	242.8
100067787	BCLAF1	BCL2 associated transcription factor 1	-	protein-coding	VGNC:VGNC:15798|Ensembl:ENSECAG00000023692	0.01329	0.04905	3808		2964	3065.5	2399.5	2320	2048	2863	3766.5	2140.5	2271.5	2320	2460.5	1866.5	1902.5	2178	1800	1856.5	2179.5	2850.5	2494	1725	1106		2233	2822.7	2455.4	2606.9	2821.8	2697.8	2621.6	2248.6	2256.2	2246.5	2136.6	1971.5	2019.1	2005.5	2319.3	2201.5	2295	2090.8
100058722	BCLAF3	BCLAF1 and THRAP3 family member 3	CXHXorf23	protein-coding	VGNC:VGNC:15799|Ensembl:ENSECAG00000024666	0.03361	0.09271	5097		76	89	109	108	50	89	90	114.5	102	115	136.5	121	102	123.5	95	91	94	190	107	106	106		57.3	82	111.5	121.4	68.9	83.9	62.6	120.3	101.3	111.4	118.5	127.8	108.3	113.7	122.4	107.9	99	139.4
100069873	BCO1	beta-carotene oxygenase 1	BCMO1	protein-coding	VGNC:VGNC:15800|Ensembl:ENSECAG00000000280	7e-05	0.00282	348		34	42	20	85	8	22	35	146	201	187	182	209	170	227.5	212	169	134	369	126	239	132		25.6	38.7	20.5	95.5	11	20.7	24.4	153.4	199.7	181.1	158	220.8	180.4	209.5	273.2	200.4	141.1	270.7
100070518	BCO2	beta-carotene oxygenase 2	-	protein-coding	VGNC:VGNC:15801|Ensembl:ENSECAG00000020311	0.00383	0.02213	2435		19	14	6	13	9	14	32	27	17	89.5	15	29	47	39	21	27	24	47	16	41	67.5		14.3	12.9	6.1	14.6	12.4	13.2	22.3	28.4	16.9	86.7	13	30.6	49.9	35.9	27.1	32	25.3	34.5
100050335	BCOR	BCL6 corepressor	-	protein-coding	VGNC:VGNC:58992|Ensembl:ENSECAG00000005995	0.9456	0.96209	13820		166	166	143.2	125	121.5	168	220.5	117.75	115	180	162	148	154	165	113.5	108	149	204	136	124	101		125.1	152.9	146.5	140.5	167.4	158.3	153.5	123.7	114.2	174.3	140.7	156.3	163.4	151.9	146.2	128.1	156.9	149.6
100054632	BCORL1	BCL6 corepressor like 1	-	protein-coding	VGNC:VGNC:15802|Ensembl:ENSECAG00000025037	0.20769	0.33368	8752		396	329	352	214	186	225	565	310	265	370	363	313	298.5	345	192.5	225	258	475	266	207.7	228		298.3	302.9	360.2	240.5	256.3	212	393.3	325.7	263.2	358.3	315.2	330.6	316.8	317.7	248	266.8	271.7	348.4
100052938	BCR	BCR activator of RhoGEF and GTPase	-	protein-coding	VGNC:VGNC:58127|Ensembl:ENSECAG00000020125	0.04253	0.10957	5458		949	702	614	515	461	704	1039	547	657	612	662	578	491	601	423	498	541	856	610	467	342		715	646.4	628.3	578.7	635.2	663.4	723.2	574.6	652.6	592.6	574.8	610.5	521.1	553.4	545	590.6	569.7	627.9
100055811	BCS1L	BCS1 homolog, ubiquinol-cytochrome c reductase complex chaperone	-	protein-coding	VGNC:VGNC:15803|Ensembl:ENSECAG00000000224	0.00033	0.00591	790		501	267	245.5	255	236.5	348	511	198	219	194	234	163	227	182	138	141	190.5	234	194	111	113		377.4	245.9	251.2	286.5	325.9	327.9	355.7	208	217.5	187.9	203.2	172.2	240.9	167.6	177.8	167.2	200.6	171.6
100069438	BDH1	3-hydroxybutyrate dehydrogenase 1	-	protein-coding	VGNC:VGNC:15804|Ensembl:ENSECAG00000004666	0.02946	0.08442	4907		179	69	44	37	20	20	23	75	40	17	41	21	26	35	10	11	27.33	37.5	27	3	9		134.9	63.5	45	41.6	27.6	18.8	16	78.8	39.7	16.5	35.6	22.2	27.6	32.2	12.9	13	28.8	27.5
100068172	BDH2	3-hydroxybutyrate dehydrogenase 2	-	protein-coding	VGNC:VGNC:15805|Ensembl:ENSECAG00000010010	0.00171	0.01389	1734		1187	928.5	769	572.5	648.5	883	1255.5	730.5	742.5	598.2	885.83	554	595.5	707.5	414	471	554.5	822	766	363	299.5		894.3	855	786.9	643.3	893.5	832	873.9	767.4	737.5	579.2	769.2	585.2	632	651.5	533.4	558.5	583.9	602.9
100073302	BDP1	B double prime 1, subunit of RNA polymerase III transcription initiation factor IIIB	-	protein-coding	VGNC:VGNC:15807|Ensembl:ENSECAG00000011402	0.38055	0.5153	10384		604	743	798	799.7	672	834	881	717	718.5	883	1009.5	721	647	829	589	726.33	792	1157.5	874.5	767.5	556		455	684.1	816.6	898.6	925.9	785.9	613.2	753.2	713.7	855	876.6	761.6	686.6	763.3	758.9	861.3	834	849
100629698	BEAN1	brain expressed associated with NEDD4 1	-	protein-coding	VGNC:VGNC:15808|Ensembl:ENSECAG00000007077	0.06291	0.1439	6147		21	19	18	13	8	24.5	9	11	11	15	18	11	16	10	11	4	8	15	7	9	6		15.8	17.5	18.4	14.6	11	23.1	6.3	11.6	10.9	14.5	15.6	11.6	17	9.2	14.2	4.7	8.4	11
100052295	BECN1	beclin 1	-	protein-coding	VGNC:VGNC:15809|Ensembl:ENSECAG00000018079	0.22586	0.35425	8965		512.83	323	337	313.5	275	359	543	274	301	331	366	307	350	308.83	252.5	273	342	413	362	205	188		386.4	297.4	344.9	352.3	378.9	338.3	377.9	287.8	299	320.5	317.8	324.3	371.4	284.4	325.4	323.7	360.1	302.9
100066484	BEND3	BEN domain containing 3	-	protein-coding	VGNC:VGNC:15811|Ensembl:ENSECAG00000023993	0.00382	0.02209	2430		610.33	486	457	383.33	365	532	686.33	352	403	382	430	369.5	369	400	306.5	328	373	474	474	257	225		459.8	447.5	467.6	430.7	502.9	501.3	477.7	369.8	400.3	369.9	373.4	390.3	391.6	368.3	394.9	389	392.8	347.7
100063015	BEND4	BEN domain containing 4	CCDC4	protein-coding	VGNC:VGNC:15812|Ensembl:ENSECAG00000021008	0.03244	0.09035	5049		36	27	19	10	20	24	31	12	11	24	12	10	8	22	14	9	9	28	41	11	19		27.1	24.9	19.4	11.2	27.6	22.6	21.6	12.6	10.9	23.2	10.4	10.6	8.5	20.3	18	10.7	9.5	20.5
100069127	BEND7	BEN domain containing 7	-	protein-coding	VGNC:VGNC:15814|Ensembl:ENSECAG00000009086	0.00469	0.02488	2651		92	68	63	83	96	89	142	77	62	69	66.5	66	45	58	50.2	49	62	61.2	54	42	30		69.3	62.6	64.5	93.3	132.3	83.9	98.8	80.9	61.6	66.8	57.7	69.7	47.8	53.4	64.7	58.1	65.3	44.9
100147084	BEST2	bestrophin 2	-	protein-coding	Ensembl:ENSECAG00000038067	0.01239	0.04698	3709		487.5	327	263	268	201	312	402.5	336.5	427	427	413.5	405	415.5	476.5	316	353	362	611	269	356	239		367.3	301.1	269.1	301.1	276.9	294	280.1	353.5	424.1	413.5	359.1	427.8	441	438.8	407.2	418.6	381.2	448.2
100051572	BET1	Bet1 golgi vesicular membrane trafficking protein	-	protein-coding	Ensembl:ENSECAG00000024195	0.0622	0.1427	6129		361	210	189	188	160	241.75	353	189	185	186	197	194	183	172	144	178.5	206	249.5	201	121	99		272	193.4	193.4	211.2	220.5	227.8	245.7	198.5	183.8	180.1	171.1	204.9	194.2	158.4	185.5	211.7	216.9	183
100059187	BEX3	brain expressed X-linked 3	-	protein-coding	VGNC:VGNC:55441|Ensembl:ENSECAG00000012041	0.02132	0.06767	4429		830	546	497.5	297	302	479.5	617	504	486	457.5	521	467	549	543	466	499	486.33	665	492	596.5	615		625.3	502.8	509.1	333.7	416.1	451.8	429.4	529.4	482.7	443	452.4	493.3	582.6	500	600.4	591.7	512.1	487.8
102147473	BEX4	brain expressed X-linked 4	-	protein-coding	-	0.4485	0.5782	10907		887.25	525.75	507.5	445.5	319.5	564	708.5	466.5	578	493	757	426.5	574.5	608	456	499.33	521.33	743.5	525.5	505.75	343.5		668.4	484.1	519.3	500.6	440.2	531.4	493.1	490.1	574.1	477.4	657.3	450.5	609.7	559.8	587.6	592.1	548.9	545.4
100050577	BFAR	bifunctional apoptosis regulator	-	protein-coding	VGNC:VGNC:15818|Ensembl:ENSECAG00000016920	0.00024	0.00501	661		579	427	442	454	259	357.5	644	423	554.33	578	612.5	460	524	673	401	448	481.5	835.33	526	635	463		436.2	393.2	452.3	510.1	356.9	336.9	448.2	444.4	550.6	559.7	531.9	485.9	556.1	619.7	516.7	531.3	507	612.7
100062535	BFSP1	beaded filament structural protein 1	-	protein-coding	VGNC:VGNC:15819|Ensembl:ENSECAG00000021094	0.00275	0.01821	2121		51	59	36	31	21	32	32	68	63.5	67	122	77	85	80	51	64	84	81	58	35	39		38.4	54.3	36.8	34.8	28.9	30.2	22.3	71.4	63.1	64.9	105.9	81.3	90.2	73.7	65.7	75.9	88.5	59.4
100059809	BHLHE40	basic helix-loop-helix family member e40	-	protein-coding	VGNC:VGNC:15822|Ensembl:ENSECAG00000015069	0.03314	0.09166	5084		531	218	320	239	323	556.33	452	429	415	218	213	325	171	221	157	203	239	459	243	221	210		400	200.7	327.5	268.6	445	524.2	314.6	450.7	412.2	211.1	185	343.3	181.5	203.5	202.3	240.7	251.7	336.7
100068969	BHLHE41	basic helix-loop-helix family member e41	-	protein-coding	Ensembl:ENSECAG00000034955	0.00228	0.01626	1967		65.2	54.4	36.4	30	20.4	68.4	51.6	72.5	114	101	72.4	124.5	77	37.2	58.2	80.2	46	152.2	70.2	138	80		49.1	50.1	37.2	33.7	28.1	64.5	35.9	76.2	113.2	97.8	62.9	131.5	81.7	34.3	75	95.1	48.4	111.6
100072191	BICC1	BicC family RNA binding protein 1	-	protein-coding	VGNC:VGNC:15823|Ensembl:ENSECAG00000013979	0.00038	0.00631	853		200	181	137	102	136	178	202	103	92.2	95	97	73	80.33	52	60	69	62	171	141	60	32		150.7	166.7	140.2	114.6	187.4	167.7	140.6	108.2	91.6	92	84.2	77.1	85.3	47.9	77.3	81.8	65.3	125.4
100064897	BICD1	BICD cargo adaptor 1	-	protein-coding	VGNC:VGNC:15824|Ensembl:ENSECAG00000011517	0.29778	0.43246	9682		631	979	613.5	666	747.5	865	1292	752.5	482	745	677	610.5	722	518	576	697	580	780.5	610	495	351		475.4	901.5	627.8	748.4	1029.9	815.1	899.3	790.5	478.8	721.4	587.9	644.8	766.2	477	742.2	826.5	610.7	572.5
100056101	BICD2	BICD cargo adaptor 2	-	protein-coding	VGNC:VGNC:15825|Ensembl:ENSECAG00000010780	0.41555	0.54751	10672		640	610	554	474	375	529	776	446	490	530	484	469	430	566.5	372.25	440	474	761	500	367	337		482.2	561.7	566.9	532.6	516.7	498.5	540.1	468.5	486.7	513.2	420.3	495.4	456.3	521.6	479.7	521.8	499.1	558.2
100054012	BICDL1	BICD family like cargo adaptor 1	-	protein-coding	VGNC:VGNC:15826|Ensembl:ENSECAG00000004286	0.05074	0.12431	5738		4	9	10	12	3	6	7	7	15	26	19	7	7	11	7	13	14	24	11	15	18		3	8.3	10.2	13.5	4.1	5.7	4.9	7.4	14.9	25.2	16.5	7.4	7.4	10.1	9	15.4	14.7	17.6
100068930	BICDL2	BICD family like cargo adaptor 2	-	protein-coding	VGNC:VGNC:15827|Ensembl:ENSECAG00000016056	0.00043	0.00665	919		262	206	210	204	126	158	234	231	263	272	392	294	319	289	188	237	261	422	299	277	252		197.4	189.7	214.9	229.2	173.6	148.9	162.9	242.7	261.2	263.4	340.4	310.5	338.5	266.1	242.2	281	274.8	309.5
102150373	BICRA	BRD4 interacting chromatin remodeling complex associated protein	GLTSCR1	protein-coding	Ensembl:ENSECAG00000030809	0.02105	0.06704	4416		103	89	78.5	80	62.2	95	183.2	85	116	98.2	109	91	97	111.2	89	89	90	186.5	127	75	55		77.6	82	80.3	89.9	85.7	89.5	127.5	89.3	115.2	95.1	94.6	96.1	102.9	102.4	114.7	105.5	94.8	136.8
100054835	BICRAL	BRD4 interacting chromatin remodeling complex associated protein like	GLTSCR1L	protein-coding	VGNC:VGNC:15828|Ensembl:ENSECAG00000020500	0.83764	0.88431	13319		229.5	295	219	257.2	198.2	275	358.2	227	231	269	340	229	208.2	268	181	236	270	340	288	218	163.5		172.9	271.6	224.1	289	273.1	259.1	249.3	238.5	229.4	260.5	295.2	241.9	221	246.8	233.2	279.9	284.3	249.4
100054988	BID	BH3 interacting domain death agonist	-	protein-coding	VGNC:VGNC:15829|Ensembl:ENSECAG00000006592	0.31869	0.45433	9863		127	138	82	99.5	66	96	172	97	91	103.5	102	105	91.5	116	69	96	108	114	76	71	65		95.7	127.1	83.9	111.8	90.9	90.5	119.7	101.9	90.4	100.2	88.6	110.9	97.1	106.8	88.9	113.8	113.7	83.6
100052213	BIN1	bridging integrator 1	-	protein-coding	VGNC:VGNC:15830|Ensembl:ENSECAG00000006957	0.1581	0.27476	8091		732	358	323	342	307	400	568	275	275	402	423	388	344	345	207	284.5	346	528	351	351	283		551.5	329.6	330.5	384.3	423	376.9	395.3	288.9	273.2	389.3	367.3	409.8	365.1	317.7	266.7	337.4	364.3	387.3
100060850	BIN2	bridging integrator 2	-	protein-coding	VGNC:VGNC:15831	0.51114	0.63257	11362		258	174.5	161	213	167	215.5	439	135	136	179.5	169.5	111	206.5	147	149.5	310	177.5	262	251	117	126		194.4	160.7	164.8	239.3	230.1	203.1	305.6	141.8	135.1	173.8	147.2	117.2	219.2	135.4	192.6	367.6	186.9	192.2
100057635	BIN3	bridging integrator 3	-	protein-coding	VGNC:VGNC:50649|Ensembl:ENSECAG00000022315	0.46842	0.59552	11060		192	94	81	89.5	69	102	157	58	84	90.5	122	87	97	108	80	105	93	131	101.5	86	62		144.6	86.6	82.9	100.6	95.1	96.1	109.3	60.9	83.4	87.6	105.9	91.9	102.9	99.4	103.1	124.5	97.9	96.1
100061273	BIRC2	baculoviral IAP repeat containing 2	-	protein-coding	VGNC:VGNC:15832|Ensembl:ENSECAG00000012229	0.12596	0.2334	7588		633	495	491	448.5	407	547.5	671	444	449	502	507	447.5	400	510	367	409	437	671.5	475	399	346		476.9	455.8	502.4	504	560.8	515.9	467	466.4	446	486.1	440.2	472.7	424.5	469.6	472.9	485	460.2	492.5
100068894	BIRC3	baculoviral IAP repeat containing 3	-	protein-coding	VGNC:VGNC:15833|Ensembl:ENSECAG00000012229	0.00765	0.03418	3148		17	17	20	17	8	16.5	7.5	10	15	14	23	10	16.33	13	8	17	13	34.5	15	26	26		12.8	15.7	20.5	19.1	11	15.5	5.2	10.5	14.9	13.6	20	10.6	17.3	12	10.3	20.2	13.7	25.3
100050808	BIRC5	baculoviral IAP repeat containing 5	-	protein-coding	VGNC:VGNC:56393|Ensembl:ENSECAG00000008466	0.00684	0.03188	3015		960	727.5	523.5	583	462	750.5	1077	588	571.5	596.5	636.5	563.5	595.5	588.5	474	518	575.5	739	606	291.5	241		723.2	669.9	535.7	655.1	636.6	707.2	749.6	617.7	567.7	577.6	552.7	595.2	632	541.9	610.8	614.3	606	542.1
100070568	BIRC6	baculoviral IAP repeat containing 6	-	protein-coding	VGNC:VGNC:15834|Ensembl:ENSECAG00000019545	0.80045	0.85892	13103		2909	3665.5	3432	2850.5	2327.5	3445.5	4390	3134.5	2825	3284.5	4118.5	2908.5	2671.5	3606.5	2446.5	2734	2920	4771.5	3615.5	2667.5	1843		2191.6	3375.2	3512	3203	3206.9	3246.6	3055.5	3292.8	2806	3180.5	3576.3	3072.1	2835.2	3320.8	3152.4	3242.1	3074.7	3499.9
100055373	BLCAP	BLCAP apoptosis inducing factor	-	protein-coding	VGNC:VGNC:54695|Ensembl:ENSECAG00000030259	0.32074	0.4561	9888		386.12	300.17	263.85	249.25	202.62	345.53	431.75	252.22	287.28	346.92	351.07	288.08	284.83	309.4	228.73	266.92	352.98	466	278.17	247.23	225		290.9	276.4	270	280.1	279.2	325.6	300.5	265	285.4	335.9	304.8	304.3	302.3	284.9	294.7	316.5	371.7	341.8
100065099	BLK	BLK proto-oncogene, Src family tyrosine kinase	-	protein-coding	VGNC:VGNC:15836|Ensembl:ENSECAG00000017938	0.00641	0.03045	2959		18	27	8	10	4	3	6	12	9	25	23	4	32	27	8	2	4	69	41	36	23		13.6	24.9	8.2	11.2	5.5	2.8	4.2	12.6	8.9	24.2	20	4.2	34	24.9	10.3	2.4	4.2	50.6
100053387	BLM	BLM RecQ like helicase	-	protein-coding	VGNC:VGNC:57212|Ensembl:ENSECAG00000011405	0.03294	0.09124	5077		772	716	556	501	563	775	976.5	488	499	567	660.5	518.5	482	537.5	447	432	541	696	660	341	205		581.6	659.3	569	563	775.7	730.3	679.7	512.6	495.6	549	573.5	547.7	511.5	494.9	576	512.3	569.7	510.5
100072223	BLMH	bleomycin hydrolase	-	protein-coding	VGNC:VGNC:15837	0.06605	0.149	6232		834	612	532	520.5	411	743	998	513	543	455	513	424	501.5	487.5	417	419	478	692	592	335	276		628.3	563.5	544.4	584.9	566.3	700.1	694.6	538.9	539.4	440.6	445.5	447.8	532.2	448.9	537.3	496.9	503.3	507.6
100070841	BLNK	B cell linker	-	protein-coding	VGNC:VGNC:50578|Ensembl:ENSECAG00000015745	0.00012	0.00361	458		335	315	217	325	128	207	295	400.5	432.5	436	492.5	511.5	451.5	479	387.5	469	463.5	577	502	435	345		252.4	290	222.1	365.2	176.4	195.1	205.3	420.7	429.6	422.2	427.7	540.3	479.2	441.1	499.3	556.2	488.1	423.2
100051308	BLOC1S1	biogenesis of lysosomal organelles complex 1 subunit 1	-	protein-coding	VGNC:VGNC:101468	0.6163	0.71819	12066		889	498	372	347	283	379.5	661	597	622	423.5	446.5	465	470	480	371	319	552.5	509	337	407	316		669.8	458.6	380.7	389.9	389.9	357.6	460.1	627.1	617.8	410.1	387.7	491.2	498.8	442	478	378.3	581.8	373.4
100060519	BLOC1S2	biogenesis of lysosomal organelles complex 1 subunit 2	-	protein-coding	VGNC:VGNC:51478|Ensembl:ENSECAG00000013421	0.13191	0.24119	7690		433.25	229	197.6	222	169	268.2	380.7	251.2	231.2	257	270.7	231.5	226	232	172.7	199.25	212.2	270	224.7	166.4	139.2		326.4	210.9	202.2	249.5	232.9	252.7	265	263.9	229.6	248.9	235.1	244.5	239.8	213.6	222.5	236.3	223.4	198
100630138	BLOC1S3	biogenesis of lysosomal organelles complex 1 subunit 3	-	protein-coding	-	0.1033	0.20242	7176		200	137	143	83	89	141	178.5	113	141	98.5	124	110	100	111	70	74	109	135	128	61	86		150.7	126.1	146.3	93.3	122.6	132.9	124.2	118.7	140.1	95.4	107.7	116.2	106.1	102.2	90.2	87.8	114.8	99
100070253	BLOC1S4	biogenesis of lysosomal organelles complex 1 subunit 4	-	protein-coding	VGNC:VGNC:15838|Ensembl:ENSECAG00000003954	0.95671	0.96993	13869		257	141.33	172.5	109.7	80	174	156.5	164	168	136	169	134	109	164	135	118.5	134	190.5	156.5	127	70		193.6	130.1	176.5	123.3	110.2	164	108.9	172.3	166.9	131.7	146.7	141.5	115.7	151	173.9	140.5	141.1	139.7
100051053	BLOC1S5	biogenesis of lysosomal organelles complex 1 subunit 5	-	protein-coding	VGNC:VGNC:15839|Ensembl:ENSECAG00000010563	0.54069	0.65767	11560		270	180	141	158	162	206	262	168	201	177	206	156	189	180	139	138	154	258	158	125	99		203.4	165.7	144.3	177.5	223.2	194.1	182.4	176.5	199.7	171.4	178.9	164.8	200.6	165.7	179.1	163.6	162.2	189.2
111767411	BLOC1S6	biogenesis of lysosomal organelles complex 1 subunit 6	-	protein-coding	-	0.00173	0.01402	1740		403.5	349	296.5	308.5	225	376	416.5	423.5	459	408	489	465.5	466	518.5	356.5	351	434	632	321	332	272.5		304	321.4	303.4	346.7	310	354.3	289.9	444.9	455.9	395.1	424.6	491.7	494.6	477.4	459.4	416.2	457	463.6
100068145	BLVRB	biliverdin reductase B	-	protein-coding	VGNC:VGNC:15841	0.22542	0.35395	8955		792	569	509	567.5	240	583	628	487	508	454	613	523	708	613	548	458	544	546.5	503	451	596		596.7	523.9	520.9	637.7	330.7	549.4	437.1	511.6	504.6	439.6	532.3	552.4	751.4	564.4	706.1	543.1	572.8	400.9
100058289	BLZF1	basic leucine zipper nuclear factor 1	-	protein-coding	VGNC:VGNC:15842|Ensembl:ENSECAG00000017383	0.13328	0.24303	7711		246	235.33	193	217	173.83	219	309.5	179	205	246	270	196.33	223	264	193	190.5	219	298	226.5	205	178		185.3	216.7	197.5	243.8	239.5	206.4	215.4	188	203.6	238.2	234.5	207.4	236.7	243.1	248.7	225.9	230.6	218.6
100057359	BMF	Bcl2 modifying factor	-	protein-coding	VGNC:VGNC:15843	0.00493	0.02555	2713		13	18	14	15	10	3	17	27	25	43	33	28	16	30	19	18	21	49	15	32	28		9.8	16.6	14.3	16.9	13.8	2.8	11.8	28.4	24.8	41.6	28.7	29.6	17	27.6	24.5	21.3	22.1	35.9
100056914	BMP1	bone morphogenetic protein 1	-	protein-coding	VGNC:VGNC:15844|Ensembl:ENSECAG00000021675	0.66362	0.75593	12344		26	30	29	37	15	24	21	41	25	40	22	32	33	42	25.5	20	23	65	35	29	11		19.6	27.6	29.7	41.6	20.7	22.6	14.6	43.1	24.8	38.7	19.1	33.8	35	38.7	32.9	23.7	24.2	47.7
100051701	BMP2	bone morphogenetic protein 2	-	protein-coding	VGNC:VGNC:15847	0.05368	0.12904	5848		49	25	18	17	16.5	41	24	6	18	11	10	14	3	6	11	7	21	0	14	10	16		36.9	23	18.4	19.1	22.7	38.6	16.7	6.3	17.9	10.7	8.7	14.8	3.2	5.5	14.2	8.3	22.1	0
100059466	BMP2K	BMP2 inducible kinase	-	protein-coding	VGNC:VGNC:58442|Ensembl:ENSECAG00000016099	0.46347	0.59113	11024		368	491	427.5	365	205	277	424	449	353	429	469	410	412	435	338	317	316	646	362	339	263		277.2	452.1	437.5	410.1	282.5	261	295.1	471.7	350.6	415.4	407.3	433.1	437.2	400.5	435.5	375.9	332.7	473.8
100034048	BMP4	bone morphogenetic protein 4	-	protein-coding	VGNC:VGNC:15848|Ensembl:ENSECAG00000017676	0.21629	0.34384	8845		98	66	66	52	28	33	62	81	87	75	81	71	81	67	63	72	66	78	46	79	66		73.8	60.8	67.5	58.4	38.6	31.1	43.2	85.1	86.4	72.6	70.3	75	86	61.7	81.2	85.4	69.5	57.2
100033934	BMP6	bone morphogenetic protein 6	-	protein-coding	VGNC:VGNC:56650|Ensembl:ENSECAG00000020015	0.02226	0.0698	4485		19	19	22	7	18	21	35	11	8	14	12	11	6	10	15	8	8	18	39	14	21		14.3	17.5	22.5	7.9	24.8	19.8	24.4	11.6	7.9	13.6	10.4	11.6	6.4	9.2	19.3	9.5	8.4	13.2
100050299	BMP7	bone morphogenetic protein 7	-	protein-coding	VGNC:VGNC:15850|Ensembl:ENSECAG00000002918	0.1137	0.21699	7368		322.5	222	139	165.5	96	133	342.5	121	151	171	214	105	175.5	129	127	102	116.5	260	91	53	53		243	204.4	142.2	186	132.3	125.3	238.4	127.1	150	165.6	185.8	110.9	186.3	118.8	163.6	121	122.7	190.7
100064367	BMPR1A	bone morphogenetic protein receptor type 1A	-	protein-coding	VGNC:VGNC:15851|Ensembl:ENSECAG00000020461	0.87911	0.91437	13517		1335.5	1586	1223	1197	987.5	1338	1759	1418	1270	1396	1528	1174	1209	1538	972.5	1030	1239	1800	1315	955	758		1006.1	1460.4	1251.5	1345	1360.6	1260.8	1224.3	1489.6	1261.5	1351.8	1326.8	1240	1283.1	1416.2	1253.1	1221.4	1304.6	1320.3
100053554	BMPR1B	bone morphogenetic protein receptor type 1B	-	protein-coding	VGNC:VGNC:15852|Ensembl:ENSECAG00000012140	0.00238	0.01673	1998		24	15	21	13.2	28	11	14.2	21	24	16	45	22	24	23	8	22	13	47	47	38	46		18.1	13.8	21.5	14.8	38.6	10.4	9.9	22.1	23.8	15.5	39.1	23.2	25.5	21.2	10.3	26.1	13.7	34.5
100067195	BMPR2	bone morphogenetic protein receptor type 2	-	protein-coding	VGNC:VGNC:15853|Ensembl:ENSECAG00000025141	0.12103	0.22684	7502		999	1469	1189	1182	673.33	939	1308	1270	1320	1471.33	1488	1352	1122	1603	983	1138	1402	1971	1037	1286	900		752.6	1352.6	1216.7	1328.2	927.7	884.8	910.4	1334.1	1311.1	1424.7	1292.1	1428	1190.8	1476	1266.6	1349.5	1476.3	1445.7
100056034	BMS1	BMS1 ribosome biogenesis factor	-	protein-coding	VGNC:VGNC:15854|Ensembl:ENSECAG00000001358	0.00137	0.01219	1579		868	904	815	604	633	1041.5	1143.5	509	550	662.5	705.5	531	575.2	683.5	480	527.33	620	778.5	713	341	258		653.9	832.4	834	678.7	872.2	981.4	795.9	534.7	546.3	641.5	612.6	560.9	610.4	629.4	618.5	625.3	652.8	571
100070896	BMT2	base methyltransferase of 25S rRNA 2 homolog	-	protein-coding	VGNC:VGNC:57108|Ensembl:ENSECAG00000021680	0.00025	0.00512	682		213	202	186	219	124	186	241	309	331.25	360.5	351	332.5	273.5	373	260.33	268	295	518.58	228	313	228		160.5	186	190.3	246.1	170.8	175.3	167.7	324.6	329	349.1	304.8	351.2	290.3	343.5	335.4	317.8	310.6	380.4
100062869	BNC2	basonuclin 2	-	protein-coding	VGNC:VGNC:15856|Ensembl:ENSECAG00000017503	0.03799	0.10109	5284		205	241	203.25	211	208.75	230.7	282.2	233.5	233	298	305	254	208	280.5	201.5	249	245	411.5	291.5	226	183		154.4	221.9	208	237.1	287.6	217.4	196.4	245.3	231.4	288.6	264.8	268.3	220.7	258.3	259.6	295.3	258	301.8
100069728	BNIP1	BCL2 interacting protein 1	-	protein-coding	VGNC:VGNC:55406|Ensembl:ENSECAG00000023543	0.23853	0.36861	9099		167	95	125	84	88	105	172	92	101	94	93	77	109	110	63	89	86	124	104	67	51		125.8	87.5	127.9	94.4	121.2	98.9	119.7	96.6	100.3	91	80.8	81.3	115.7	101.3	81.2	105.5	90.6	91
100068048	BNIP2	BCL2 interacting protein 2	-	protein-coding	VGNC:VGNC:55907|Ensembl:ENSECAG00000022557	0.40639	0.53852	10611		86.5	92.5	112.5	95.5	74.5	108	135.5	115.5	98.25	111.5	114.5	95	95	118.5	85.5	88	79	147	119.5	81	78		65.2	85.2	115.1	107.3	102.6	101.8	94.3	121.3	97.6	108	99.4	100.3	100.8	109.1	110.2	104.4	83.2	107.8
100051673	BNIP3	BCL2 interacting protein 3	-	protein-coding	VGNC:VGNC:15857|Ensembl:ENSECAG00000017458	0.37338	0.50893	10315		5368.9	4922.93	4068.73	3606.6	2631.53	3364.4	5483.6	2572.7	2921.07	3325.2	3738.8	3844.87	2935.93	4865.17	2239.37	2338.73	2613.73	3751.23	5831.67	1474.67	1243.03		4044.8	4533	4163.5	4052.6	3625.8	3170.2	3816.7	2702.6	2901.5	3219.9	3246.5	4061.1	3115.8	4479.8	2885.5	2773.4	2752.2	2751.5
100054317	BNIP3L	BCL2 interacting protein 3 like	-	protein-coding	VGNC:VGNC:15858|Ensembl:ENSECAG00000005770	0.0041	0.02307	2496		358	365.33	435	515.83	221	435	345	657	649.33	829.5	707	777	586	972	475	641	697	1273	469.5	733	518		269.7	336.4	445.1	579.6	304.5	409.9	240.1	690.2	645	803.2	613.9	820.7	621.9	895	612	760.1	733.9	933.7
100055170	BNIPL	BCL2 interacting protein like	-	protein-coding	VGNC:VGNC:15859	0.12992	0.23833	7665		57	29	53	87	55	75	69	41	80	85	121.5	101	62	93	75.5	74	98	99	132	69	66		42.9	26.7	54.2	97.8	75.8	70.7	48	43.1	79.5	82.3	105.5	106.7	65.8	85.6	97.3	87.8	103.2	72.6
100069587	BOD1	biorientation of chromosomes in cell division 1	-	protein-coding	-	0.00664	0.03123	2987		276	205	162	161	196	245	327	177	186	175	151	139	161	155	133	143	179	192	151	108	83		207.9	188.8	165.8	180.9	270.1	230.9	227.6	185.9	184.8	169.5	131.1	146.8	170.9	142.7	171.4	169.6	188.5	140.8
100056054	BOD1L1	biorientation of chromosomes in cell division 1 like 1	-	protein-coding	VGNC:VGNC:15861|Ensembl:ENSECAG00000010410	0.8179	0.87177	13192		481	543.5	583	547	477	659	574	542	543	705	676	489	511.33	623	460.5	529	618	787	659.5	433	269		362.4	500.5	596.6	614.6	657.2	621	399.5	569.4	539.4	682.7	587	516.5	542.7	573.6	593.4	627.3	650.7	577.3
100147141	BOK	BCL2 family apoptosis regulator BOK	-	protein-coding	VGNC:VGNC:56540|Ensembl:ENSECAG00000000238	0.26568	0.39814	9383		46	48	25	15	15	21	30	23	33	24	12	20	26	27	18	21	20	51	22	26	24		34.7	44.2	25.6	16.9	20.7	19.8	20.9	24.2	32.8	23.2	10.4	21.1	27.6	24.9	23.2	24.9	21.1	37.4
111773534	BOLA1	bolA family member 1	-	protein-coding	Ensembl:ENSECAG00000034826	0.38391	0.51835	10414		480	213	219	168	162	235	339	203	233	214	251	209	202	209	146	173	216	256	218	177	130		361.6	196.1	224.1	188.8	223.2	221.4	236	213.2	231.4	207.2	218	220.8	214.4	192.4	188.1	205.2	227.4	187.8
100066237	BOLA2B	bolA family member 2B	BOLA2	protein-coding	-	0.07927	0.16853	6614		784.5	467.5	316	277	206	397.5	672.5	288.5	277	301.5	384	312	392.5	330.5	253.5	278.5	305.5	363	365.5	161	154		591	430.5	323.4	311.3	283.8	374.6	468.1	303.1	275.1	291.9	333.4	329.5	416.6	304.3	326.6	330.3	321.7	266.3
100058052	BOLA3	bolA family member 3	-	protein-coding	VGNC:VGNC:51277|Ensembl:ENSECAG00000009537	0.00149	0.01276	1637		933	553	505	494	437.5	719	799.67	523	543.2	543	638.67	454.5	481	425	343	411	503	660	495	259	203		702.9	509.2	516.8	555.1	602.8	677.5	556.6	549.4	539.6	525.8	554.6	480.1	510.5	391.3	442	487.4	529.6	484.1
100065050	BOP1	BOP1 ribosomal biogenesis factor	-	protein-coding	VGNC:VGNC:15862|Ensembl:ENSECAG00000016440	0.00095	0.01009	1322		799.5	502	417	383	374	532	832.5	296	363.5	307	381	278	345	326	254	259	357	413	374	149	155		602.3	462.2	426.7	430.4	515.3	501.3	579.4	310.9	361.1	297.3	330.8	293.6	366.1	300.2	327.3	307.1	375.9	302.9
100065875	BORA	BORA aurora kinase A activator	-	protein-coding	VGNC:VGNC:15863|Ensembl:ENSECAG00000022108	0.9226	0.94566	13718		272.5	236	182	182	141.5	205.5	310.5	187	187.5	188	229	183	183	198	149	163.5	203	316.5	264	131	99		205.3	217.3	186.2	204.5	195	193.6	216.1	196.4	186.2	182	198.8	193.3	194.2	182.3	192	193.9	213.8	232.2
100063444	BORCS5	BLOC-1 related complex subunit 5	LOH12CR1	protein-coding	VGNC:VGNC:15864|Ensembl:ENSECAG00000016338	0.77106	0.83747	12946		191	108	108	98	76	78	199	136	103	106	101	100	116	101	78	111	107	126	134	77	50		143.9	99.4	110.5	110.1	104.7	73.5	138.5	142.9	102.3	102.6	87.7	105.6	123.1	93	100.5	131.6	112.7	92.4
100062452	BORCS6	BLOC-1 related complex subunit 6	C11H17orf59	protein-coding	VGNC:VGNC:15865	0.53064	0.64876	11501		90	17	22	18.5	12	31	59	46	34	28	29	39	33	28	17	17	27	42	31	27	14		67.8	15.7	22.5	20.8	16.5	29.2	41.1	48.3	33.8	27.1	25.2	41.2	35	25.8	21.9	20.2	28.4	30.8
100069851	BORCS7	BLOC-1 related complex subunit 7	C1H10orf32	protein-coding	Ensembl:ENSECAG00000007175	5e-05	0.00249	307		2843	1852.5	1624.5	1525	1064.5	1519.5	2457	1827.67	1819	1814.5	2004.5	1313	1899.33	2179.5	1622.5	1656	1743	3110.33	2291.5	2249	1899.83		2141.9	1705.8	1662.3	1713.6	1466.7	1431.8	1710.1	1919.9	1806.8	1757	1740.6	1386.9	2015.7	2006.9	2090.6	1963.8	1835.3	2281.4
100071132	BORCS8	BLOC-1 related complex subunit 8	MEF2BNB	protein-coding	Ensembl:ENSECAG00000007592	0.37314	0.5087	10314		51	23.5	18.5	32.5	19	31	57	21.5	33	23.5	33	26	24.5	17	17	21.5	27	25.5	26.5	23.5	12.5		38.4	21.6	18.9	36.5	26.2	29.2	39.7	22.6	32.8	22.8	28.7	27.5	26	15.7	21.9	25.5	28.4	18.7
100065115	BPGM	bisphosphoglycerate mutase	-	protein-coding	VGNC:VGNC:15866	0.18008	0.30148	8398		80	83	53	53	37	50	78	66	67	62	83	75	77	68	47.5	61	81	96.5	70	60	37		60.3	76.4	54.2	59.6	51	47.1	54.3	69.3	66.6	60	72.1	79.2	81.7	62.6	61.2	72.3	85.3	70.8
100058143	BPHL	biphenyl hydrolase like	-	protein-coding	VGNC:VGNC:15867	0.1389	0.25007	7810		324.5	338	239.5	302	202	248	318	292	356	193.5	207.5	412	307.5	366	355	356	318	353.5	236	305	233		244.5	311.2	245.1	339.3	278.3	233.7	221.3	306.7	353.6	187.4	180.2	435.2	326.3	337	457.4	422.2	334.8	259.3
100070091	BPI	bactericidal permeability increasing protein	-	protein-coding	VGNC:VGNC:49265|Ensembl:ENSECAG00000022085	1e-05	0.00116	116		25	20	24	13	11	11	19	23	27	45	35	32	45.5	65	36	40	42	63	35	98	95		18.8	18.4	24.6	14.6	15.2	10.4	13.2	24.2	26.8	43.6	30.4	33.8	48.3	59.9	46.4	47.4	44.2	46.2
100053608	BPNT1	3'(2'), 5'-bisphosphate nucleotidase 1	-	protein-coding	Ensembl:ENSECAG00000021210	0.23509	0.36494	9058		797	652	480	511	379	674	874.5	527	595.5	553	634	576	538.5	607	457	480	530	747	597.5	345	312		600.4	600.4	491.2	574.2	522.2	635.1	608.7	553.6	591.5	535.5	550.5	608.4	571.5	558.9	588.9	569.2	558.1	547.9
100067414	BPNT2	3'(2'), 5'-bisphosphate nucleotidase 2	IMPAD1	protein-coding	VGNC:VGNC:56248|Ensembl:ENSECAG00000020044	0.00677	0.03169	3003		14668.5	18040.1	13131.3	14149	8028.5	13059.6	18448	16457.5	14662.5	19532.5	17269	16125.5	19532.3	23422.7	11742.8	15978.5	17678.5	28055.3	17984.5	11816.8	9958		11050.9	16611.2	13437.3	15898.7	11061.8	12305.9	12840.2	17288.4	14564	18913.7	14995.4	17032.5	20729.2	21567.2	15130.8	18948	18615.1	20578.5
100063881	BPTF	bromodomain PHD finger transcription factor	-	protein-coding	VGNC:VGNC:15874|Ensembl:ENSECAG00000019916	0.77526	0.84098	12962		673	867.5	835	740.33	738	927	1028.5	714	744	800	918	719	662	860.5	575.5	674	758.5	1035	820	642.5	484.5		507	798.8	854.5	831.9	1016.8	873.5	715.9	750	739	774.7	797.1	759.4	702.6	792.3	741.5	799.3	798.7	759.2
100065760	BRAF	B-Raf proto-oncogene, serine/threonine kinase	-	protein-coding	VGNC:VGNC:15875|Ensembl:ENSECAG00000002746	0.36436	0.49953	10256		301	272	247	245	255	296	354.67	282	218	275	313	226	201.5	284	187	225	233	370	305	213	170		226.8	250.5	252.8	275.3	351.3	278.9	246.9	296.2	216.5	266.3	271.8	238.7	213.8	261.5	241	266.8	245.3	271.4
100057742	BRAP	BRCA1 associated protein	-	protein-coding	VGNC:VGNC:15876|Ensembl:ENSECAG00000007549	0.82041	0.87326	13210		444.5	398.5	410.5	317	292	416	553	327	367	401.5	476	381	377	439.5	269	352	345	460	440	321	270		334.9	366.9	420.1	356.2	402.3	392	384.9	343.5	364.5	388.8	413.3	402.4	400.1	404.7	346.6	417.4	363.3	337.4
100058937	BRAT1	BRCA1 associated ATM activator 1	-	protein-coding	VGNC:VGNC:15877|Ensembl:ENSECAG00000012635	0.51677	0.63734	11401		355.5	243	180	163	171	248	322	159	222	181	181	209	168	181	158	200.5	235	290	184	159	147		267.8	223.8	184.2	183.2	235.6	233.7	224.1	167	220.5	175.3	157.2	220.8	178.3	166.7	203.6	237.8	247.5	212.7
100051990	BRCA1	BRCA1 DNA repair associated	-	protein-coding	VGNC:VGNC:15878|Ensembl:ENSECAG00000016974	0.82756	0.87788	13255		185	165	144	140	150	158	215	196	165	151	211	126	169	165	119	121	160	288	158	125	100		139.4	151.9	147.4	157.3	206.7	148.9	149.6	205.9	163.9	146.2	183.2	133.1	179.4	151.9	153.3	143.5	168.5	211.2
100064578	BRCA2	BRCA2 DNA repair associated	-	protein-coding	VGNC:VGNC:15879|Ensembl:ENSECAG00000014890	0.71548	0.79648	12631		828.5	1003	794	804	678.33	948	914.4	881	850.2	965	1109	812.4	820	945	692	793	884	1233	1005	594.2	362		624.2	923.6	812.5	903.4	934.6	893.3	636.4	925.5	844.5	934.4	963	858.1	870.2	870.1	891.7	940.4	930.8	904.4
100062237	BRCC3	BRCA1/BRCA2-containing complex subunit 3	-	protein-coding	VGNC:VGNC:15880|Ensembl:ENSECAG00000021441	0.92238	0.94558	13716		576.5	908.33	848	441.83	394.25	1026.5	760	729.67	415.5	827.5	585.33	761	718.5	909.83	541.83	423	641.33	1034.42	818.5	346	396.5		434.3	836.4	867.8	496.5	543.2	967.3	529	766.5	412.7	801.3	508.3	803.8	762.5	837.8	698.2	501.6	675.3	758.7
100050039	BRD1	bromodomain containing 1	BDNF	protein-coding	VGNC:VGNC:15881|Ensembl:ENSECAG00000020261	0.31064	0.44616	9790		378	385	334	332	298	325.25	513	302	385	400.5	451	377	310	338	273.33	304	370.5	520	407	276	256		284.8	354.5	341.8	373.1	410.6	306.5	357.1	317.2	382.4	387.8	391.6	398.2	329	311.2	352.2	360.5	390.1	381.4
100052542	BRD2	bromodomain containing 2	-	protein-coding	VGNC:VGNC:15882|Ensembl:ENSECAG00000012089	0.48306	0.60842	11164		1453	1008	1000	843	711.5	1079	1630	719	942	927	1133	811	874.5	982	706	904	902	1328	1052	782	638		1094.7	928.2	1023.3	947.2	980.3	1016.7	1134.5	755.3	935.7	897.6	983.8	856.6	928.1	904.2	909.7	1072	949.8	974.1
100066434	BRD3	bromodomain containing 3	-	protein-coding	VGNC:VGNC:15883|Ensembl:ENSECAG00000021276	0.54242	0.65904	11573		605.5	417	358	384	275	420	616	363	469	457	490.5	420	376	411	353	343	412	572	425.5	314	285		456.2	384	366.3	431.5	378.9	395.8	428.7	381.3	465.9	442.5	425.9	443.6	399	378.4	454.8	406.7	433.8	419.6
100062072	BRD4	bromodomain containing 4	-	protein-coding	VGNC:VGNC:15884|Ensembl:ENSECAG00000030438	0.07695	0.16504	6555		1355.5	1121	944	941	929	1202.5	1774	820	948.5	958.5	1104	898.5	853	969	779	855	942	1329.5	1003	655	535.5		1021.2	1032.2	966	1057.4	1280	1133.1	1234.7	861.4	942.1	928.1	958.6	949	905.3	892.2	1003.8	1013.9	991.9	975.2
100059012	BRD7	bromodomain containing 7	-	protein-coding	VGNC:VGNC:15885|Ensembl:ENSECAG00000013213	0.58291	0.69162	11851		615	460.5	496.5	439	389.5	463.5	733	440.5	516.5	485	524.5	447.5	418	524	356	477	440.5	613.5	586.5	444	303		463.3	424	508.1	493.3	536.7	436.7	510.2	462.7	513	469.6	455.4	472.7	443.6	482.5	458.7	565.6	463.8	450
100062423	BRD8	bromodomain containing 8	-	protein-coding	VGNC:VGNC:15886|Ensembl:ENSECAG00000022484	0.92231	0.94558	13715		351.5	300.5	287	284.5	214.5	340.5	438.5	256	288	325	378	268	264.5	346	254	262	268.5	402	333	217	174		264.8	276.7	293.7	319.7	295.5	320.8	305.2	268.9	286.1	314.7	328.2	283.1	280.7	318.6	327.3	310.7	282.7	294.9
100057849	BRD9	bromodomain containing 9	-	protein-coding	VGNC:VGNC:58128|Ensembl:ENSECAG00000013115	0.65622	0.75048	12295		284	168	247	234	183	250	346	184	257	240.33	298	249	267	284	164	227	228	312	274	188	143		214	154.7	252.8	262.9	252.1	235.6	240.8	193.3	255.3	232.7	258.8	263	283.4	261.5	211.3	269.2	240.1	228.9
100063663	BRF1	BRF1 RNA polymerase III transcription initiation factor subunit	-	protein-coding	VGNC:VGNC:15888|Ensembl:ENSECAG00000018468	0.25327	0.38472	9256		103	89	86	93	78	112.5	106	78	91	112	135	92	100	93	100	105	110	144	96	70	64		77.6	82	88	104.5	107.5	106	73.8	81.9	90.4	108.5	117.2	97.2	106.1	85.6	128.9	124.5	115.8	105.6
100057924	BRF2	BRF2 RNA polymerase III transcription initiation factor subunit	-	protein-coding	VGNC:VGNC:15889|Ensembl:ENSECAG00000016134	0.03296	0.09126	5078		96	56	64	60	36	68	104	48	48	51	62	47	50	48	37	43	35	65	57	31	22		72.3	51.6	65.5	67.4	49.6	64.1	72.4	50.4	47.7	49.4	53.8	49.6	53.1	44.2	47.7	51	36.9	47.7
100629883	BRI3	brain protein I3	-	protein-coding	-	0.75894	0.82873	12877		427	187	162	185	164	207	375	199.5	272.5	174	185	217	196	201	153	176	200	241	152	185	134		321.7	172.2	165.8	207.9	226	195.1	261	209.6	270.7	168.5	160.6	229.2	208	185.1	197.1	208.7	210.6	176.8
100061629	BRI3BP	BRI3 binding protein	-	protein-coding	VGNC:VGNC:15890|Ensembl:ENSECAG00000015008	0.02337	0.0721	4557		2246.83	1867.33	1757.5	1365.2	1034	1475.33	2630	1547	1549.5	1386.5	1856.83	1401.75	1426.4	1660.5	1131	1272.5	1433.5	2072	1469.5	807.83	580.5		1692.7	1719.4	1798.4	1534	1424.7	1390.2	1830.5	1625.1	1539.1	1342.6	1612.4	1480.6	1513.8	1529	1457.3	1509	1509.4	1519.8
100071185	BRIP1	BRCA1 interacting protein C-terminal helicase 1	-	protein-coding	Ensembl:ENSECAG00000024392	0.07325	0.16002	6436		789	718	630	489	444	535.33	832	595	546.2	550	693	480	479	563	385	475	500.5	761	627	281	219.33		594.4	661.1	644.7	549.5	611.7	504.4	579.1	625	542.5	532.6	601.8	507	508.4	518.4	496.1	563.3	527	558.2
100053899	BRIX1	biogenesis of ribosomes BRX1	-	protein-coding	VGNC:VGNC:15894|Ensembl:ENSECAG00000000377	0.00102	0.01047	1374		701.5	575	505.5	429.5	417	663	896.5	329.5	346	459	486.5	430	404	414.5	291	328.5	426.5	448	464.5	224	177		528.5	529.5	517.3	482.6	574.5	624.7	624	346.1	343.7	444.5	422.4	454.2	428.8	381.7	375	389.6	449.1	328.6
100058184	BRK1	BRICK1 subunit of SCAR/WAVE actin nucleating complex	-	protein-coding	VGNC:VGNC:56715|Ensembl:ENSECAG00000017962	0.13965	0.25104	7822		1085	868	660	589.75	444	676.7	1021.83	661.67	772.2	722	802.5	674	793.5	815	598	646	802.33	946	705	614.5	516		817.4	799.2	675.4	662.7	611.7	637.6	711.2	695.1	767	699.1	696.8	711.9	842.1	750.4	770.5	766.1	844.8	693.9
100063643	BRME1	break repair meiotic recombinase recruitment factor 1	C7H19orf57	protein-coding	Ensembl:ENSECAG00000029150	0.21096	0.3375	8789		41	13	25	13.5	20	8	46	16	29	19	32	40	14	23	27	72	25	33	17	20	19		30.9	12	25.6	15.2	27.6	7.5	32	16.8	28.8	18.4	27.8	42.2	14.9	21.2	34.8	85.4	26.3	24.2
100058315	BRMS1	BRMS1 transcriptional repressor and anoikis regulator	-	protein-coding	VGNC:VGNC:54773|Ensembl:ENSECAG00000010489	0.98827	0.99131	14018		345	201	165	148	124	191	314	165	203	194	219	172.5	179	194	161	153	174.5	258	215	145	114		259.9	185.1	168.8	166.3	170.8	180	218.6	173.3	201.6	187.9	190.2	182.2	190	178.6	207.5	181.4	183.7	189.2
100058264	BRMS1L	BRMS1 like transcriptional repressor	-	protein-coding	VGNC:VGNC:54774|Ensembl:ENSECAG00000013452	0.01525	0.05399	3971		107	131	89	137	69	101	102	144	137	128	140	131	111	138	133	139	122	209	179	142	97		80.6	120.6	91.1	153.9	95.1	95.2	71	151.3	136.1	123.9	121.6	138.4	117.8	127.1	171.4	164.8	128.5	153.3
100053271	BROX	BRO1 domain and CAAX motif containing	-	protein-coding	VGNC:VGNC:15895|Ensembl:ENSECAG00000018547	0.00554	0.0277	2814		490	461	369	341	296	400	547	385	418.5	385	504	429	381	434	299	356	440	691	434	396	319		369.2	424.5	377.6	383.2	407.8	376.9	380.7	404.4	415.7	372.8	437.6	453.1	404.3	399.6	385.3	422.2	463.3	506.8
100052356	BRPF1	bromodomain and PHD finger containing 1	-	protein-coding	VGNC:VGNC:15896|Ensembl:ENSECAG00000021020	0.15647	0.27276	8066		183	117	120	116	86	126	226	117	120	129	161	122	122	124	89	110	123	163	169	115	92		137.9	107.7	122.8	130.3	118.5	118.7	157.3	122.9	119.2	124.9	139.8	128.9	129.5	114.2	114.7	130.4	129.5	119.6
100063594	BRPF3	bromodomain and PHD finger containing 3	-	protein-coding	VGNC:VGNC:15897|Ensembl:ENSECAG00000005945	0.03777	0.10059	5279		519	413.5	420	399	267	442	648	352	465.5	404.5	493	458	390	451	264	336	371	653	438	374	317		391	380.7	429.8	448.3	367.9	416.5	451	369.8	462.4	391.7	428.1	483.8	413.9	415.3	340.2	398.4	390.7	479
100051525	BRSK2	BR serine/threonine kinase 2	-	protein-coding	VGNC:VGNC:49274|Ensembl:ENSECAG00000019668	0.05122	0.12513	5755		5	2	13	11	2	7	12	4	25	20	16	32	13	11	16	19	20	20	3	13	8		3.8	1.8	13.3	12.4	2.8	6.6	8.4	4.2	24.8	19.4	13.9	33.8	13.8	10.1	20.6	22.5	21.1	14.7
100059579	BRWD1	bromodomain and WD repeat domain containing 1	-	protein-coding	VGNC:VGNC:15899|Ensembl:ENSECAG00000022262	0.12083	0.22656	7498		1293	1916	1847	1769	1315	1824.5	2077	1754.5	1619	2076.5	2223.5	1788.5	1703	2224.5	1498.5	1873.5	1871	2872	2151.5	1717	1253.5		974.1	1764.2	1890	1987.8	1811.8	1719.2	1445.6	1843.1	1608.1	2010.7	1930.8	1889.1	1807.4	2048.3	1930.8	2221.7	1970.1	2106.6
100071730	BRWD3	bromodomain and WD repeat domain containing 3	-	protein-coding	VGNC:VGNC:15900|Ensembl:ENSECAG00000007187	0.0838	0.17464	6747		575	927.5	821	584.5	469	776	748	1021	644	1049.5	907	892.75	948.5	1325	693	596	918	1488.2	833.7	629.5	649.2		433.2	854	840.1	656.8	646.2	731.2	520.6	1072.5	639.7	1016.3	787.6	943	1006.6	1220	892.9	706.8	966.6	1091.6
100063764	BSCL2	BSCL2 lipid droplet biogenesis associated, seipin	-	protein-coding	VGNC:VGNC:15901|Ensembl:ENSECAG00000018657	0.32124	0.45671	9890		267.5	220	146	178	108	137.5	232.5	130.5	161	197.5	283	216	236	149.5	155	169.5	198	309.5	140	219.5	161		201.5	202.6	149.4	200	148.8	129.6	161.8	137.1	159.9	191.2	245.7	228.1	250.5	137.7	199.7	201	208.5	227
100055839	BSDC1	BSD domain containing 1	-	protein-coding	VGNC:VGNC:15902|Ensembl:ENSECAG00000009115	0.00022	0.00483	644		275	257.5	241	215	168	224	369	224	241.5	288	302	256	261	311	213	206	255.5	375	311	255	246		207.2	237.1	246.6	241.6	231.5	211.1	256.8	235.3	239.9	278.9	262.2	270.4	277	286.4	274.5	244.3	269	275.1
100049616	BSG	basigin	CD147	protein-coding	VGNC:VGNC:59146|Ensembl:ENSECAG00000012389	0.06025	0.13965	6066		2709	2412.5	1681.5	1585.5	822.5	1583.5	2328.5	1974	2212	2130	1952	2104.5	2228.5	2510.5	1590.33	1655	2099	3030	1983.5	1800.5	1495		2040.9	2221.4	1720.7	1781.6	1133.3	1492.1	1620.7	2073.7	2197.1	2062.5	1695	2222.9	2365.1	2311.6	2049.2	1962.6	2210.2	2222.5
100052923	BSPRY	B-box and SPRY domain containing	-	protein-coding	VGNC:VGNC:15905|Ensembl:ENSECAG00000012440	0.07477	0.1619	6493		406	277	268.5	211	128	239	368.5	258	216	240	305	158	154	197	188	158	165.5	285	278.5	173	140		305.9	255.1	274.8	237.1	176.4	225.2	256.5	271	214.5	232.4	264.8	166.9	163.4	181.4	242.2	187.4	174.3	209
100071348	BTAF1	B-TFIID TATA-box binding protein associated factor 1	-	protein-coding	VGNC:VGNC:55906|Ensembl:ENSECAG00000007796	0.2056	0.33145	8722		1325.5	1558	1490.5	1261.5	1077.5	1496.5	2142.5	1232	1181.5	1268	1517	1131.5	1167.5	1273	934	1069.5	1187.5	1652	1476	817	676		998.6	1434.6	1525.2	1417.5	1484.6	1410.1	1491.2	1294.2	1173.6	1227.8	1317.3	1195.1	1239	1172.2	1203.5	1268.3	1250.4	1211.7
100068143	BTBD1	BTB domain containing 1	-	protein-coding	VGNC:VGNC:15907|Ensembl:ENSECAG00000017040	0.254	0.38549	9265		969	950	769	841.5	555	851.5	1149	1060	1039	895	955	912.5	802.5	999	782.5	755	888.5	1167.5	741	842	580.5		730	874.8	786.9	945.6	764.7	802.4	799.7	1113.5	1032	866.6	829.3	963.8	851.7	919.9	1008.3	895.3	935.6	856.4
100056058	BTBD10	BTB domain containing 10	-	protein-coding	VGNC:VGNC:15908|Ensembl:ENSECAG00000017056	0.04219	0.10887	5448		266	192	187	159	137	189	252	194	166.5	222	228	201	189	209.5	150	176	203	285	221	194	139		200.4	176.8	191.4	178.7	188.8	178.1	175.4	203.8	165.4	215	198	212.3	200.6	192.9	193.3	208.7	213.8	209
100054002	BTBD11	BTB domain containing 11	-	protein-coding	VGNC:VGNC:56345|Ensembl:ENSECAG00000009835	0.28084	0.41461	9524		28	48	54	33	24	59	45	20	13	27	41	49	18	27	51	22	43	21	41	15	16		21.1	44.2	55.3	37.1	33.1	55.6	31.3	21	12.9	26.1	35.6	51.8	19.1	24.9	65.7	26.1	45.3	15.4
100068599	BTBD2	BTB domain containing 2	-	protein-coding	VGNC:VGNC:55804|Ensembl:ENSECAG00000020996	0.07482	0.16195	6496		145	114	105	97	71	103	177	112	135	131	154	120	120	149	80	74	113	181	76	64	69		109.2	105	107.4	109	97.8	97.1	123.2	117.7	134.1	126.9	133.7	126.7	127.4	137.2	103.1	87.8	119	132.8
100063893	BTBD3	BTB domain containing 3	-	protein-coding	VGNC:VGNC:15911	0.00933	0.03891	3372		466	437	420	384	300	374	527.83	406	447.33	445	493	375	349.33	391.33	319.5	334	336.17	589	487	425.5	286.5		351.1	402.4	429.8	431.5	413.3	352.4	367.4	426.5	444.3	430.9	428.1	396.1	370.7	360.3	411.7	396.1	354	432
102150846	BTBD6	BTB domain containing 6	-	protein-coding	VGNC:VGNC:15912	0.18128	0.3029	8415		173	95	79	68	60	107	109	73	98	63	80	73	83	73	64	56	70	64	104	40	54		130.3	87.5	80.8	76.4	82.7	100.8	75.9	76.7	97.3	61	69.5	77.1	88.1	67.2	82.5	66.4	73.7	46.9
100053454	BTBD7	BTB domain containing 7	-	protein-coding	VGNC:VGNC:15913|Ensembl:ENSECAG00000012986	0.01688	0.05799	4093		843	1002	811	983	635	827.5	1049	1240	1318.33	1231	1268	1137	901	1327	842	999	1256	1735	844	1165	958		635.1	922.6	829.9	1104.6	874.9	779.7	730.1	1302.6	1309.5	1192	1101.1	1201	956.2	1221.9	1084.9	1184.7	1322.5	1272.6
100065100	BTBD9	BTB domain containing 9	-	protein-coding	VGNC:VGNC:15914|Ensembl:ENSECAG00000018393	0.07565	0.16312	6521		308	256	236	206	212	259	387	232	227	259	310	224	266	300	190	251	276	427	278	193	174		232	235.7	241.5	231.5	292.1	244.1	269.4	243.7	225.5	250.8	269.2	236.6	282.3	276.2	244.8	297.6	290.6	313.2
100056845	BTC	betacellulin	-	protein-coding	VGNC:VGNC:15915|Ensembl:ENSECAG00000022505	0.00984	0.04037	3427		5	7	9	20	6	2	15	18	21.5	24	20	27	33	20	19.5	17	12	36	11	38	17		3.8	6.4	9.2	22.5	8.3	1.9	10.4	18.9	21.4	23.2	17.4	28.5	35	18.4	25.1	20.2	12.6	26.4
100063800	BTD	biotinidase	-	protein-coding	VGNC:VGNC:15916|Ensembl:ENSECAG00000003387	0.0307	0.08686	4970		578	519.5	377	401.5	275	421.5	575	539	438.5	503.5	510	408	508	581.5	350.5	456.5	616	829	381.5	377.5	355.5		435.5	478.4	385.8	451.2	378.9	397.2	400.2	566.2	435.6	487.5	442.9	430.9	539.1	535.4	451.6	541.3	648.6	608.1
100065663	BTF3	basic transcription factor 3	-	protein-coding	VGNC:VGNC:15917|Ensembl:ENSECAG00000021629	0.00028	0.00531	729		4941.17	2828.67	2502.5	2074.5	2179.17	3214.33	4828.33	1951	2158.67	1888.67	2316.5	2020.33	1889.5	1887.17	1514	1675.5	2071	2314.5	2109.83	1179	1006		3722.6	2604.6	2560.8	2331	3002.5	3028.8	3360.6	2049.5	2144.2	1828.8	2011.5	2134	2005.3	1737.7	1950.8	1986.9	2180.7	1697.7
100050901	BTF3L4	basic transcription factor 3 like 4	-	protein-coding	VGNC:VGNC:15918|Ensembl:ENSECAG00000024180	0.01476	0.05283	3929		1204	916	777.5	666	701	940.83	1326.5	561	659.5	781.5	843	678	747	781.17	582.5	716	795.83	857	835.5	472	378.5		907.1	843.4	795.6	748.4	965.8	886.5	923.3	589.3	655.1	756.7	732	716.1	792.8	719.3	750.6	849.1	838	628.6
100629230	BTG1	BTG anti-proliferation factor 1	-	protein-coding	VGNC:VGNC:56400|Ensembl:ENSECAG00000031980	0.00024	0.00501	663		328	257	240	261	140	202	332	441	493	473	446	432	423	526	282	379	384	545	290	527	407		247.1	236.6	245.6	293.3	192.9	190.3	231.1	463.3	489.7	458	387.3	456.3	448.9	484.3	363.4	449.4	404.3	399.8
100053122	BTG2	BTG anti-proliferation factor 2	-	protein-coding	-	0.00254	0.01739	2054		7	12	11	18	3	4	10	12	18	22	15	21	22	21	15	22	14	32	24	25	23		5.3	11	11.3	20.2	4.1	3.8	7	12.6	17.9	21.3	13	22.2	23.3	19.3	19.3	26.1	14.7	23.5
100054048	BTG3	BTG anti-proliferation factor 3	-	protein-coding	VGNC:VGNC:15919|Ensembl:ENSECAG00000023859	0.71502	0.79622	12627		421	317	234	273	238	279	495	309	296	293	297	276	275	304	225	220	283	349	348	202	161		317.2	291.9	239.5	306.8	327.9	262.9	344.5	324.6	294	283.7	257.9	291.5	291.9	279.9	289.9	260.9	298	256
100057626	BTK	Bruton tyrosine kinase	-	protein-coding	VGNC:VGNC:15920|Ensembl:ENSECAG00000020984	0.01232	0.04688	3696		26	40	45	22	12	33	30	40	18	69.5	51	56	62	127	33	32	69	73	46	46	48.5		19.6	36.8	46	24.7	16.5	31.1	20.9	42	17.9	67.3	44.3	59.1	65.8	116.9	42.5	37.9	72.7	53.5
100070200	BTRC	beta-transducin repeat containing E3 ubiquitin protein ligase	-	protein-coding	VGNC:VGNC:15923|Ensembl:ENSECAG00000022888	0.46315	0.59079	11023		813	757.5	565	494	453	600	889.5	551.5	556.5	567	687.5	491	627.5	699	411.5	535	556	965	655	482	332.5		612.5	697.5	578.2	555.1	624.2	565.4	619.1	579.3	552.8	549	597	518.6	666	643.6	530.2	634.4	585.5	707.8
100064049	BUB1	BUB1 mitotic checkpoint serine/threonine kinase	-	protein-coding	VGNC:VGNC:15924|Ensembl:ENSECAG00000017103	0.1377	0.24855	7790		832.5	688	558	610.67	490	763.5	1046.5	565.5	597.5	582	778.17	601	586	681.5	433	584	641	834.5	708	329.5	269		627.2	633.5	571	686.2	675.1	719.4	728.4	594.1	593.5	563.6	675.7	634.8	621.9	627.5	557.9	692.5	675	612.1
100629735	BUB1B	BUB1 mitotic checkpoint serine/threonine kinase B	-	protein-coding	VGNC:VGNC:15925|Ensembl:ENSECAG00000021452	0.35356	0.48911	10164		1011	864.5	647	697	571.5	923	1246	653	614	666.5	936.5	655	770.5	744	601	662.5	685	1066.5	872	395	321		761.7	796	662.1	783.2	787.4	869.7	867.2	686	609.9	645.4	813.2	691.8	817.7	685.1	774.4	785.6	721.3	782.3
100050269	BUB3	BUB3 mitotic checkpoint protein	-	protein-coding	VGNC:VGNC:15926|Ensembl:ENSECAG00000010047	0.3706	0.50624	10293		2027.5	1554	1352.5	1300	993.5	1608.5	2342	1209	1266	1250	1616	1296	1258	1404	1021	1182.5	1294.5	1792	1697	853	690		1527.5	1430.9	1384	1460.8	1368.9	1515.7	1630.1	1270	1257.5	1210.4	1403.2	1368.9	1335.1	1292.8	1315.6	1402.3	1363.1	1314.4
100062438	BUD13	BUD13 homolog	-	protein-coding	VGNC:VGNC:15927|Ensembl:ENSECAG00000008863	0.92746	0.94879	13744		226.5	143	121	134	90	168.5	237.33	126	119.5	158	162	170	127	155	113.33	108	147	229.5	152.5	107.5	82		170.6	131.7	123.8	150.6	124	158.8	165.2	132.4	118.7	153	140.7	179.6	134.8	142.7	146	128.1	154.8	168.3
100061799	BUD23	BUD23 rRNA methyltransferase and ribosome maturation factor	WBSCR22	protein-coding	VGNC:VGNC:15928|Ensembl:ENSECAG00000012489	0.06076	0.14059	6077		2225.83	1681.5	1391.5	1557	1224.5	1747	2566.67	1302	1796.17	1488.33	1392	1482.5	1339.17	1999.5	1180.17	1225.5	1621	1849	1630.17	849	727.67		1676.9	1548.3	1423.9	1749.5	1687.1	1646.2	1786.5	1367.7	1784.1	1441.2	1208.7	1565.9	1421.2	1841.1	1520.7	1453.3	1706.9	1356.2
100059325	BUD31	BUD31 homolog	-	protein-coding	VGNC:VGNC:15929|Ensembl:ENSECAG00000024151	0.02693	0.07931	4775		401.5	260	220	220	199	272	413	213	231	228	277	214	213	225	154	184	220	285.5	250	155	134		302.5	239.4	225.1	247.2	274.2	256.3	287.5	223.8	229.4	220.8	240.5	226	226.1	207.2	198.4	218.2	231.7	209.4
100066546	BYSL	bystin like	-	protein-coding	VGNC:VGNC:15930|Ensembl:ENSECAG00000021260	0.00476	0.02506	2669		386	317	254	191	184.5	306	483.5	154.5	178	179.5	232.5	163	201.5	156.5	122	150	194.5	205.5	239	89	72		290.8	291.9	259.9	214.6	254.2	288.3	336.5	162.3	176.8	173.8	201.9	172.2	213.8	144.1	157.2	177.9	204.8	150.7
100067807	BZW1	basic leucine zipper and W2 domains 1	-	protein-coding	VGNC:VGNC:15931|Ensembl:ENSECAG00000011768	0.07687	0.16494	6553		6296.5	5341	4530	4100	3454	5137	7245	4131	4132.5	4380.5	4967	3963.5	4029	4553	3394	3755	4267.5	5916	4795	2987	2414		4743.6	4918	4635.5	4607	4759	4840.5	5042.7	4339.6	4104.7	4241.7	4313	4186.4	4275.9	4192.3	4373.2	4452.9	4493.6	4339.4
100053031	BZW2	basic leucine zipper and W2 domains 2	-	protein-coding	VGNC:VGNC:15932|Ensembl:ENSECAG00000022038	0.01508	0.05355	3960		1787.33	1433.5	1245	1064	856.5	1451.83	2095.5	1060	1058	1119.5	1321	952	1096	1161	874	929.5	1154.5	1430.5	1164.5	779.5	590		1346.5	1320	1274	1195.6	1180.1	1368	1458.5	1113.5	1050.9	1084	1147.1	1005.5	1163.2	1069	1126.2	1102.2	1215.7	1049.3
100053776	C10H19orf12	chromosome 10 C19orf12 homolog	-	protein-coding	VGNC:VGNC:51001|Ensembl:ENSECAG00000021258	0.10252	0.20139	7158		183	161	163	178	131	173	189	179	235	165	183	178	166	222	135	179	169	270	213	155	146		137.9	148.2	166.8	200	180.5	163	131.5	188	233.4	159.8	158.9	188	176.2	204.4	173.9	212.3	178	198
102150959	C10H19orf33	chromosome 10 C19orf33 homolog	-	protein-coding	-	0.33574	0.47121	10018		1079	666	437	426	328.5	471	910	607	715	563	672	707	556	547	507	509	602	703.5	533	514	370		812.9	613.2	447.2	478.7	452.6	443.8	633.4	637.6	710.2	545.2	583.5	746.8	590.1	503.7	653.3	603.6	633.9	516
100068049	C10H19orf47	chromosome 10 C19orf47 homolog	-	protein-coding	VGNC:VGNC:51002|Ensembl:ENSECAG00000012764	0.22867	0.35734	8998		174.2	136	113	96	113.33	159	213.23	74	114	112.33	98	104	121.2	99.5	80	86.2	116	170	140	86.5	60		131.2	125.2	115.6	107.9	156.1	149.8	148.4	77.7	113.2	108.8	85.1	109.8	128.6	91.6	103.1	102.2	122.1	124.7
100068235	C10H19orf54	chromosome 10 C19orf54 homolog	-	protein-coding	VGNC:VGNC:51003|Ensembl:ENSECAG00000011907	0.53195	0.64971	11512		209	98	132	170	64	121	170	167	200	142	187	169	161	237	103	175	66	248.33	103	157	98		157.5	90.2	135.1	191	88.2	114	118.3	175.4	198.7	137.5	162.4	178.5	170.9	218.2	132.7	207.5	69.5	182.1
100147427	C11H17orf100	chromosome 11 C17orf100 homolog	-	protein-coding	-	0.01095	0.04328	3556		16.5	19	31	34	12	15	32.5	29	28	32.5	32	33	40	36	28	45	32	45	36	30	25		12.4	17.5	31.7	38.2	16.5	14.1	22.6	30.5	27.8	31.5	27.8	34.9	42.5	33.1	36.1	53.4	33.7	33
100146840	C11H17orf47	chromosome 11 C17orf47 homolog	38231	protein-coding	VGNC:VGNC:54145|Ensembl:ENSECAG00000020248	0.21469	0.34211	8824		20	50	39	50	8	18	19	50	48	57	67	43	86	69	42	32	33	85	29	15	21		15.1	46	39.9	56.2	11	17	13.2	52.5	47.7	55.2	58.2	45.4	91.3	63.5	54.1	37.9	34.7	62.3
100072920	C11H17orf49	chromosome 11 C17orf49 homolog	-	protein-coding	Ensembl:ENSECAG00000023364	0.74234	0.81687	12778		203	149	88	78	49	87	137	126	128	118	109	112	121	115	81	67	110	128	81	93	63		152.9	137.2	90.1	87.6	67.5	82	95.4	132.4	127.1	114.3	94.6	118.3	128.4	105.9	104.4	79.5	115.8	93.9
100053685	C11H17orf58	chromosome 11 C17orf58 homolog	-	protein-coding	VGNC:VGNC:51381	0.94567	0.96209	13821		156	124.5	84	84.5	65	121	139.5	90.5	120.5	101.5	130	102.5	109.5	101.5	71.5	93.5	117.5	133	96.5	85.5	73		117.5	114.6	86	94.9	89.6	114	97.1	95.1	119.7	98.3	112.9	108.3	116.2	93.5	92.1	110.9	123.7	97.6
100058439	C11H17orf75	chromosome 11 C17orf75 homolog	-	protein-coding	VGNC:VGNC:51356|Ensembl:ENSECAG00000001756	0.54684	0.66297	11598		429	411.5	329	301	377	417	699	285	423.5	518	387	307	362	310.33	239	426	438	569	370	190	184.5		323.2	378.9	336.7	338.2	519.4	392.9	486.5	299.4	420.7	501.6	336	324.3	384.2	285.7	308	505.2	461.2	417.4
100061250	C11H17orf80	chromosome 11 C17orf80 homolog	-	protein-coding	VGNC:VGNC:51355|Ensembl:ENSECAG00000024819	0.93877	0.95722	13790		412	336	420	393	317	410	480	321.5	374	386	519	338	369	405	259	370	380	481	528	262	224		310.4	309.4	429.8	441.6	436.8	386.3	334.1	337.7	371.5	373.8	450.7	357	391.6	372.9	333.7	438.8	400.1	352.8
100059902	C12H11orf24	chromosome 12 C11orf24 homolog	-	protein-coding	VGNC:VGNC:52302|Ensembl:ENSECAG00000028930	0.37567	0.51102	10337		90	70	75	85	34	72	121	43	62	76	85	80	74	73	53	61	80	93	103	74	52		67.8	64.5	76.7	95.5	46.8	67.8	84.2	45.2	61.6	73.6	73.8	84.5	78.5	67.2	68.3	72.3	84.2	68.2
100057770	C12H11orf68	chromosome 12 C11orf68 homolog	-	protein-coding	-	0.8819	0.91617	13535		321	158	149	115	80	153	216	123	152	155	156	140	145	173	112	120	153	198	144	109	111		241.8	145.5	152.5	129.2	110.2	144.2	150.3	129.2	151	150.1	135.5	147.9	153.9	159.3	144.3	142.3	161.1	145.2
100630504	C12H11orf95	chromosome 12 C11orf95 homolog	-	protein-coding	Ensembl:ENSECAG00000029864	0.00262	0.01775	2076		31	48	43	48	20	26	47	52	82	76	102	81	68	79	63	63.2	55	98	46	62	50		23.4	44.2	44	53.9	27.6	24.5	32.7	54.6	81.4	73.6	88.6	85.6	72.2	72.7	81.2	74.9	57.9	71.9
100060174	C12H11orf98	chromosome 12 C11orf98 homolog	C12H11orf48	protein-coding	Ensembl:ENSECAG00000040586	0.311	0.44651	9792		1067	620	362	268	248	628	715	385.5	547	270	315	365	430	367	297	327	266	348	721	130	106		803.9	570.9	370.4	301.1	341.7	591.8	497.7	405	543.3	261.4	273.5	385.5	456.3	337.9	382.7	387.8	280.1	255.3
100629263	C13H16orf52	chromosome 13 C16orf52 homolog	MOSMO	protein-coding	Ensembl:ENSECAG00000020342	0.16819	0.28681	8245		39	37	20.5	25	27.5	25.5	52	20.5	36	46.5	43.5	45.5	29.5	36.5	25	37	28	44.5	39.5	41	25		29.4	34.1	21	28.1	37.9	24	36.2	21.5	35.8	45	37.8	48.1	31.3	33.6	32.2	43.9	29.5	32.6
100057445	C13H16orf72	chromosome 13 C16orf72 homolog	-	protein-coding	VGNC:VGNC:51111|Ensembl:ENSECAG00000009430	0.37679	0.51189	10350		1618	1323	1161	1135.25	799	1202	1953.67	1106.5	1103.33	1156.5	1238.5	1084.5	1080.33	1221	822.58	946	1116	1569.33	1253	795.75	601.33		1219	1218.2	1188.1	1275.6	1100.9	1132.6	1359.8	1162.4	1095.9	1119.9	1075.4	1145.5	1146.5	1124.3	1059.9	1121.8	1175.1	1151.1
111767593	C13H16orf91	chromosome 13 C16orf91 homolog	-	protein-coding	-	0.002	0.01505	1867		435	258	265	213	208	308	417	196	209	229	207	185	196	177	154	179	231	230	239	118	69		327.7	237.6	271.2	239.3	286.6	290.2	290.2	205.9	207.6	221.7	179.7	195.4	208	163	198.4	212.3	243.2	168.7
100061568	C13H7orf26	chromosome 13 C7orf26 homolog	-	protein-coding	VGNC:VGNC:58130|Ensembl:ENSECAG00000011713	0.08481	0.17613	6769		502	324	244	226	193	332	613	198	218	239	263	235	217	198	204.5	227	225	269	258	140	145		378.2	298.3	249.7	253.9	265.9	312.8	426.7	208	216.5	231.4	228.4	248.2	230.3	182.3	263.5	269.2	236.9	197.3
100629591	C13H7orf50	chromosome 13 C7orf50 homolog	-	protein-coding	VGNC:VGNC:51115|Ensembl:ENSECAG00000022930	0.01284	0.04805	3758		249	195	184	122	145	165	208	167.5	169	133	183	104	118	159.5	104	82	138	195	143	77	80		187.6	179.6	188.3	137.1	199.8	155.5	144.8	176	167.9	128.8	158.9	109.8	125.2	146.9	134	97.2	145.3	143
100068962	C13H7orf61	chromosome 13 C7orf61 homolog	-	protein-coding	VGNC:VGNC:51116	0.76239	0.83107	12899		18.85	16.4	16.45	19	13	10.8	17.43	10	16.7	16.1	23.28	17.58	12.9	18.2	13.45	15.2	18	20	24.65	11	13.2		14.2	15.1	16.8	21.3	17.9	10.2	12.1	10.5	16.6	15.6	20.2	18.6	13.7	16.8	17.3	18	19	14.7
100629259	C14H1orf35	chromosome 14 C1orf35 homolog	-	protein-coding	Ensembl:ENSECAG00000019688	0.77317	0.83924	12954		134	62	93	82	67	100	108	71	96	99	120.25	71	92	77	82	85.5	107.83	110	131	65	38.5		101	57.1	95.2	92.1	92.3	94.2	75.2	74.6	95.4	95.9	104.4	75	97.6	70.9	105.7	101.4	113.5	80.7
100072795	C14H5orf15	chromosome 14 C5orf15 homolog	-	protein-coding	VGNC:VGNC:49241|Ensembl:ENSECAG00000017207	0.29505	0.42992	9650		1173.5	955	845	800	588	943	1338	829	843	941	956	811	879	969	674	615	813.5	1131	838	615	494		884.1	879.4	864.7	898.9	810.2	888.6	931.3	870.9	837.3	911.2	830.1	856.6	932.9	892.2	868.5	729.3	856.6	829.6
100062781	C14H5orf24	chromosome 14 C5orf24 homolog	-	protein-coding	VGNC:VGNC:49242|Ensembl:ENSECAG00000039558	0.68189	0.77006	12451		380.2	257	292	255.5	208	389.75	398	282	265	300.25	329.5	284	286	280	226	219	230	378.5	253.33	231	203		286.4	236.6	298.8	287.1	286.6	367.3	277	296.2	263.2	290.7	286.1	300	303.5	257.8	291.2	259.7	242.2	277.6
102151070	C14H5orf58	chromosome 14 C5orf58 homolog	-	protein-coding	Ensembl:ENSECAG00000042392	0.11568	0.21958	7408		431.03	149.2	136.2	318.03	251	114	564.7	133.9	282.7	139.2	163	27	54	150	157.2	98.5	80.2	152	62	153.5	24.2		324.7	137.4	139.4	357.4	345.8	107.4	393	140.7	280.8	134.8	141.5	28.5	57.3	138.1	202.6	116.8	84.4	111.5
100630603	C14H5orf63	chromosome 14 C5orf63 homolog	-	protein-coding	VGNC:VGNC:49244	0.82464	0.87604	13235		132.5	84.5	66	81.5	49.5	75	110.5	82	67	72	128.5	71.5	83.5	94.5	61.5	73	84	117.5	85.5	63.5	53.5		99.8	77.8	67.5	91.6	68.2	70.7	76.9	86.1	66.6	69.7	111.6	75.5	88.6	87	79.2	86.6	88.5	86.2
111768182	C15H2orf15	chromosome 15 C2orf15 homolog	-	protein-coding	-	0.51282	0.63391	11375		48.83	10.5	24.5	17	18	12	17.5	15.5	23.5	18	26	12	26.5	24.5	16.5	18.5	24.5	24	22.5	10.5	14.5		36.8	9.7	25.1	19.1	24.8	11.3	12.2	16.3	23.3	17.4	22.6	12.7	28.1	22.6	21.3	21.9	25.8	17.6
100060630	C15H2orf42	chromosome 15 C2orf42 homolog	-	protein-coding	VGNC:VGNC:51281|Ensembl:ENSECAG00000007634	0.53737	0.65489	11537		78	63	29	37	28	45	97	38	37	49	57	67	54	54	26	48	42.5	69	71	40	33		58.8	58	29.7	41.6	38.6	42.4	67.5	39.9	36.8	47.4	49.5	70.8	57.3	49.7	33.5	56.9	44.8	50.6
100050013	C15H2orf49	chromosome 15 C2orf49 homolog	-	protein-coding	VGNC:VGNC:51282|Ensembl:ENSECAG00000007267	0.60788	0.71104	12021		855.5	643	703	667.5	493	684	938.5	725	675	518	804	550	585	684.25	437	527	635.5	815	739.33	474	355.75		644.5	592.1	719.4	750	679.3	644.5	653.2	761.6	670.5	501.6	698.1	580.9	620.8	630	563.1	624.9	669.2	597.8
100067258	C15H2orf68	chromosome 15 C2orf68 homolog	-	protein-coding	VGNC:VGNC:51285|Ensembl:ENSECAG00000014919	0.00229	0.01631	1973		895.5	537	501	493	469.75	585	830	521	532.5	452.5	560.5	452	426	450	342	348.83	435.5	495	540	328	303		674.6	494.5	512.7	554	647.2	551.2	577.7	547.3	528.9	438.2	486.7	477.4	452.1	414.4	440.7	413.7	458.6	363.1
106781732	C15H2orf81	chromosome 15 C2orf81 homolog	-	protein-coding	Ensembl:ENSECAG00000023291	0.27702	0.41061	9485		16	10	23	14	11	17	22	15	11	24	6	18	22	28	13	15	22	24	11	14	12		12.1	9.2	23.5	15.7	15.2	16	15.3	15.8	10.9	23.2	5.2	19	23.3	25.8	16.8	17.8	23.2	17.6
100629551	C16H3orf14	chromosome 16 C3orf14 homolog	-	protein-coding	VGNC:VGNC:52308|Ensembl:ENSECAG00000001334	0.02507	0.07563	4660		140	108.5	89	63	75	85	105	68.5	75	64.5	89	67	98	95	63	58	96	107	83.5	52	48		105.5	99.9	91.1	70.8	103.3	80.1	73.1	72	74.5	62.5	77.3	70.8	104	87.5	81.2	68.8	101.1	78.5
100052357	C16H3orf18	chromosome 16 C3orf18 homolog	-	protein-coding	VGNC:VGNC:52309	0.04754	0.11859	5635		119	59	122	72	56	93	79	59	64	49	117	45	52	69	28	38	43	65	113	25	33		89.7	54.3	124.8	80.9	77.2	87.6	55	62	63.6	47.4	101.6	47.5	55.2	63.5	36.1	45.1	45.3	47.7
100050580	C16H3orf20	chromosome 16 C3orf20 homolog	-	protein-coding	VGNC:VGNC:52310|Ensembl:ENSECAG00000013357	0.53053	0.64874	11499		30	19	18	16	10	27	25	20	12	23	30	19	17	20	10	14.5	13	21	24	15	7		22.6	17.5	18.4	18	13.8	25.4	17.4	21	11.9	22.3	26.1	20.1	18	18.4	12.9	17.2	13.7	15.4
100052057	C16H3orf33	chromosome 16 C3orf33 homolog	-	protein-coding	VGNC:VGNC:52311	0.62827	0.72838	12128		135	75	99	79	67	110	121	92	95	105	128	111	89	105	77	85	118	133	107	66	72		101.7	69.1	101.3	88.8	92.3	103.7	84.2	96.6	94.4	101.7	111.1	117.2	94.5	96.7	99.2	100.8	124.3	97.6
102148056	C16H3orf35	chromosome 16 C3orf35 homolog	-	protein-coding	-	0.15351	0.26935	8013		11	18	24	15	20	22	17	24	14	28.5	47	29	18	25	20	24.5	32	55	41	16	18		8.3	16.6	24.6	16.9	27.6	20.7	11.8	25.2	13.9	27.6	40.8	30.6	19.1	23	25.8	29.1	33.7	40.3
100053494	C16H3orf62	chromosome 16 C3orf62 homolog	-	protein-coding	VGNC:VGNC:52312|Ensembl:ENSECAG00000017474	0.22304	0.35166	8918		13.5	36	45	62	37	26	41	32	38	58	97	63	40	54.5	33	78	49	100	65	43	48		10.2	33.1	46	69.7	51	24.5	28.5	33.6	37.7	56.2	84.2	66.5	42.5	50.2	42.5	92.5	51.6	73.3
100070882	C18H2orf69	chromosome 18 C2orf69 homolog	-	protein-coding	VGNC:VGNC:51440|Ensembl:ENSECAG00000014107	0.25108	0.38258	9228		500	478	382	322	285	446.5	522.5	347	374	369	432	329	324	405	297	351	420	502	382	294	251		376.7	440.1	390.9	361.8	392.7	420.7	363.7	364.5	371.5	357.3	375.1	347.5	343.9	372.9	382.7	416.2	442.3	368.2
100629302	C18H2orf76	chromosome 18 C2orf76 homolog	-	protein-coding	VGNC:VGNC:51441|Ensembl:ENSECAG00000002063	0.72235	0.80197	12665		40	20	38	26	20	21	27	16	25	18	39	30	21	38	26	20	19	33	28	20	8		30.1	18.4	38.9	29.2	27.6	19.8	18.8	16.8	24.8	17.4	33.9	31.7	22.3	35	33.5	23.7	20	24.2
100069213	C18H2orf80	chromosome 18 C2orf80 homolog	-	protein-coding	Ensembl:ENSECAG00000011588	0.25163	0.38325	9232		31	15	10	18	9	22	23	14.5	14	20	30	15	21	21	15	22	27	22	20	16	13		23.4	13.8	10.2	20.2	12.4	20.7	16	15.2	13.9	19.4	26.1	15.8	22.3	19.3	19.3	26.1	28.4	16.1
100071542	C19H3orf52	chromosome 19 C3orf52 homolog	-	protein-coding	VGNC:VGNC:49245|Ensembl:ENSECAG00000022902	0.71125	0.79303	12611		26	21	18	15	15	19	22	16	26	21	25	25	20	22	7	13	20	37	15	12	14		19.6	19.3	18.4	16.9	20.7	17.9	15.3	16.8	25.8	20.3	21.7	26.4	21.2	20.3	9	15.4	21.1	27.1
102149685	C19H3orf70	chromosome 19 C3orf70 homolog	-	protein-coding	VGNC:VGNC:57076|Ensembl:ENSECAG00000023548	0.12512	0.23222	7576		13	8	16	11	7	23	10	11	16	13	17	22	21	10	19	17	12	24	13	23	23		9.8	7.4	16.4	12.4	9.6	21.7	7	11.6	15.9	12.6	14.8	23.2	22.3	9.2	24.5	20.2	12.6	17.6
111769000	C19H3orf80	chromosome 19 C3orf80 homolog	-	protein-coding	-	0.96512	0.97574	13908		8	22	25	26	10	15	16	19	24	10	27	23	14	16	20	26	13	13	13	32	14		6	20.3	25.6	29.2	13.8	14.1	11.1	20	23.8	9.7	23.4	24.3	14.9	14.7	25.8	30.8	13.7	9.5
100061974	C1D	C1D nuclear receptor corepressor	-	protein-coding	VGNC:VGNC:15933|Ensembl:ENSECAG00000002187	0.00262	0.01772	2075		2375	1843	1589	1390.5	1331.5	1986.5	2558.5	1495.7	1412.5	1433	1677	1340.5	1399.5	1630.5	1049.5	1226	1425	1846	1641	969.5	795		1789.3	1697	1626	1562.5	1834.6	1871.9	1780.8	1571.2	1403	1387.6	1456.2	1415.9	1485.3	1501.3	1352.3	1453.8	1500.5	1354
100063865	C1GALT1	core 1 synthase, glycoprotein-N-acetylgalactosamine 3-beta-galactosyltransferase 1	-	protein-coding	VGNC:VGNC:15934|Ensembl:ENSECAG00000013002	0.15687	0.27322	8072		1999.2	1714.25	1583	1264	1530	2046	2882	1456	1362	1270	1840	1397	1405.25	1726	1072	1116	1330	1794	1608.5	1182	839		1506.2	1578.5	1619.9	1420.3	2108.1	1927.9	2005.9	1529.5	1352.9	1229.8	1597.7	1475.6	1491.4	1589.3	1381.3	1323.4	1400.5	1315.9
100055183	C1GALT1C1	C1GALT1 specific chaperone 1	-	protein-coding	VGNC:VGNC:15935|Ensembl:ENSECAG00000004034	0.69062	0.77724	12494		869	723	654.5	567.5	396.5	733.5	796	711	581	637.5	724.5	693.5	624	762.5	540.5	525.5	644	1041.5	721	461	429		654.7	665.7	669.7	637.7	546.3	691.2	554	746.9	577.1	617.3	629.1	732.5	662.2	702.1	696.4	623.2	678.1	763.9
102149871	C1H10orf105	chromosome 1 C10orf105 homolog	-	protein-coding	Ensembl:ENSECAG00000031137	0.51004	0.63158	11355		27	12	12	16	11	13	24	10	9	21	30	14	18	19	12	19	22	27	20	9	11		20.3	11	12.3	18	15.2	12.2	16.7	10.5	8.9	20.3	26.1	14.8	19.1	17.5	15.5	22.5	23.2	19.8
100050410	C1H10orf88	chromosome 1 C10orf88 homolog	-	protein-coding	Ensembl:ENSECAG00000012505	0.42928	0.5602	10775		192	203.5	193.75	135.5	125.5	163.75	267.25	160.5	167	198.33	218.5	204.5	179	170.5	137.5	166	183	246.5	201	131.5	120.5		144.6	187.4	198.3	152.3	172.9	154.3	186	168.6	165.9	192	189.7	216	190	157	177.2	196.9	192.7	180.8
100055817	C1H14orf119	chromosome 1 C14orf119 homolog	-	protein-coding	VGNC:VGNC:49193	0.02745	0.08052	4792		363.5	218.5	235	202	195.5	272	397	221	194.5	179.5	184.5	141.5	169.5	203	131	153.5	209.5	232.5	239	128.5	104.5		273.9	201.2	240.5	227	269.4	256.3	276.3	232.2	193.2	173.8	160.2	149.5	179.9	186.9	168.8	182	220.6	170.5
100051248	C1H14orf28	chromosome 1 C14orf28 homolog	-	protein-coding	VGNC:VGNC:49194|Ensembl:ENSECAG00000007020	0.0827	0.17326	6709		45	45	47	35	32	40	47	66	64	67	58	49	30	54	41	35	49	84	38	53	38		33.9	41.4	48.1	39.3	44.1	37.7	32.7	69.3	63.6	64.9	50.4	51.8	31.8	49.7	52.8	41.5	51.6	61.6
100052626	C1H14orf93	chromosome 1 C14orf93 homolog	-	protein-coding	VGNC:VGNC:49195|Ensembl:ENSECAG00000015564	0.57057	0.68151	11771		34	22	23	18	14	18	32	21	15	17	33	22	16	14	8	13	30	20	23	6	15		25.6	20.3	23.5	20.2	19.3	17	22.3	22.1	14.9	16.5	28.7	23.2	17	12.9	10.3	15.4	31.6	14.7
100061743	C1H15orf39	chromosome 1 C15orf39 homolog	-	protein-coding	VGNC:VGNC:49196|Ensembl:ENSECAG00000017739	0.02381	0.07308	4582		1849	1347.5	1372	1205	890	1294	2175.5	1128	1207.5	1168	1413	1200	1120	1202	821.5	961	1087	1582	1352	585	474		1393	1240.8	1404	1354	1226.3	1219.3	1514.2	1185	1199.4	1131	1227	1267.5	1188.6	1106.8	1058.5	1139.6	1144.6	1160.4
100068202	C1H15orf40	chromosome 1 C15orf40 homolog	-	protein-coding	-	0.00024	0.00503	672		1023	781	725	619	588	848	1041.5	484.5	555.5	529.5	736	470	532	500.5	472.5	449.5	589	688.5	656	333.5	260		770.7	719.1	741.9	695.5	810.2	799.1	724.9	509	551.8	512.7	639.1	496.4	564.6	460.9	608.8	533	620.2	505
106782202	C1H15orf61	chromosome 1 C15orf61 homolog	-	protein-coding	Ensembl:ENSECAG00000029823	0.30143	0.43663	9707		267	99	120	80	80	119	152	88	114	87	127	115	134	82	67	97	86	113	121	77	40		201.2	91.2	122.8	89.9	110.2	112.1	105.8	92.4	113.2	84.2	110.3	121.5	142.2	75.5	86.3	115	90.6	82.9
100629577	C1H15orf62	chromosome 1 C15orf62 homolog	-	protein-coding	VGNC:VGNC:52314|Ensembl:ENSECAG00000042039	0.10909	0.21062	7283		42.2	36	35	45	24	27	69	32	42	64	47	42.5	45.5	41	39	45	44	49	41	29	34		31.8	33.1	35.8	50.6	33.1	25.4	48	33.6	41.7	62	40.8	44.9	48.3	37.8	50.3	53.4	46.3	35.9
100060794	C1H1orf131	chromosome 1 C1orf131 homolog	-	protein-coding	VGNC:VGNC:50581|Ensembl:ENSECAG00000024809	0.033	0.09136	5079		296.67	234.33	194.5	144.5	143.87	254.17	318.83	153.33	144.33	170.33	203.92	191.33	182	167.37	132.83	140	162.5	155.03	214.83	111.5	79		223.5	215.8	199	162.4	198.2	239.5	221.9	161.1	143.4	164.9	177.1	202.1	193.2	154.1	171.2	166	171.1	113.7
100061368	C1H1orf198	chromosome 1 C1orf198 homolog	-	protein-coding	VGNC:VGNC:50582|Ensembl:ENSECAG00000013108	0.24048	0.37081	9119		265.75	178.7	147.5	104	88	147.5	296.75	119.5	133.25	145	136.5	141.83	114	125	114.25	89.83	119.5	167.7	149.2	92.5	87.5		200.2	164.5	150.9	116.9	121.2	139	206.5	125.5	132.4	140.4	118.5	149.8	121	115.1	147.2	106.5	125.8	123
100072802	C1QBP	complement C1q binding protein	-	protein-coding	VGNC:VGNC:51386|Ensembl:ENSECAG00000011765	0.00113	0.01094	1458		9630.5	5061	4168	3705	3333	5263	7785	3699	4566	3849	4091	3445.33	3569	3469	2778	3121	3717	4600	3868	1782	1604.5		7255.4	4660.1	4265.1	4163.2	4592.3	4959.3	5418.5	3885.8	4535.3	3727.1	3552.4	3639.1	3787.7	3194.2	3579.5	3701	3913.9	3374.1
100060326	C1RL	complement C1r subcomponent like	-	protein-coding	VGNC:VGNC:15945|Ensembl:ENSECAG00000014251	0.06422	0.14603	6183		27	6	17	11	23	26	10	13	9	18	13	17	16	19	5	4	18	12	10	1	4		20.3	5.5	17.4	12.4	31.7	24.5	7	13.7	8.9	17.4	11.3	18	17	17.5	6.4	4.7	19	8.8
100060261	C1S	complement C1s	CC1s	protein-coding	VGNC:VGNC:15946|Ensembl:ENSECAG00000009519	0.0052	0.02645	2761		24	21	19	26	15	20	22	26	37	31	34	30	20	30	20	31	40	41	45	29	38		18.1	19.3	19.4	29.2	20.7	18.8	15.3	27.3	36.8	30	29.5	31.7	21.2	27.6	25.8	36.8	42.1	30.1
100066633	C20H6orf132	chromosome 20 C6orf132 homolog	-	protein-coding	Ensembl:ENSECAG00000034930	0.32399	0.45989	9904		380	301	233	275	195	241	450.33	300.5	343.5	233	212.5	208	282	236.17	191	201	245	409	319	246	188.5		286.3	277.2	238.4	309	268.7	227.1	313.4	315.7	341.2	225.6	184.5	219.7	299.3	217.5	246.1	238.4	258	300
100055557	C20H6orf136	chromosome 20 C6orf136 homolog	-	protein-coding	-	0.52682	0.64566	11473		273.5	203	200	178	119	203	290	186	224	178.67	218	184	222	187	150	155	202	316	193	184	125		206	186.9	204.7	200	164	191.3	201.8	195.4	222.5	173	189.3	194.3	235.6	172.2	193.3	183.8	212.7	231.8
100630552	C20H6orf141	chromosome 20 C6orf141 homolog	-	protein-coding	VGNC:VGNC:52316|Ensembl:ENSECAG00000011794	0.00042	0.0065	897		306.5	208	134	92	128	196.5	265.5	112	125	119.2	102.5	114	123	90	93	67	151.5	93	81	61	47		230.9	191.5	137.1	103.4	176.4	185.2	184.8	117.7	124.2	115.4	89	120.4	130.5	82.9	119.8	79.5	159.5	68.2
111769330	C20H6orf226	chromosome 20 C6orf226 homolog	-	protein-coding	-	0.82689	0.8773	13253		146	68	51	51	55	84	90.5	80	91	90.5	92.5	76	82.5	99	54	58	76	87	73	64.5	69		110	62.6	52.2	57.3	75.8	79.2	63	84	90.4	87.6	80.3	80.3	87.6	91.2	69.6	68.8	80	63.8
100050438	C20H6orf47	chromosome 20 C6orf47 homolog	-	protein-coding	Ensembl:ENSECAG00000038641	0.20869	0.33483	8763		222	170	157	132	131	148	260	140	192	166	174	174	130	159	111	131	145	210	183	98.5	95		167.2	156.5	160.7	148.3	180.5	139.5	181	147.1	190.7	160.7	151.1	183.8	138	146.4	143	155.3	152.7	154
102148309	C20H6orf52	chromosome 20 C6orf52 homolog	-	protein-coding	VGNC:VGNC:56652	0.40333	0.53568	10587		80	111	83	93.33	56	44.5	68.33	89.5	97.5	89.2	140.83	73.5	93	118	70	62	94.5	151	168.5	62.5	44.5		60.3	102.2	84.9	104.9	77.2	41.9	47.6	94	96.8	86.4	122.3	77.6	98.7	108.7	90.2	73.5	99.5	110.8
100052541	C20H6orf62	chromosome 20 C6orf62 homolog	-	protein-coding	VGNC:VGNC:52318|Ensembl:ENSECAG00000000329	0.0286	0.08286	4854		3406.5	2689	2216.5	2048	1710.5	2486.5	3122.5	2667.5	2547.5	2579.5	2745.75	2630.5	2575	2775.5	1979	2341	2491	3478.25	3019	2262	1818.2		2566.4	2476	2268.1	2301.3	2356.8	2343	2173.3	2802.2	2530.4	2497.8	2384.2	2778.5	2732.8	2555.6	2550	2776.1	2623	2551.3
100064123	C20H6orf89	chromosome 20 C6orf89 homolog	-	protein-coding	VGNC:VGNC:52319|Ensembl:ENSECAG00000024122	0.02353	0.07241	4569		483	360	336	308	226	368	410	387	351	364	386	352	367	427	273	306	359	542	361	352	301		363.9	331.5	343.8	346.1	311.4	346.8	285.4	406.5	348.6	352.5	335.2	371.8	389.5	393.2	351.8	362.9	378	397.6
100054195	C21H5orf22	chromosome 21 C5orf22 homolog	-	protein-coding	VGNC:VGNC:52320|Ensembl:ENSECAG00000011712	0.4639	0.59148	11028		319	232	243	221	192	251.5	340.33	233	243	236	318	233	244	240	162.5	177	230	282	285	172	122		240.3	213.6	248.7	248.3	264.5	237	236.9	244.8	241.4	228.5	276.1	246.1	259	221	209.4	209.9	242.2	206.8
100052758	C21H5orf34	chromosome 21 C5orf34 homolog	-	protein-coding	VGNC:VGNC:52321|Ensembl:ENSECAG00000021912	0.87824	0.91392	13512		88	85	71	89	63	97	89	74	91	94	110	79	75	85	74	71	78	106	86	59	47		66.3	78.3	72.7	100	86.8	91.4	61.9	77.7	90.4	91	95.5	83.4	79.6	78.3	95.4	84.2	82.1	77.8
100065794	C21H5orf51	chromosome 21 C5orf51 homolog	-	protein-coding	VGNC:VGNC:58132|Ensembl:ENSECAG00000016437	0.00042	0.0065	898		2019.33	1471	1325.33	1267	1164.5	1553.5	2193	1641	1465	1338.5	1342.83	1189	1126.5	1323	904.2	928.5	1310.5	1481	1197	775	621.2		1521.3	1354.5	1356.2	1423.7	1604.5	1463.8	1526.4	1723.9	1455.2	1296.1	1166	1255.9	1195.5	1218.2	1165.1	1101.1	1379.9	1086.3
100052483	C22H20orf27	chromosome 22 C20orf27 homolog	-	protein-coding	VGNC:VGNC:51515|Ensembl:ENSECAG00000021455	0.00022	0.00482	639		830	503	485	423	322	511	753	423.5	460	343	339.5	309.5	367	390	255	262	400.5	456.5	306.5	190.5	164.5		625.3	463.2	496.3	475.3	443.7	481.5	524.1	444.9	456.9	332.1	294.8	326.9	389.5	359.1	328.6	310.7	421.7	334.8
111770150	C23H9orf40	chromosome 23 C9orf40 homolog	-	protein-coding	Ensembl:ENSECAG00000034238	0.04517	0.11421	5560		628	459	419	285.5	289	433	623.5	277	345	259.5	445	317	256.5	263	236	341	221	371.5	497	259.5	206		473.1	422.6	428.8	320.8	398.2	408	434	291	342.7	251.3	386.4	334.8	272.2	242.2	304.1	404.4	232.7	272.5
100053674	C23H9orf64	chromosome 23 C9orf64 homolog	-	protein-coding	VGNC:VGNC:49248|Ensembl:ENSECAG00000025074	0.00092	0.0099	1301		1311	826.5	743.5	567	638	966	1201.5	658.5	603	597	784.5	622	572	659	500.5	528.5	592.5	852	689.5	378.5	334		987.7	761	760.8	637.1	879	910.2	836.3	691.7	599	578.1	681.2	657	607	606.8	644.9	626.7	623.9	624.9
100053503	C23H9orf72	chromosome 23 C9orf72 homolog	-	protein-coding	VGNC:VGNC:49249|Ensembl:ENSECAG00000022028	0.12416	0.23106	7556		147	112	133	115	78	130	163	119	119	156	157	136	125	157	107	112	142	173.5	129	103	73		110.7	103.1	136.1	129.2	107.5	122.5	113.5	125	118.2	151.1	136.3	143.6	132.7	144.6	137.9	132.8	149.5	127.3
100055329	C23H9orf85	chromosome 23 C9orf85 homolog	-	protein-coding	VGNC:VGNC:49250|Ensembl:ENSECAG00000020775	0.09273	0.1876	6950		185	164	135	127	117	205	261	132	119	149	165	111	128	112	87	101	163	161	148	84	65		139.4	151	138.1	142.7	161.2	193.2	181.7	138.7	118.2	144.3	143.3	117.2	135.8	103.1	112.1	119.8	171.6	118.1
100060888	C24H14orf180	chromosome 24 C14orf180 homolog	-	protein-coding	VGNC:VGNC:55270|Ensembl:ENSECAG00000004388	0.00079	0.00918	1203		7	58	40	48	7	32	23	129	126	120	151	223	135	209	108	141	179	168	91	30	44		5.3	53.4	40.9	53.9	9.6	30.2	16	135.5	125.2	116.2	131.1	235.5	143.3	192.4	139.2	167.2	188.5	123.2
111770633	C25H9orf116	chromosome 25 C9orf116 homolog	-	protein-coding	Ensembl:ENSECAG00000029848	0.0045	0.0243	2602		61	36	41	29	34	40	43	26	20	24	21	21	18	21	14	25	26	35	14	12	26		46	33.1	42	32.6	46.8	37.7	29.9	27.3	19.9	23.2	18.2	22.2	19.1	19.3	18	29.6	27.4	25.7
100067056	C25H9orf16	chromosome 25 C9orf16 homolog	-	protein-coding	VGNC:VGNC:56865|Ensembl:ENSECAG00000036564	0.04069	0.10619	5388		712	680	379	391	244	407	587	526.5	548	627	496	460	659	618	396	420	581	729	517	553	483		536.4	626.1	387.8	439.4	336.2	383.5	408.6	553.1	544.3	607.1	430.7	485.9	699.4	569	510.3	498.1	611.8	534.7
100069900	C25H9orf78	chromosome 25 C9orf78 homolog	-	protein-coding	VGNC:VGNC:52325	0.85148	0.89402	13392		308	246	188	184	152	198	320.5	207	221	228	225.5	174	204.5	172	161.5	178	235	247.5	215	164	121		232	226.5	192.4	206.8	209.4	186.6	223.1	217.5	219.5	220.8	195.8	183.8	217	158.4	208.1	211.1	247.5	181.5
100054000	C26H21orf91	chromosome 26 C21orf91 homolog	-	protein-coding	VGNC:VGNC:52329|Ensembl:ENSECAG00000004444	0.36255	0.49749	10247		496.5	565.5	299	394	297.5	428.5	644	514.5	414.5	431	463	366.5	387.33	488	334.5	339	399	578	447	264	169		374.1	520.7	306	442.7	409.9	403.8	448.2	540.5	411.7	417.3	402	387.1	411.1	449.3	431	402	420.1	424
100057211	C27H4orf47	chromosome 27 C4orf47 homolog	-	protein-coding	VGNC:VGNC:52330|Ensembl:ENSECAG00000006614	0.81845	0.87202	13197		19	26	25	2	11	27	24	15	16	17	45	4	7	33	0	2	18	25	27	12	3		14.3	23.9	25.6	2.2	15.2	25.4	16.7	15.8	15.9	16.5	39.1	4.2	7.4	30.4	0	2.4	19	18.3
100051280	C28H12orf29	chromosome 28 C12orf29 homolog	-	protein-coding	VGNC:VGNC:49251|Ensembl:ENSECAG00000019028	0.7099	0.79184	12606		229	223	186	173	109	175	261	184	176	195	231	200	168	204	143	155	192	246	172	160	136		172.5	205.3	190.3	194.4	150.2	164.9	181.7	193.3	174.8	188.8	200.6	211.2	178.3	187.8	184.3	183.8	202.2	180.4
100053656	C28H12orf45	chromosome 28 C12orf45 homolog	-	protein-coding	VGNC:VGNC:49253|Ensembl:ENSECAG00000023579	0.00393	0.02247	2459		310	169	158	121	115	198	271	127	147	124	172	141	132	142	105	123	121	155	145	75	67		233.5	155.6	161.7	136	158.4	186.6	188.6	133.4	146	120.1	149.4	148.9	140.1	130.8	135.3	145.9	127.4	113.7
100630833	C28H12orf73	chromosome 28 C12orf73 homolog	-	protein-coding	VGNC:VGNC:49254	0.14973	0.26445	7961		215	151.5	116.5	131	89.5	158	213.5	146	161.5	143	168	141	146	153	126	111	147	166.5	138	108	76		162	139.5	119.2	147.2	123.3	148.9	148.6	153.4	160.4	138.5	145.9	148.9	154.9	140.9	162.4	131.6	154.8	122.1
100058281	C2CD2	C2 calcium dependent domain containing 2	-	protein-coding	VGNC:VGNC:15948|Ensembl:ENSECAG00000006419	0.27297	0.40569	9461		952	928	692	655	495	850	1006	605	659	776	782	677	654	833	552	599	671	960	806	470	416.5		717.2	854.5	708.1	736	682	800.9	700.2	635.5	654.6	751.4	679	715.1	694.1	767	711.3	710.3	706.5	704.2
100071353	C2CD2L	C2CD2 like	-	protein-coding	VGNC:VGNC:15949|Ensembl:ENSECAG00000018541	0.57574	0.68571	11806		54	57	55	39	19	46	66	43	54	47	42	53	41	48	38	47	56	71	51	44	30		40.7	52.5	56.3	43.8	26.2	43.3	45.9	45.2	53.6	45.5	36.5	56	43.5	44.2	49	55.7	59	52.1
100065345	C2CD3	C2 domain containing 3 centriole elongation regulator	-	protein-coding	VGNC:VGNC:15950|Ensembl:ENSECAG00000012038	0.3199	0.45536	9878		239	200	192	187	163	212	271	184	211	202	252	189	193	221	151	161	156	334	237	195	100		180.1	184.2	196.5	210.1	224.6	199.8	188.6	193.3	209.6	195.6	218.8	199.6	204.8	203.5	194.6	190.9	164.3	245
111767566	C2CD4B	C2 calcium dependent domain containing 4B	-	protein-coding	-	0.0248	0.07509	4643		10.5	14.2	3.5	4.5	5.5	3.5	5	13.83	4	26.7	5	5	52.5	12.7	8.5	13	14	19.5	10.5	24	13.53		7.9	13.1	3.6	5.1	7.6	3.3	3.5	14.5	4	25.9	4.3	5.3	55.7	11.7	11	15.4	14.7	14.3
100068403	C2CD5	C2 calcium dependent domain containing 5	-	protein-coding	VGNC:VGNC:15951|Ensembl:ENSECAG00000020692	0.89345	0.92452	13588		906	694.5	867.5	720	651.83	849.33	1110.67	837.5	719	697.5	905.7	719.5	700	923.83	651	669	743	1046.5	872.5	689.5	434		682.6	639.5	887.7	809	898.1	800.3	773	879.8	714.2	675.4	786.5	760	742.9	850.6	838.8	793.3	782.4	767.6
100054694	C2H1orf109	chromosome 2 C1orf109 homolog	-	protein-coding	VGNC:VGNC:50651|Ensembl:ENSECAG00000021402	0.0826	0.17319	6706		239.33	200.33	141	144	121	186	247	127	143.33	130	150	137	150.33	138	115	139	136	230.67	165	103.33	87		180.3	184.5	144.3	161.8	166.7	175.3	171.9	133.4	142.4	125.9	130.3	144.7	159.5	127.1	148.2	164.8	143.2	169.2
106782767	C2H1orf122	chromosome 2 C1orf122 homolog	-	protein-coding	Ensembl:ENSECAG00000029557	0.47962	0.60559	11136		351	285	214	188	146	249	303	213	212	234	232	199	232	253	160	190	219	281	264	171	135		264.4	262.4	219	211.2	201.2	234.6	210.9	223.8	210.6	226.6	201.5	210.2	246.2	233	206.2	225.3	230.6	206.1
100066254	C2H1orf159	chromosome 2 C1orf159 homolog	-	protein-coding	VGNC:VGNC:50654	0.19949	0.32459	8642		40	25	33	37.5	18	35	43	40	43	38	57.5	45	31	35.25	32	31	49	59	29	40	22		30.1	23	33.8	42.1	24.8	33	29.9	42	42.7	36.8	49.9	47.5	32.9	32.5	41.2	36.8	51.6	43.3
100052479	C2H1orf174	chromosome 2 C1orf174 homolog	-	protein-coding	VGNC:VGNC:50655|Ensembl:ENSECAG00000020498	0.02248	0.07033	4494		330	252.7	225	175	144.53	251.83	362.83	192.5	235.33	248.2	232	173.53	175.2	214	167.33	165.33	180.5	281	198.7	124	101.33		248.6	232.7	230.2	196.6	199.1	237.3	252.5	202.2	233.7	240.3	201.5	183.3	185.9	197	215.6	196.1	190.1	206.1
100630016	C2H1orf210	chromosome 2 C1orf210 homolog	-	protein-coding	VGNC:VGNC:50657|Ensembl:ENSECAG00000020470	0.0771	0.16518	6563		1138	889.5	655	665	392	679.5	994.5	741	881	818	757	921.5	831	909.5	695.5	750.83	867.5	1217	721.5	545.5	487.5		857.3	819	670.3	747.2	540.1	640.3	692.2	778.4	875.1	792.1	657.3	973.3	881.9	837.5	896.2	890.4	913.5	892.7
100055287	C2H1orf216	chromosome 2 C1orf216 homolog	-	protein-coding	VGNC:VGNC:50658|Ensembl:ENSECAG00000005102	0.22551	0.35397	8958		28	10	14	11	8	9	22.33	24	18	10.33	18	17	10	19	5	13	10	23	15	12	16		21.1	9.2	14.3	12.4	11	8.5	15.5	25.2	17.9	10	15.6	18	10.6	17.5	6.4	15.4	10.5	16.9
100067286	C2H1orf50	chromosome 2 C1orf50 homolog	-	protein-coding	VGNC:VGNC:50660|Ensembl:ENSECAG00000021435	0.35091	0.4869	10134		331	265	266.5	233	168	261	330	228	272	301	292	287.5	293	300.5	201	210	278	356.5	295	254	153.25		249.4	244	272.7	261.8	231.5	245.9	229.7	239.5	270.2	291.5	253.6	303.7	311	276.7	259	249	292.7	261.5
100072406	C2H4orf3	chromosome 2 C4orf3 homolog	-	protein-coding	VGNC:VGNC:50667	8e-05	0.00297	374		1378	1052.5	885.5	806.33	620	964	1401	1153.83	1080.5	1227	1291	997.5	1140	1319.83	865	1001	1209.33	1765	1111.83	987	919		1038.2	969.1	906.1	906	854.2	908.4	975.1	1212.1	1073.2	1188.1	1121	1053.6	1209.9	1215.3	1114.6	1187	1273.4	1294.6
100063562	C2H4orf33	chromosome 2 C4orf33 homolog	-	protein-coding	VGNC:VGNC:50668|Ensembl:ENSECAG00000023838	0	0.00018	1		176.5	160	154	131	114.5	139.2	257	191.5	168.5	223	207.25	173	269.5	250	192.7	245.5	248.75	333.7	230	230	166		133	147.3	157.6	147.2	157.8	131.2	178.9	201.2	167.4	215.9	180	182.7	286	230.2	248.3	291.1	261.9	244.8
100061878	C2H4orf46	chromosome 2 C4orf46 homolog	-	protein-coding	VGNC:VGNC:50670|Ensembl:ENSECAG00000026866	0.00035	0.00602	817		526.5	256	263	225	226	317.5	430	218	266	171	181	165	150	177	139	159	148	262	229	110	96		396.7	235.7	269.1	252.8	311.4	299.2	299.3	229	264.2	165.6	157.2	174.3	159.2	163	179.1	188.5	155.8	192.2
100054102	C30H1orf115	chromosome 30 C1orf115 homolog	-	protein-coding	VGNC:VGNC:52334|Ensembl:ENSECAG00000018196	0.00068	0.00855	1112		392	440	418	305	202	391.5	577.5	380	404	504	477	564	477	645	391	378	435	621	475	641	574		295.3	405.1	427.7	342.7	278.3	368.9	402	399.2	401.3	488	414.2	595.7	506.2	593.9	503.8	448.2	458	455.5
111771310	C30H1orf53	chromosome 30 C1orf53 homolog	-	protein-coding	Ensembl:ENSECAG00000038174	0.02869	0.08298	4862		154	209	109.33	97	49	103	141	144.5	187	165	151	175	210	147	138.5	155	199	225.33	126	174	114		116	192.4	111.9	109	67.5	97.1	98.1	151.8	185.7	159.8	131.1	184.8	222.9	135.4	178.5	183.8	209.5	165.3
102150445	C31H6orf120	chromosome 31 C6orf120 homolog	-	protein-coding	-	0.61149	0.71423	12038		904.5	636	578	535	371	561	681	589	633	529	698	493	598	609	438	483	543	880	535	505	405		681.4	585.6	591.5	601.2	511.2	528.6	474	618.7	628.7	512.2	606.1	520.7	634.6	560.8	564.4	572.8	571.8	645.5
100055628	C3H16orf46	chromosome 3 C16orf46 homolog	-	protein-coding	VGNC:VGNC:51362|Ensembl:ENSECAG00000015354	0.03651	0.09818	5229		16	7	13	10	7	11	8	15	14	14	9	8	13	18	13	13	17	18	16	11	16		12.1	6.4	13.3	11.2	9.6	10.4	5.6	15.8	13.9	13.6	7.8	8.4	13.8	16.6	16.8	15.4	17.9	13.2
100065750	C3H16orf70	chromosome 3 C16orf70 homolog	-	protein-coding	VGNC:VGNC:51363|Ensembl:ENSECAG00000022219	0.83023	0.87978	13269		321	233	227	200	165	249	343	203	229	223.5	232	197	223	240	165	161	253	271.5	276	161	134		241.8	214.5	232.3	224.7	227.3	234.6	238.7	213.2	227.5	216.4	201.5	208.1	236.7	221	212.6	190.9	266.4	199.1
106782954	C3H16orf87	chromosome 3 C16orf87 homolog	-	protein-coding	VGNC:VGNC:58476|Ensembl:ENSECAG00000009182	0.74587	0.81942	12799		573.2	410.2	427.2	349.7	334.2	418.4	643.2	434.5	439.33	418	501	400.9	423.2	381.95	358.5	346	426.5	566.2	440.7	325	242		431.8	377.7	437.2	392.9	460.5	394.3	447.7	456.4	436.4	404.8	435	423.4	449.1	351.7	461.9	410.3	449.1	415.3
100055379	C3H4orf19	chromosome 3 C4orf19 homolog	-	protein-coding	VGNC:VGNC:51366	0.00298	0.01917	2189		429	267	231.5	222.5	256.5	263.5	465	305	267	269	275	223	180	272	139	185	206	312	211.5	126.5	135		323.2	245.9	236.9	250	353.4	248.3	323.6	320.4	265.2	260.5	238.8	235.5	191	250.5	179.1	219.4	216.9	228.9
102148244	C3H4orf48	chromosome 3 C4orf48 homolog	-	protein-coding	-	0.20002	0.32532	8645		16	18	5	10	5	10	11	18	16	13	14	14	21	15	7	17	7	26	15	15	10		12.1	16.6	5.1	11.2	6.9	9.4	7.7	18.9	15.9	12.6	12.2	14.8	22.3	13.8	9	20.2	7.4	19.1
100064260	C4H7orf25	chromosome 4 C7orf25 homolog	-	protein-coding	VGNC:VGNC:52336|Ensembl:ENSECAG00000002284	0.15009	0.265	7964		119	108	121	82	75	101	128	96	104	87	128	121	92	102	73	70	68	142	114	84	72		89.7	99.4	123.8	92.1	103.3	95.2	89.1	100.8	103.3	84.2	111.1	127.8	97.6	93.9	94.1	83	71.6	104.2
100058821	C5H1orf112	chromosome 5 C1orf112 homolog	-	protein-coding	VGNC:VGNC:50807|Ensembl:ENSECAG00000008931	0.02859	0.08285	4853		419.83	362	362.33	322	303	372	598	287.33	255	279	389	243	259	265	206	199	330	375	362	154	143		316.3	333.3	370.8	361.8	417.5	350.5	416.2	301.8	253.3	270.2	337.8	256.7	274.9	244	265.4	236	347.5	275.1
100055935	C5H1orf116	chromosome 5 C1orf116 homolog	-	protein-coding	VGNC:VGNC:59239|Ensembl:ENSECAG00000007901	0.16085	0.27796	8137		149	94	105	97	74	87	184	88	124	111	105	113	83	92	62	76	91	180	99	68	48		112.3	86.6	107.4	109	102	82	128.1	92.4	123.2	107.5	91.2	119.4	88.1	84.7	79.9	90.1	95.8	132
100052032	C5H1orf21	chromosome 5 C1orf21 homolog	-	protein-coding	VGNC:VGNC:50812|Ensembl:ENSECAG00000018288	0.64425	0.74153	12216		497	343	241.5	243	269	339.5	602	279	241	292	352	302	298	264.5	235.5	256	337.5	469	407.5	220	227		374.4	315.8	247.1	273.1	370.6	319.9	419	293.1	239.4	282.7	305.7	319	316.3	243.5	303.4	303.6	355.4	344
100052670	C5H1orf52	chromosome 5 C1orf52 homolog	-	protein-coding	VGNC:VGNC:50813|Ensembl:ENSECAG00000025029	0.00769	0.03429	3154		512	456	283	317	265	371	540.5	278	306	330	406	289	308	304	216.5	301	313.5	401	311	190	140		385.7	419.9	289.6	356.2	365.1	349.6	376.2	292	303.9	319.5	352.5	305.3	326.9	279.9	279	356.9	330.1	294.1
100630631	C5H1orf54	chromosome 5 C1orf54 homolog	-	protein-coding	VGNC:VGNC:50815|Ensembl:ENSECAG00000042225	0.19156	0.31574	8531		23	20	12	17	15	13	34	21	24	20	22	24	23	27	17	21	24	28	8	25	19		17.3	18.4	12.3	19.1	20.7	12.2	23.7	22.1	23.8	19.4	19.1	25.3	24.4	24.9	21.9	24.9	25.3	20.5
100056345	C5H1orf74	chromosome 5 C1orf74 homolog	-	protein-coding	VGNC:VGNC:52337|Ensembl:ENSECAG00000003211	0.06146	0.1417	6099		27	14	24	17	11	20	26	29	26	17	25	23	29	21	17	19	19	38	25	22	23		20.3	12.9	24.6	19.1	15.2	18.8	18.1	30.5	25.8	16.5	21.7	24.3	30.8	19.3	21.9	22.5	20	27.9
100051294	C6H12orf4	chromosome 6 C12orf4 homolog	-	protein-coding	VGNC:VGNC:52339|Ensembl:ENSECAG00000022082	0.39998	0.53299	10552		258	178	161	131	131	205	253	178	151	166	199.5	172	155	143	134	134	151	204.5	191	128.5	91		194.4	163.9	164.8	147.2	180.5	193.2	176.1	187	150	160.7	173.2	181.7	164.5	131.7	172.7	158.9	159	150
100056746	C6H12orf56	chromosome 6 C12orf56 homolog	-	protein-coding	VGNC:VGNC:52340|Ensembl:ENSECAG00000016235	0.02077	0.06649	4393		480	656.5	373	618	408	558	667.5	747	432	890.5	921	796	682	857.5	586.5	711.83	703.5	1058	722	560	476		361.6	604.5	381.7	694.4	562.1	525.8	464.6	784.7	429.1	862.3	799.7	840.8	723.8	789.6	755.7	844.1	740.8	776
100052829	C6H12orf57	chromosome 6 C12orf57 homolog	-	protein-coding	VGNC:VGNC:52341|Ensembl:ENSECAG00000024869	0.00322	0.02003	2257		821.12	618.45	568.95	487.1	521.95	879.87	849.95	535.1	659.57	609	558.05	513.62	522.6	636.2	533.95	493.35	518.77	563.45	547.37	310.75	304.1		618.6	569.5	582.2	547.3	719.2	829.1	591.6	562.1	655.1	589.7	484.6	542.5	554.6	585.8	688	585	546.3	413.3
100051506	C6H12orf66	chromosome 6 C12orf66 homolog	-	protein-coding	VGNC:VGNC:52343	0.35316	0.48895	10156		203	183	154	137	119	160	235	129	131	167	153	119	134	157	133	136	130	202	164	114	88		152.9	168.5	157.6	153.9	164	150.8	163.6	135.5	130.1	161.7	132.9	125.7	142.2	144.6	171.4	161.3	136.9	148.2
100629277	C7H11orf1	chromosome 7 C11orf1 homolog	-	protein-coding	VGNC:VGNC:52346|Ensembl:ENSECAG00000011862	0.06747	0.15114	6277		22	18	20	22	7	30	30	27	24	23	22	24	23	31	26	19	36	24	33.5	24	26		16.6	16.6	20.5	24.7	9.6	28.3	20.9	28.4	23.8	22.3	19.1	25.3	24.4	28.5	33.5	22.5	37.9	17.6
100070452	C7H11orf52	chromosome 7 C11orf52 homolog	-	protein-coding	VGNC:VGNC:52348|Ensembl:ENSECAG00000012767	0.01792	0.06	4198		87	35	53	50	22	39	60	81	73	67	74	68	67	70	39	74	58	91	65	82	55		65.5	32.2	54.2	56.2	30.3	36.7	41.8	85.1	72.5	64.9	64.3	71.8	71.1	64.5	50.3	87.8	61.1	66.7
100049927	C7H11orf54	chromosome 7 C11orf54 homolog	-	protein-coding	VGNC:VGNC:52350|Ensembl:ENSECAG00000015110	0.0052	0.02645	2764		3913.5	2831.5	2664	2081	2166.5	2680.5	4099	2302.5	2844.25	2640.5	3371.5	2781.5	2847.5	3602	2455	2775.83	2979	3704	2274	2115	1392.5		2948.3	2607.2	2726.1	2338.3	2985	2525.8	2853	2418.8	2825.1	2556.9	2927.6	2938	3022	3316.7	3163.3	3291.7	3136.8	2716.9
100071719	C7H11orf58	chromosome 7 C11orf58 homolog	-	protein-coding	VGNC:VGNC:59147|Ensembl:ENSECAG00000011778	0.04184	0.10823	5436		1467.5	1033	904.5	823	739	1049.5	1447.5	939.5	991.5	856	1061.5	888	870.5	945	709.5	745.5	872.7	1067	985.5	664	508		1105.6	951.2	925.6	924.8	1018.2	988.9	1007.5	986.9	984.8	828.9	921.7	937.9	923.8	870.1	914.2	884	918.9	782.6
100070838	C7H11orf71	chromosome 7 C11orf71 homolog	-	protein-coding	VGNC:VGNC:52351|Ensembl:ENSECAG00000005737	0.06535	0.14803	6207		51	77	143	63	55	27	45	71	65	30	111	71.5	31	35	17	26	50	68	56	30	38		38.4	70.9	146.3	70.8	75.8	25.4	31.3	74.6	64.6	29	96.4	75.5	32.9	32.2	21.9	30.8	52.6	49.9
102147562	C7H19orf25	chromosome 7 C19orf25 homolog	-	protein-coding	Ensembl:ENSECAG00000031316	0.02508	0.07566	4661		153.5	86.5	97.5	64	51.5	80	123.5	56.5	83.5	64.5	85	73	78.5	67.5	60	43	80.5	76	62.5	42.5	37.5		115.6	79.6	99.8	71.9	71	75.4	86	59.4	82.9	62.5	73.8	77.1	83.3	62.2	77.3	51	84.8	55.7
100147574	C7H19orf53	chromosome 7 C19orf53 homolog	-	protein-coding	VGNC:VGNC:52355|Ensembl:ENSECAG00000010593	0.00873	0.03723	3296		1489	840	632	476	478.5	799	1220	494	551	451.5	632	472	660	488	415	423	565	650	610	263	231		1121.8	773.5	646.7	534.9	659.3	752.9	849.1	518.9	547.3	437.2	548.8	498.5	700.4	449.3	534.7	501.6	594.9	476.8
102150409	C7H19orf67	chromosome 7 C19orf67 homolog	-	protein-coding	VGNC:VGNC:58134|Ensembl:ENSECAG00000008641	0.00615	0.02965	2918		19	7	7	7	16	22	21	21	24	7	12	7	7	5	9	5.5	5	6	6	2	3		14.3	6.4	7.2	7.9	22	20.7	14.6	22.1	23.8	6.8	10.4	7.4	7.4	4.6	11.6	6.5	5.3	4.4
100052565	C8H12orf43	chromosome 8 C12orf43 homolog	-	protein-coding	VGNC:VGNC:50914|Ensembl:ENSECAG00000014885	0.02556	0.07672	4685		142.5	94	80	64	64	97	182	52	69	74	91	61	72	76	43	48	53	75	84	37	24		107.4	86.6	81.9	71.9	88.2	91.4	126.7	54.6	68.5	71.7	79	64.4	76.4	70	55.4	56.9	55.8	55
100060743	C8H12orf65	chromosome 8 C12orf65 homolog	-	protein-coding	VGNC:VGNC:50915|Ensembl:ENSECAG00000001057	0.17239	0.29206	8299		119.5	115	136.7	154	145	126	161	90	94.5	121	160	110	91	102	78	98	121	164	147	94	71		90	105.9	139.9	173	199.8	118.7	112.1	94.5	93.9	117.2	138.9	116.2	96.6	93.9	100.5	116.2	127.4	120.3
100067413	C8H18orf21	chromosome 8 C18orf21 homolog	-	protein-coding	VGNC:VGNC:50916|Ensembl:ENSECAG00000000733	0.00091	0.00988	1293		554	369	339	356	328	452	431	254	265	315.33	326	321	302	288	263	292	265	340	387	211	175.33		417.4	339.8	346.9	400	451.9	425.9	300	266.8	263.2	305.3	283.1	339.1	320.5	265.2	338.9	346.3	279	249.4
100053277	C8H18orf25	chromosome 8 C18orf25 homolog	-	protein-coding	VGNC:VGNC:50917|Ensembl:ENSECAG00000020333	0.19749	0.32222	8618		622	606	531	504	423	647	866	501	487	522	602	456	459	485.2	382	432	504	742	561.5	370	299		468.6	558	543.4	566.3	582.8	609.7	602.8	526.3	483.7	505.5	522.7	481.6	487.1	446.8	492.2	512.3	530.7	544.3
102150480	C8H18orf32	chromosome 8 C18orf32 homolog	-	protein-coding	-	0.372	0.50764	10304		1072	708.5	519	458.5	425	694.5	924.5	571.5	574.5	573	633	578	575	667	460	462	583	722.5	644.5	433.5	305		807.6	652.4	531.1	515.2	585.6	654.4	643.5	600.4	570.6	554.8	549.7	610.5	610.2	614.2	592.7	547.9	613.9	530
100070157	C8H18orf54	chromosome 8 C18orf54 homolog	-	protein-coding	VGNC:VGNC:50918|Ensembl:ENSECAG00000043788	0.20156	0.32669	8675		175	152.5	152	131	114	159.5	218	175	145	161	175	143	130	142	111.33	104	151.5	202.5	157	101	59		131.8	140.4	155.5	147.2	157.1	150.3	151.7	183.8	144	155.9	152	151	138	130.8	143.5	123.3	159.5	148.5
100630659	C8H22orf39	chromosome 8 C22orf39 homolog	-	protein-coding	Ensembl:ENSECAG00000000286	0.88666	0.91956	13558		172	110	118	96	99	110	174	96	114	128	105	104.5	125	130	67	87	136	134	130	94	71		129.6	101.3	120.7	107.9	136.4	103.7	121.1	100.8	113.2	123.9	91.2	110.4	132.7	119.7	86.3	103.2	143.2	98.3
102148374	C9H8orf33	chromosome 9 C8orf33 homolog	-	protein-coding	VGNC:VGNC:49239|Ensembl:ENSECAG00000011952	0.00487	0.02539	2699		790	552.5	478.5	480	418	538.5	782	371.5	472.5	444	510	435.5	410	421.5	283	391	428	602.5	516.5	248	218.5		595.2	508.7	489.6	539.4	575.9	507.4	544.3	390.3	469.3	429.9	442.9	460	435.1	388.1	364.7	463.7	450.7	441.9
100055428	C9H8orf37	chromosome 9 C8orf37 homolog	-	protein-coding	VGNC:VGNC:49240|Ensembl:ENSECAG00000021198	0.09749	0.19451	7047		343	226	232	185	199	286	333	195	177	244	341.5	223	203	257	177	190	190	282.5	231	130	109		258.4	208.1	237.4	207.9	274.2	269.5	231.8	204.8	175.8	236.3	296.5	235.5	215.4	236.6	228.1	225.3	200.1	207.2
111775064	C9H8orf82	chromosome 9 C8orf82 homolog	-	protein-coding	Ensembl:ENSECAG00000038840	0.58259	0.6914	11848		18.5	20.25	11	15.25	24.5	16.5	25.25	19	25.5	16.5	21.25	14.5	12.5	22	9	9	15.5	23.75	21	12	10.5		13.9	18.6	11.3	17.1	33.8	15.5	17.6	20	25.3	16	18.5	15.3	13.3	20.3	11.6	10.7	16.3	17.4
100056500	CA10	carbonic anhydrase 10	-	protein-coding	VGNC:VGNC:15959|Ensembl:ENSECAG00000013061	0.22275	0.35148	8911		37	104	13	62	6	2	10	15	7	78	2	17	1	2	0	2	28	32	118	2	0		27.9	95.8	13.3	69.7	8.3	1.9	7	15.8	7	75.5	1.7	18	1.1	1.8	0	2.4	29.5	23.5
100056020	CA13	carbonic anhydrase 13	-	protein-coding	VGNC:VGNC:56324|Ensembl:ENSECAG00000013368	0.00014	0.00399	496		113.7	111	99	80.5	59	80	135.5	86	89.5	106	191.5	82	111	143	64	141.5	109	202.5	262.5	140	108.25		85.7	102.2	101.3	90.5	81.3	75.4	94.3	90.3	88.9	102.6	166.3	86.6	117.8	131.7	82.5	167.8	114.8	148.5
[truncated: 12,851 more rows]
[truncated: 57 more columns]

## Sheet: 2. DEG_EdgeR FDR 1%
Eca gene_ID	Eca Gene symbol	Eca Gene description	Synonyms	type_of_gene	dbXrefs	Hsa Gene ID	Hsa Gene symbol	Hsa Gene description	Synonyms	type_of_gene	p.value	q.value	rank	SOTA-cluster	Counts	D10_11_E01_3	D10_12_E05_3.5	D10_13_E10_4	D10_14_E15_5	D10_15_E19_3	D10_15_E20_4	D11_16_E02_2.5	D11_17_E06_7	D11_17_E07_7	D11_18_E11_10	D11_19_E16_8	D11_20_E21_9	D12_22_E08_9	D12_23_E12_10	D12_24_E17_10	D12_24_E18_11	D12_25_E22_7	D13_26_E04_11	D13_29_E09_8	D13_30_E13_nd	D13_30_E14_nd	Norm counts	D10_11_E01_3	D10_12_E05_3.5	D10_13_E10_4	D10_14_E15_5	D10_15_E19_3	D10_15_E20_4	D11_16_E02_2.5	D11_17_E06_7	D11_17_E07_7	D11_18_E11_10	D11_19_E16_8	D11_20_E21_9
[truncated: 1,311 more rows]
[truncated: 63 more columns]

[truncated: 10 more sheets: 3.1 Annotation cluster1, 3.2 Enrichment cluster 1, 4.1 Annotation cluster 2, 4.2 Enrichment cluster 2, 5.1 Annotation cluster 3, 5.2 Enrichment cluster 3, 6.1 Annotation cluster 4, 6.2 Enrichment cluster 4, 7.1 Annotation cluster 5, 7.2 Enrichment cluster 5]
