# Supplementary material for: Dynamic regulation of the transcriptome and proteome of the equine embryo during maternal recognition of pregnancy
Source: FASEB Bioadv. 2022 Oct 18;4(12):775–97. doi: 10.1096/fba.2022-00063 (PMC9721094; doi:10.1096/fba.2022-00063)
Supplement: Supplementary file 1 — Appendix S1 [file FBA2-4-775-s004.zip › FBA2_1350_2022-00063-T-sup-0005--S.xlsx]

## Sheet: 1. All identified miRNAs
miRNA	p.value	q.value	rank	Counts	D10_11_E01_3	D10_12_E05_3.5	D10_13_E10_4	D10_14_E15_5	D10_15_E19_3	D10_15_E20_4	D11_16_E02_2.5	D11_17_E06_7	D11_17_E07_7	D11_18_E11_10	D11_19_E16_8	D11_20_E21_9	D12_22_E08_9	D12_23_E12_10	D12_24_E17_10	D12_24_E18_11	D12_25_E22_7	D13_26_E04_11	D13_29_E09_8	D13_30_E13_nd	D13_30_E14_nd	Norm counts	D10_11_E01_3	D10_12_E05_3.5	D10_13_E10_4	D10_14_E15_5	D10_15_E19_3	D10_15_E20_4	D11_16_E02_2.5	D11_17_E06_7	D11_17_E07_7	D11_18_E11_10	D11_19_E16_8	D11_20_E21_9	D12_22_E08_9	D12_23_E12_10	D12_24_E17_10	D12_24_E18_11	D12_25_E22_7	D13_26_E04_11	D13_29_E09_8	D13_30_E13_nd	D13_30_E14_nd	log2 counts	D10_11_E01_3
eca-miR-365-3p	0.000172596	0.0100164	1		56	54	32	36	28	38	38	58	86	106	66	98	82	96	90	82	74	134	46	92	84		43.0941	55.4897	36.8507	48.5387	32.2972	29.0116	38.4743	62.3033	74.2609	91.9254	59.8288	101.451	104.814	68.015	94.273	109.643	87.7345	113.432	56.459	110.555	78.2426		5.46284
eca-miR-371-5p	0.000319192	0.0100164	2		300	104	97	61	156	227	131	45	36	22	29	29	13	13	15	9	11	7	97	3	0		230.861	106.869	111.704	82.2461	179.941	173.306	132.635	48.3387	31.0859	19.0788	26.2884	30.0213	16.6168	9.21036	15.7122	12.034	13.0416	5.92556	119.055	3.60506	0		7.85718
eca-miR-29c-3p	0.000380368	0.0100164	3		50	30	42	12	104	50	32	26	28	6	18	20	4	12	4	6	0	46	20	2	44		38.4769	30.8276	48.3666	16.1796	119.961	38.1731	32.3994	27.929	24.178	5.20332	16.3169	20.7043	5.11286	8.50187	4.18991	8.02266	0	38.9394	24.5474	2.40337	40.9842		5.3033
eca-miR-30c-5p	0.000629157	0.0124259	4		16	20	16	10	14	18	14	16	22	24	28	12	24	34	32	22	22	28	22	26	28		12.3126	20.5518	18.4254	13.483	16.1486	13.7423	14.1747	17.1871	18.997	20.8133	25.3819	12.4226	30.6771	24.0886	33.5193	29.4164	26.0832	23.7023	27.0021	31.2438	26.0809		3.7358
eca-miR-499-5p	0.00101254	0.014359	5		1	4	0	1	0	2	1	10	9	13	11	7	4	16	2	3	3	11	3	13	16		0.769537	4.11035	0	1.3483	0	1.52693	1.01248	10.7419	7.77148	11.2739	9.97146	7.24651	5.11286	11.3358	2.09496	4.01133	3.5568	9.3116	3.68211	15.6219	14.9034		0.831502
bta-miR-2904	0.00130828	0.014359	6		102	66	63	78	78	81	78	39	81	99	51	42	27	57	33	30	39	87	33	24	45		78.4928	67.8208	72.5499	105.167	89.9706	61.8405	78.9735	41.8936	69.9434	85.8548	46.2313	43.4791	34.5118	40.3839	34.5668	40.1133	46.2385	73.6463	40.5032	28.8405	41.9157		6.31293
eca-miR-7-5p	0.0014494	0.014359	7		97	63	59	60	124	169	93	89	105	49	86	81	66	64	55	33	43	66	39	22	40		74.6451	64.738	67.9436	80.8978	143.03	129.025	94.1607	95.6033	90.6673	42.4938	77.9587	83.8525	84.3621	45.3433	57.6113	44.1246	50.9809	55.8696	47.8674	26.4371	37.2584		6.24137
eca-miR-29b-3p	0.00145407	0.014359	8		28	11	20	6	28	13	10	15	3	5	11	3	0	4	0	0	6	14	8	4	28		21.547	11.3035	23.0317	8.08978	32.2972	9.92502	10.1248	16.1129	2.59049	4.3361	9.97146	3.10565	0	2.83396	0	0	7.11361	11.8511	9.81895	4.80674	26.0809		4.49551
hsa-miR-9-5p	0.00453115	0.0390461	9		48	57	42	51	18	57	21	45	87	96	90	72	54	105	90	66	69	102	75	90	111		36.9378	58.5725	48.3666	68.7631	20.7625	43.5174	21.2621	48.3387	75.1244	83.2532	81.5847	74.5355	69.0235	74.3914	94.273	88.2492	81.8065	86.3439	92.0527	108.152	103.392		5.24594
eca-miR-9a	0.00503462	0.0390461	10		32	38	28	34	12	38	14	30	58	64	60	48	36	70	60	44	46	68	50	60	74		24.6252	39.0483	32.2444	45.8421	13.8416	29.0116	14.1747	32.2258	50.0829	55.5021	54.3898	49.6903	46.0157	49.5943	62.8487	58.8328	54.5377	57.5626	61.3685	72.1012	68.928		4.68005
eca-miR-21-5p	0.0054368	0.0390461	11		689	493	553	331	426	477	470	398	698	589	554	579	417	737	549	409	449	676	492	590	1046		530.211	506.601	636.827	446.286	491.378	364.172	475.866	427.529	602.722	510.793	502.199	599.39	533.015	522.157	575.065	546.878	532.335	572.24	603.866	708.995	974.307		9.05317
eca-miR-148a-3p	0.00648841	0.0427153	12		40	27	20	18	15	36	21	38	37	50	42	35	31	50	54	34	31	46	25	32	56		30.7815	27.7449	23.0317	24.2693	17.302	27.4847	21.2621	40.8194	31.9494	43.361	38.0729	36.2325	39.6246	35.4245	56.5638	45.4617	36.7536	38.9394	30.6842	38.4539	52.1617		4.99057
eca-miR-372	0.0107693	0.065444	13		34	13	9	14	23	31	18	8	15	7	12	0	3	9	3	2	2	3	19	0	0		26.1643	13.3586	10.3643	18.8761	26.5298	23.6674	18.2247	8.59355	12.9525	6.07054	10.878	0	3.83464	6.37641	3.14243	2.67422	2.3712	2.53953	23.32	0	0		4.76417
eca-miR-16-5p	0.0144649	0.0816234	14		102	88	80	85	90	123	98	116	146	128	139	140	84	197	94	131	108	188	83	106	182		78.4928	90.4277	92.1269	114.605	103.812	93.9059	99.2231	124.607	126.071	111.004	126.003	144.93	107.37	139.572	98.4629	175.161	128.045	159.144	101.872	127.379	169.526		6.31293
hsa-let-7a-5p	0.016453	0.0866525	15		72	45	51	36	36	27	36	18	39	42	42	15	16	27	33	21	12	67	30	21	48		55.4067	46.2414	58.7309	48.5387	41.5249	20.6135	36.4493	19.3355	33.6764	36.4233	38.0729	15.5282	20.4514	19.1292	34.5668	28.0793	14.2272	56.7161	36.8211	25.2354	44.7101		5.81805
hsa-miR-22-5p	0.0178845	0.0883049	16		21	11	18	13	7	7	10	8	32	18	18	24	16	21	15	12	16	29	18	27	37		16.1603	11.3035	20.7285	17.5279	8.07429	5.34424	10.1248	8.59355	27.6319	15.61	16.3169	24.8452	20.4514	14.8783	15.7122	16.0453	18.9696	24.5488	22.0926	32.4455	34.464		4.10184
bta-miR-16b	0.0206089	0.095771	17		50	44	40	42	45	62	49	58	73	63	69	71	42	98	47	65	54	94	42	53	91		38.4769	45.2139	46.0634	56.6284	51.9061	47.3347	49.6116	62.3033	63.0354	54.6349	62.5483	73.5003	53.685	69.432	49.2315	86.9121	64.0225	79.5719	51.5495	63.6894	84.7628		5.3033
eca-miR-302b-3p	0.0240376	0.105498	18		693	489	560	442	504	743	553	462	641	605	588	526	436	502	453	356	446	557	446	328	441		533.289	502.49	644.888	595.947	581.349	567.253	559.902	496.278	553.502	524.668	533.02	544.523	557.301	355.662	474.508	476.011	528.778	471.506	547.407	394.153	410.774		9.0615
bta-miR-6119-5p	0.0263758	0.109668	19		180	91	104	47	76	187	114	87	90	101	108	112	79	110	79	47	70	86	77	41	64		138.517	93.5105	119.765	63.3699	87.6637	142.768	115.423	93.4549	77.7148	87.5893	97.9016	115.944	100.979	77.9338	82.7508	62.8441	82.9921	72.7998	94.5074	49.2691	59.6134		7.1244
eca-miR-1543	0.0306861	0.12121	20		71	27	18	9	31	36	63	11	20	12	24	12	8	18	16	13	4	18	18	3	7		54.6371	27.7449	20.7285	12.1347	35.7576	27.4847	63.7863	11.8161	17.27	10.4066	21.7559	12.4226	10.2257	12.7528	16.7596	17.3824	4.74241	15.2372	22.0926	3.60506	6.52022		5.79824
hsa-miR-103a-3p	0.036545	0.135989	21		32	8	14	4	6	6	12	18	22	20	6	12	22	26	14	24	32	36	10	14	14		24.6252	8.2207	16.1222	5.39319	6.92082	4.58078	12.1498	19.3355	18.997	17.3444	5.43898	12.4226	28.1207	18.4207	14.6647	32.0906	37.9392	30.4743	12.2737	16.8236	13.0404		4.68005
hsa-miR-4286	0.0378704	0.135989	22		238	156	116	84	125	199	144	121	157	159	139	101	79	187	100	89	90	157	119	108	144		183.15	160.304	133.584	113.257	144.184	151.929	145.797	129.977	135.569	137.888	126.003	104.557	100.979	132.488	104.748	119.003	106.704	132.902	146.057	129.782	134.13		7.52481
hsa-miR-4448	0.0399869	0.137346	23		632	420	326	315	201	469	416	408	464	473	497	354	277	616	373	274	304	815	359	448	426		486.348	431.587	375.417	424.713	231.847	358.064	421.192	438.271	400.663	410.195	450.529	366.466	354.065	436.43	390.709	366.368	360.423	689.905	440.626	538.355	396.802		8.92884
eca-miR-24-3p	0.0445548	0.14666	24		14	14	18	12	30	2	4	8	12	6	4	4	6	18	6	14	6	16	6	6	46		10.7735	14.3862	20.7285	16.1796	34.6041	1.52693	4.04992	8.59355	10.362	5.20332	3.62599	4.14086	7.66928	12.7528	6.28487	18.7195	7.11361	13.5441	7.36422	7.21012	42.8471		3.5587
hsa-miR-203a-3p	0.0571335	0.180542	25		19	10	8	1	6	13	4	10	19	22	15	16	8	21	19	9	10	22	11	15	29		14.6212	10.2759	9.21269	1.3483	6.92082	9.92502	4.04992	10.7419	16.4065	19.0788	13.5974	16.5634	10.2257	14.8783	19.9021	12.034	11.856	18.6232	13.5011	18.0253	27.0123		3.96636
bta-miR-2478	0.0632532	0.192193	26		2997	2063	1380	1321	1838	2677	2177	1748	2198	2516	1866	1675	1235	2296	1813	1309	1361	2271	1197	1476	1880		2306.3	2119.91	1589.19	1781.1	2120.08	2043.79	2204.17	1877.69	1897.97	2181.93	1691.52	1733.99	1578.59	1626.69	1899.08	1750.28	1613.6	1922.42	1469.16	1773.69	1751.14		11.172
eca-miR-302a-3p	0.0681066	0.199275	27		816	621	628	519	569	907	630	567	765	715	701	594	509	662	563	430	566	673	557	411	549		627.942	638.132	723.196	699.766	656.324	692.461	637.863	609.068	660.576	620.063	635.454	614.918	650.611	469.02	589.73	574.957	671.05	569.701	683.645	493.893	511.371		9.29681
hsa-miR-7977	0.0824279	0.226583	28		2281	1353	1013	900	1403	1994	1879	1049	1452	1660	1408	1126	832	1803	1268	902	1024	1494	856	1033	1182		1755.31	1390.33	1166.56	1213.47	1618.32	1522.35	1902.45	1126.83	1253.8	1439.59	1276.35	1165.65	1063.47	1277.41	1328.2	1206.07	1214.06	1264.68	1050.63	1241.34	1100.99		10.7783
eca-miR-107a	0.083176	0.226583	29		16	4	7	2	3	3	4	9	11	8	3	6	10	12	6	11	16	16	5	7	7		12.3126	4.11035	8.0611	2.69659	3.46041	2.29039	4.04992	9.66775	9.49848	6.93776	2.71949	6.21129	12.7821	8.50187	6.28487	14.7082	18.9696	13.5441	6.13685	8.4118	6.52022		3.7358
eca-miR-302d	0.0869472	0.228961	30		1212	934	927	760	843	1318	927	839	1139	1052	1049	874	765	1012	856	662	820	1051	811	624	816		932.679	959.767	1067.52	1024.71	972.375	1006.24	938.57	901.249	983.525	912.316	950.915	904.778	977.834	716.991	896.641	885.166	972.193	889.681	995.396	749.852	760.071		9.8668
eca-miR-30e-5p	0.0993501	0.253183	31		5	4	8	7	9	18	9	21	13	8	16	14	7	30	22	14	4	20	10	14	19		3.84769	4.11035	9.21269	9.43807	10.3812	13.7423	9.11233	22.5581	11.2255	6.93776	14.5039	14.493	8.9475	21.2547	23.0445	18.7195	4.74241	16.9302	12.2737	16.8236	17.6977		2.28027
hsa-let-7d-3p	0.115108	0.284173	32		49	21	31	17	10	20	20	13	27	14	20	13	12	19	15	13	14	28	13	12	19		37.7073	21.5793	35.6992	22.921	11.5347	15.2693	20.2496	13.9645	23.3145	12.1411	18.1299	13.4578	15.3386	13.4613	15.7122	17.3824	16.5984	23.7023	15.9558	14.4202	17.6977		5.27491
eca-miR-15a-5p	0.132184	0.31644	33		14	11	8	11	7	13	17	7	22	13	18	12	9	26	21	7	20	18	8	7	17		10.7735	11.3035	9.21269	14.8313	8.07429	9.92502	17.2122	7.51936	18.997	11.2739	16.3169	12.4226	11.5039	18.4207	21.997	9.35976	23.712	15.2372	9.81895	8.4118	15.8348		3.5587
hsa-miR-6865-3p	0.145257	0.33751	34		17	14	7	2	43	20	12	9	15	10	4	10	3	5	7	28	17	9	8	2	4		13.0821	14.3862	8.0611	2.69659	49.5992	15.2693	12.1498	9.66775	12.9525	8.6722	3.62599	10.3522	3.83464	3.54245	7.33235	37.4391	20.1552	7.61858	9.81895	2.40337	3.72584		3.81682
hsa-miR-484	0.152438	0.344075	35		23	11	7	7	3	12	7	5	10	5	6	10	8	12	6	4	7	14	6	12	13		17.6994	11.3035	8.0611	9.43807	3.46041	9.16156	7.08736	5.37097	8.63498	4.3361	5.43898	10.3522	10.2257	8.50187	6.28487	5.34844	8.29921	11.8511	7.36422	14.4202	12.109		4.22569
eca-miR-19a-3p	0.16052	0.352253	36		210	94	114	68	92	143	141	93	108	118	127	90	88	122	82	78	71	135	71	69	90		161.603	96.5932	131.281	91.6841	106.119	109.175	142.76	99.9	93.2578	102.332	115.125	93.1694	112.483	86.4357	85.8932	104.295	84.1777	114.279	87.1432	82.9163	83.8314		7.3453
hsa-miR-8485	0.179495	0.383245	37		10	16	25	7	17	15	10	9	14	22	16	13	9	12	9	11	16	27	15	21	16		7.69537	16.4414	28.7896	9.43807	19.609	11.4519	10.1248	9.66775	12.089	19.0788	14.5039	13.4578	11.5039	8.50187	9.4273	14.7082	18.9696	22.8557	18.4105	25.2354	14.9034		3.12191
eca-miR-125a-5p	0.188168	0.391192	38		9	14	14	10	20	20	11	8	14	13	16	8	3	13	7	7	13	17	8	11	9		6.92584	14.3862	16.1222	13.483	23.0694	15.2693	11.1373	8.59355	12.089	11.2739	14.5039	8.28172	3.83464	9.21036	7.33235	9.35976	15.4128	14.3907	9.81895	13.2185	8.38314		2.98838
eca-miR-590-3p	0.196338	0.392717	39		28	14	18	12	12	24	20	12	18	22	16	13	7	13	13	6	15	16	20	10	7		21.547	14.3862	20.7285	16.1796	13.8416	18.3231	20.2496	12.8903	15.543	19.0788	14.5039	13.4578	8.9475	9.21036	13.6172	8.02266	17.784	13.5441	24.5474	12.0169	6.52022		4.49551
eca-miR-18a-5p	0.199565	0.392717	40		62	39	36	32	39	54	47	51	43	59	54	36	32	52	35	46	35	46	28	21	43		47.7113	40.0759	41.4571	43.1455	44.9853	41.227	47.5866	54.7839	37.1304	51.166	48.9508	37.2678	40.9028	36.8415	36.6617	61.507	41.496	38.9394	34.3663	25.2354	40.0528		5.60648
eca-miR-421	0.203815	0.392717	41		21	12	11	0	6	11	10	4	8	3	9	2	6	5	6	4	5	6	6	5	2		16.1603	12.3311	12.6674	0	6.92082	8.39809	10.1248	4.29678	6.90799	2.60166	8.15847	2.07043	7.66928	3.54245	6.28487	5.34844	5.92801	5.07906	7.36422	6.00843	1.86292		4.10184
eca-miR-19b-3p	0.233519	0.439237	42		1234	613	543	465	498	809	765	520	700	604	625	610	469	723	625	448	474	749	417	455	620		949.609	629.911	625.311	626.958	574.428	617.642	774.548	558.581	604.449	523.801	566.56	631.481	599.482	512.238	654.674	599.025	561.975	634.035	511.813	546.767	577.505		9.89272
eca-miR-26a-5p	0.241062	0.442881	43		30	24	20	12	28	24	32	39	52	30	22	12	16	36	22	26	10	26	22	38	44		23.0861	24.6621	23.0317	16.1796	32.2972	18.3231	32.3994	41.8936	44.9019	26.0166	19.9429	12.4226	20.4514	25.5056	23.0445	34.7648	11.856	22.0092	27.0021	45.6641	40.9842		4.59073
bta-miR-2340	0.270768	0.486152	44		794	689	618	546	480	736	818	662	849	800	834	606	485	821	561	421	501	1247	505	356	610		611.013	708.008	711.68	736.17	553.666	561.909	828.209	711.116	733.11	693.776	756.018	627.341	619.934	581.67	587.635	562.923	593.986	1055.6	619.821	427.8	568.19		9.25744
eca-miR-200b-3p	0.298439	0.523926	45		238	176	189	153	147	251	174	172	265	269	252	225	191	244	216	157	175	253	174	167	280		183.15	180.855	217.65	206.289	169.56	191.629	176.172	184.761	228.827	233.282	228.437	232.923	244.139	172.871	226.255	209.926	207.48	214.167	213.562	200.682	260.809		7.52481
hsa-miR-6765-3p	0.309364	0.525122	46		93	94	67	66	77	139	89	76	115	112	107	79	84	143	80	74	76	111	64	58	82		71.567	96.5932	77.1562	88.9876	88.8172	106.121	90.1108	81.6387	99.3023	97.1287	96.9951	81.782	107.37	101.314	83.7982	98.9461	90.1057	93.9625	78.5516	69.6978	76.3797		6.18144
hsa-miR-339-5p	0.312414	0.525122	47		24	11	6	13	14	15	13	9	17	11	18	10	8	19	11	11	5	10	8	10	7		18.4689	11.3035	6.90951	17.5279	16.1486	11.4519	13.1622	9.66775	14.6795	9.53942	16.3169	10.3522	10.2257	13.4613	11.5223	14.7082	5.92801	8.46509	9.81895	12.0169	6.52022		4.28384
bta-miR-2404	0.341471	0.561544	48		12	4	13	10	8	14	14	12	14	16	16	6	14	14	6	11	12	36	14	4	14		9.23445	4.11035	14.9706	13.483	9.22776	10.6885	14.1747	12.8903	12.089	13.8755	14.5039	6.21129	17.895	9.91885	6.28487	14.7082	14.2272	30.4743	17.1832	4.80674	13.0404		3.35677
hsa-miR-4484	0.351596	0.561544	49		23	35	14	6	2	6	11	17	31	12	12	7	30	40	23	15	9	6	17	28	19		17.6994	35.9656	16.1222	8.08978	2.30694	4.58078	11.1373	18.2613	26.7684	10.4066	10.878	7.24651	38.3464	28.3396	24.092	20.0566	10.6704	5.07906	20.8653	33.6472	17.6977		4.22569
hsa-miR-1260b	0.355407	0.561544	50		864	720	483	456	620	823	720	723	795	903	742	605	464	998	628	527	447	809	463	584	726		664.88	739.863	556.216	614.823	715.151	628.33	728.986	776.642	686.481	783.1	672.62	626.305	593.091	707.072	657.816	704.657	529.964	684.826	568.272	701.785	676.24		9.37914
hsa-miR-130b-5p	0.374085	0.579465	51		15	8	6	6	10	13	14	7	14	10	11	13	18	10	10	7	15	14	14	12	10		11.5431	8.2207	6.90951	8.08978	11.5347	9.92502	14.1747	7.51936	12.089	8.6722	9.97146	13.4578	23.0078	7.08489	10.4748	9.35976	17.784	11.8511	17.1832	14.4202	9.3146		3.64997
hsa-miR-122b-3p	0.40407	0.613876	52		84	18	25	20	18	43	62	20	21	26	23	19	19	34	24	10	15	47	13	23	20		64.6411	18.4966	28.7896	26.9659	20.7625	32.8289	62.7738	21.4839	18.1335	22.5477	20.8494	19.6691	24.2861	24.0886	25.1395	13.3711	17.784	39.7859	15.9558	27.6388	18.6292		6.03675
eca-miR-1248	0.443371	0.660874	53		213	139	161	84	123	218	163	110	176	115	172	139	96	91	107	55	129	227	166	16	114		163.911	142.835	185.405	113.257	141.877	166.435	165.034	118.161	151.976	99.7303	155.917	143.895	122.709	64.4725	112.08	73.541	152.943	192.158	203.743	19.227	106.186		7.36564
eca-miR-302c-3p	0.474553	0.68481	54		33	27	15	22	21	41	21	24	27	34	27	14	17	28	22	18	19	18	24	19	16		25.3947	27.7449	17.2738	29.6625	24.2229	31.302	21.2621	25.7807	23.3145	29.4855	24.4754	14.493	21.7296	19.8377	23.0445	24.068	22.5264	15.2372	29.4569	22.832	14.9034		4.72272
hsa-miR-141-3p	0.476767	0.68481	55		7	10	6	9	6	8	6	9	14	6	10	8	5	19	7	9	8	10	12	7	12		5.38676	10.2759	6.90951	12.1347	6.92082	6.1077	6.07488	9.66775	12.089	5.20332	9.06497	8.28172	6.39107	13.4613	7.33235	12.034	9.48481	8.46509	14.7284	8.4118	11.1775		2.67734
eca-miR-25-3p	0.501205	0.707058	56		23	19	26	23	22	28	14	31	18	32	28	18	26	31	19	20	21	22	17	13	23		17.6994	19.5242	29.9412	31.0108	25.3763	21.377	14.1747	33.3	15.543	27.7511	25.3819	18.6339	33.2336	21.9632	19.9021	26.7422	24.8976	18.6232	20.8653	15.6219	21.4236		4.22569
eca-miR-200c-3p	0.516343	0.715634	57		26	15	22	18	21	19	28	14	22	21	31	32	20	34	23	20	22	36	15	18	31		20.008	15.4138	25.3349	24.2693	24.2229	14.5058	28.3495	15.0387	18.997	18.2116	28.1014	33.1269	25.5643	24.0886	24.092	26.7422	26.0832	30.4743	18.4105	21.6303	28.8752		4.39355
hsa-miR-1260a	0.544751	0.73808	58		549	475	322	318	413	528	414	475	533	631	499	411	329	724	405	381	315	565	326	436	531		422.476	488.104	370.811	428.758	476.383	403.108	419.167	510.242	460.245	547.216	452.342	425.474	420.532	512.946	424.229	509.439	373.464	478.278	400.122	523.935	494.605		8.72617
eca-miR-93-5p	0.551225	0.73808	59		17	13	12	19	18	32	15	20	23	20	26	32	11	41	21	19	15	11	12	16	27		13.0821	13.3586	13.819	25.6176	20.7625	24.4308	15.1872	21.4839	19.8605	17.3444	23.5689	33.1269	14.0604	29.0481	21.997	25.4051	17.784	9.3116	14.7284	19.227	25.1494		3.81682
eca-miR-128-3p	0.56893	0.749091	60		8	16	11	12	12	22	19	21	34	18	9	10	8	26	18	11	16	14	6	21	9		6.1563	16.4414	12.6674	16.1796	13.8416	16.7962	19.2371	22.5581	29.3589	15.61	8.15847	10.3522	10.2257	18.4207	18.8546	14.7082	18.9696	11.8511	7.36422	25.2354	8.38314		2.84123
eca-miR-374a-5p	0.590364	0.752766	61		7	21	33	17	22	24	9	24	22	39	29	30	19	44	31	17	31	21	26	14	30		5.38676	21.5793	38.0023	22.921	25.3763	18.3231	9.11233	25.7807	18.997	33.8216	26.2884	31.0565	24.2861	31.1735	32.4718	22.7309	36.7536	17.7767	31.9116	16.8236	27.9438		2.67734
eca-miR-92a-3p	0.609835	0.752766	62		312	252	223	217	212	461	261	287	348	280	292	262	256	374	275	215	253	352	204	234	235		240.096	258.952	256.804	292.58	244.536	351.956	264.257	308.294	300.497	242.822	264.697	271.226	327.223	264.975	288.056	287.478	299.957	297.971	250.383	281.195	218.893		7.91352
eca-miR-10b-5p	0.610351	0.752766	63		11	6	4	14	6	10	13	6	8	21	12	11	9	17	8	3	9	9	3	8	12		8.46491	6.16553	4.60634	18.8761	6.92082	7.63463	13.1622	6.44516	6.90799	18.2116	10.878	11.3874	11.5039	12.0443	8.37982	4.01133	10.6704	7.61858	3.68211	9.61349	11.1775		3.24411
hsa-miR-2277-3p	0.615166	0.752766	64		38	20	15	26	23	29	21	31	32	31	32	28	25	33	31	22	28	37	24	18	26		29.2424	20.5518	17.2738	35.0557	26.5298	22.1404	21.2621	33.3	27.6319	26.8838	29.0079	28.986	31.9553	23.3802	32.4718	29.4164	33.1968	31.3208	29.4569	21.6303	24.218		4.91898
bta-miR-6119-3p	0.619365	0.752766	65		20	12	17	9	7	29	23	8	19	16	3	13	10	16	15	12	7	14	12	7	8		15.3907	12.3311	19.577	12.1347	8.07429	22.1404	23.2871	8.59355	16.4065	13.8755	2.71949	13.4578	12.7821	11.3358	15.7122	16.0453	8.29921	11.8511	14.7284	8.4118	7.45168		4.03569
eca-miR-148b-3p	0.686636	0.821883	66		16	5	7	4	11	11	11	5	11	18	12	9	8	15	13	8	5	12	9	5	6		12.3126	5.13794	8.0611	5.39319	12.6882	8.39809	11.1373	5.37097	9.49848	15.61	10.878	9.31694	10.2257	10.6273	13.6172	10.6969	5.92801	10.1581	11.0463	6.00843	5.58876		3.7358
hsa-miR-5100	0.720269	0.834275	67		1350	845	571	481	563	964	880	658	818	985	787	701	596	983	722	558	538	1072	607	643	797		1038.88	868.312	657.555	648.531	649.404	735.978	890.983	706.82	706.342	854.212	713.413	725.686	761.815	696.445	756.279	746.107	637.853	907.458	745.013	772.684	742.373		10.0222
hsa-miR-9-3p	0.72691	0.834275	68		12	12	12	15	24	9	6	0	18	12	18	12	6	15	6	15	12	15	6	9	18		9.23445	12.3311	13.819	20.2244	27.6833	6.87117	6.07488	0	15.543	10.4066	16.3169	12.4226	7.66928	10.6273	6.28487	20.0566	14.2272	12.6976	7.36422	10.8152	16.7663		3.35677
eca-miR-660-5p	0.72867	0.834275	69		23	14	13	9	11	12	8	21	21	18	15	11	15	19	10	16	17	20	11	16	13		17.6994	14.3862	14.9706	12.1347	12.6882	9.16156	8.09985	22.5581	18.1335	15.61	13.5974	11.3874	19.1732	13.4613	10.4748	21.3937	20.1552	16.9302	13.5011	19.227	12.109		4.22569
eca-miR-183-5p	0.769476	0.862556	70		15	17	8	10	2	9	16	14	12	14	11	10	15	12	4	7	6	10	6	15	8		11.5431	17.469	9.21269	13.483	2.30694	6.87117	16.1997	15.0387	10.362	12.1411	9.97146	10.3522	19.1732	8.50187	4.18991	9.35976	7.11361	8.46509	7.36422	18.0253	7.45168		3.64997
eca-miR-15b-5p	0.776944	0.862556	71		197	128	119	80	100	161	142	101	135	118	177	129	106	154	115	84	120	165	104	81	105		151.599	131.531	137.039	107.864	115.347	122.918	143.772	108.494	116.572	102.332	160.45	133.543	135.491	109.107	120.46	112.317	142.272	139.674	127.646	97.3366	97.8033		7.25369
eca-miR-151-5p	0.786127	0.862556	72		12	14	6	4	5	7	3	3	4	16	11	12	2	20	10	8	5	11	6	13	10		9.23445	14.3862	6.90951	5.39319	5.76735	5.34424	3.03744	3.22258	3.45399	13.8755	9.97146	12.4226	2.55643	14.1698	10.4748	10.6969	5.92801	9.3116	7.36422	15.6219	9.3146		3.35677
eca-miR-17-5p	0.854722	0.917632	73		20	13	16	14	23	21	15	13	19	25	29	12	10	32	17	22	15	21	8	14	25		15.3907	13.3586	18.4254	18.8761	26.5298	16.0327	15.1872	13.9645	16.4065	21.6805	26.2884	12.4226	12.7821	22.6717	17.8071	29.4164	17.784	17.7767	9.81895	16.8236	23.2865		4.03569
hsa-miR-4454	0.873768	0.917632	74		158	64	47	64	101	115	94	62	89	119	88	72	25	128	95	68	74	110	49	73	75		121.587	65.7656	54.1245	86.291	116.5	87.7982	95.1732	66.6	76.8513	103.199	79.7717	74.5355	31.9553	90.6867	99.5104	90.9234	87.7345	93.116	60.1411	87.7231	69.8595		6.93778
eca-miR-106a	0.878248	0.917632	75		20	14	16	16	23	21	15	14	20	26	31	13	10	32	17	21	15	21	8	13	25		15.3907	14.3862	18.4254	21.5727	26.5298	16.0327	15.1872	15.0387	17.27	22.5477	28.1014	13.4578	12.7821	22.6717	17.8071	28.0793	17.784	17.7767	9.81895	15.6219	23.2865		4.03569
eca-miR-429	0.882785	0.917632	76		26	35	16	23	26	30	28	26	25	32	41	25	19	48	24	17	21	43	15	34	24		20.008	35.9656	18.4254	31.0108	29.9902	22.9039	28.3495	27.929	21.5875	27.7511	37.1664	25.8804	24.2861	34.0075	25.1395	22.7309	24.8976	36.3999	18.4105	40.8573	22.355		4.39355
eca-miR-20a-5p	0.933236	0.957476	77		27	16	18	23	32	55	41	28	24	38	45	19	21	33	34	26	22	24	13	33	37		20.7775	16.4414	20.7285	31.0108	36.911	41.9905	41.5117	30.0774	20.724	32.9544	40.7923	19.6691	26.8425	23.3802	35.6142	34.7648	26.0832	20.3162	15.9558	39.6556	34.464		4.44543
eca-miR-191a-5p	0.96467	0.977038	78		12	3	12	7	10	12	8	13	10	9	6	11	5	17	8	7	6	10	9	7	13		9.23445	3.08276	13.819	9.43807	11.5347	9.16156	8.09985	13.9645	8.63498	7.80498	5.43898	11.3874	6.39107	12.0443	8.37982	9.35976	7.11361	8.46509	11.0463	8.4118	12.109		3.35677
bta-miR-2887	0.991872	0.991872	79		16	8	2	12	10	10	12	2	14	16	20	4	6	4	10	6	20	14	8	8	10		12.3126	8.2207	2.30317	16.1796	11.5347	7.63463	12.1498	2.14839	12.089	13.8755	18.1299	4.14086	7.66928	2.83396	10.4748	8.02266	23.712	11.8511	9.81895	9.61349	9.3146		3.7358
[truncated: 42 more columns]

## Sheet: 2. Top 20 miRNAs
Top 20 miRNA		up in S embryos		up in L embryos		up in S embryos	up in L embryos
eca-miR-365-3p		hsa-miR-372-3p		hsa-miR-365a-3p		hsa-miR-372-3p	hsa-miR-365a-3p
eca-miR-371-5p		hsa-miR-371a-5p		hsa-miR-30c-5p		hsa-miR-371a-5p	hsa-miR-30c-5p
eca-miR-29c-3p		hsa-miR-29c-3p		hsa-miR-499a-5p		hsa-miR-29c-3p	hsa-miR-499a-5p
eca-miR-30c-5p		hsa-miR-2904	not found in DIANA	hsa-miR-21-5p		hsa-miR-7-5p	hsa-miR-21-5p
eca-miR-499-5p		hsa-miR-7-5p		hsa-miR-148a-3p		hsa-let-7a-5p	hsa-miR-148a-3p
bta-miR-2904		hsa-let-7a-5p		hsa-miR-16-5p		hsa-miR-302b-3p	hsa-miR-16-5p
eca-miR-7-5p		hsa-miR-302b-3p		hsa-miR-9-5p		hsa-miR-29b-3p	hsa-miR-9-5p
eca-miR-29b-3p		hsa-miR-6119-5p	not found in DIANA	hsa-miR-22-5p		7	hsa-miR-22-5p
hsa-miR-9-5p		hsa-miR-1543	not found in DIANA	8			8
eca-miR-9a		hsa-miR-29b-3p
eca-miR-21-5p		10
eca-miR-148a-3p
eca-miR-372
hsa-let-7a-5p
hsa-miR-22-5p
eca-miR-16-5p
bta-miR-16b
eca-miR-302b-3p
bta-miR-6119-5p
eca-miR-1543

## Sheet: 3. KEGG_miRNAs up in S embryos
KEGG pathway	p-value	#genes	#miRNAs
ECM-receptor interaction	0	21	3
Protein digestion and absorption	0	25	3
Amoebiasis	0	23	3
Lysine degradation	0	18	6
Glioma	1.01252e-13	27	5
PI3K-Akt signaling pathway	2.37255e-13	70	4
Focal adhesion	4.05565e-13	37	3
Proteoglycans in cancer	1.99474e-12	40	5
Estrogen signaling pathway	4.30467e-12	14	4
Glycosaminoglycan biosynthesis - heparan sulfate / heparin	7.75036e-12	10	5
Small cell lung cancer	1.20446e-07	15	2
TGF-beta signaling pathway	1.36372e-07	17	3
Signaling pathways regulating pluripotency of stem cells	1.43711e-06	26	3
Pancreatic cancer	2.55412e-06	21	5
Melanoma	1.69466e-05	15	3
Neurotrophin signaling pathway	2.39349e-05	29	4
mTOR signaling pathway	3.58409e-05	19	4
Choline metabolism in cancer	3.93429e-05	27	4
Prolactin signaling pathway	6.81523e-05	11	2
Thyroid hormone signaling pathway	8.38897e-05	15	3
Prostate cancer	0.000106559	16	3
Platelet activation	0.000122533	13	2
Ras signaling pathway	0.00014944	28	2
Axon guidance	0.000199602	16	2
Regulation of actin cytoskeleton	0.000264442	33	3
Mucin type O-Glycan biosynthesis	0.000321508	6	2
ErbB signaling pathway	0.000411726	18	2
Pathways in cancer	0.000416583	43	2
MAPK signaling pathway	0.000417824	39	3
Hepatitis B	0.000462291	20	2
Transcriptional misregulation in cancer	0.00052243	26	3
Non-small cell lung cancer	0.00105962	12	3
Viral carcinogenesis	0.0014705	19	3
Colorectal cancer	0.00177196	9	2
Chronic myeloid leukemia	0.00180366	19	3
FoxO signaling pathway	0.00203946	24	3
Oxytocin signaling pathway	0.00314102	25	2
Endocrine and other factor-regulated calcium reabsorption	0.00367029	8	3
Endocytosis	0.00403728	28	3
Glycosaminoglycan degradation	0.0046732	3	1
Phosphatidylinositol signaling system	0.00559152	11	3
N-Glycan biosynthesis	0.00917443	5	2
Wnt signaling pathway	0.0100648	18	2
p53 signaling pathway	0.0170952	16	2
Long-term potentiation	0.0173406	15	3
Metabolism of xenobiotics by cytochrome P450	0.0221459	2	2
Glycosphingolipid biosynthesis - ganglio series	0.0222569	3	1
Protein processing in endoplasmic reticulum	0.0229039	14	2
cGMP-PKG signaling pathway	0.0278731	25	2
Cholinergic synapse	0.0291454	7	1
Nicotine addiction	0.0349568	6	1
Morphine addiction	0.0457319	2	1
Amphetamine addiction	0.0500885	6	1
Circadian entrainment	0.0515072	11	2
Dorso-ventral axis formation	0.0633717	4	1
AMPK signaling pathway	0.0635909	9	1
Hypertrophic cardiomyopathy (HCM)	0.0670965	7	1
Rap1 signaling pathway	0.0761242	17	1
Basal cell carcinoma	0.0829511	6	1
MicroRNAs in cancer	0.0832442	16	1
RNA degradation	0.0834576	7	1
Glycosaminoglycan biosynthesis - chondroitin sulfate / dermatan sulfate	0.0889504	3	1
Alanine, aspartate and glutamate metabolism	0.0940595	2	1
Glutamatergic synapse	0.0940647	14	2
Type II diabetes mellitus	0.100922	9	2
HTLV-I infection	0.108049	16	1
Dilated cardiomyopathy	0.118622	8	1
HIF-1 signaling pathway	0.125946	10	1
GABAergic synapse	0.127424	7	1
Ubiquitin mediated proteolysis	0.127581	14	2
TNF signaling pathway	0.130791	6	1
Calcium signaling pathway	0.137204	17	1
Glycerophospholipid metabolism	0.14051	6	1
Fc gamma R-mediated phagocytosis	0.141305	9	1
Aldosterone-regulated sodium reabsorption	0.148232	5	1
Long-term depression	0.149921	3	1
Acute myeloid leukemia	0.167388	7	1
Dopaminergic synapse	0.177469	16	2
Gap junction	0.195924	5	1
Arrhythmogenic right ventricular cardiomyopathy (ARVC)	0.207023	6	1
Glycosphingolipid biosynthesis - lacto and neolacto series	0.222942	1	1
Apoptosis	0.245323	7	1
Shigellosis	0.25003	7	1
Hepatitis C	0.256347	11	1
Thiamine metabolism	0.266105	1	2
Bladder cancer	0.281762	5	1
Retrograde endocannabinoid signaling	0.283393	7	1
Vasopressin-regulated water reabsorption	0.295743	6	2
Salmonella infection	0.307319	9	2
B cell receptor signaling pathway	0.370199	6	1
Mineral absorption	0.380446	4	1
Viral myocarditis	0.439907	6	1
D-Arginine and D-ornithine metabolism	0.596355	1	1
Valine, leucine and isoleucine biosynthesis	0.653634	1	1
Alcoholism	0.654014	10	1
Huntington's disease	0.677502	10	1
Cell cycle	0.68871	6	1
Peroxisome	0.689881	5	1
Glycosaminoglycan biosynthesis - keratan sulfate	0.714542	2	1
Gastric acid secretion	0.721565	5	1
Spliceosome	0.784941	9	1
Ovarian steroidogenesis	0.852756	4	1
Pantothenate and CoA biosynthesis	0.877088	1	1
Ether lipid metabolism	0.944019	4	1

## Sheet: 4. KEGG_miRNAs up in L embryos
KEGG pathway	p-value	#genes	#miRNAs
Fatty acid biosynthesis	0	4	1
Prion diseases	0	1	1
Biotin metabolism	2.68074e-12	1	2
Glioma	1.81003e-11	21	5
Signaling pathways regulating pluripotency of stem cells	5.27645e-10	42	4
Axon guidance	1.60714e-09	40	3
Prolactin signaling pathway	1.62323e-09	27	4
Regulation of actin cytoskeleton	2.3788e-09	70	5
Renal cell carcinoma	8.99572e-09	24	6
FoxO signaling pathway	1.18406e-08	49	5
Prostate cancer	1.3885e-08	27	3
Melanoma	4.57321e-07	25	3
Proteoglycans in cancer	5.94035e-07	42	4
Focal adhesion	4.58882e-06	56	3
Ras signaling pathway	6.28718e-06	53	4
Non-small cell lung cancer	7.36467e-06	20	4
Fatty acid metabolism	8.66972e-06	7	1
Pathways in cancer	1.28063e-05	90	4
ECM-receptor interaction	1.40729e-05	8	1
Long-term depression	1.83305e-05	19	3
Hippo signaling pathway	3.00848e-05	24	2
PI3K-Akt signaling pathway	3.3425e-05	49	2
Arrhythmogenic right ventricular cardiomyopathy (ARVC)	3.94843e-05	17	3
Pancreatic cancer	4.90138e-05	18	3
MAPK signaling pathway	6.27436e-05	57	4
Oocyte meiosis	0.000106788	26	3
Cytokine-cytokine receptor interaction	0.000130759	22	2
B cell receptor signaling pathway	0.000169453	15	2
Neurotrophin signaling pathway	0.00019205	36	4
Dorso-ventral axis formation	0.000205809	9	4
Morphine addiction	0.000388609	17	3
Rap1 signaling pathway	0.000462302	60	4
Chronic myeloid leukemia	0.000540378	17	3
Phosphatidylinositol signaling system	0.000609527	12	2
Progesterone-mediated oocyte maturation	0.000714864	15	1
Hypertrophic cardiomyopathy (HCM)	0.000715243	26	3
Gap junction	0.00100849	10	1
Mucin type O-Glycan biosynthesis	0.00102432	4	1
Acute myeloid leukemia	0.00108576	15	2
Cocaine addiction	0.0013029	9	2
MicroRNAs in cancer	0.00162974	27	3
2-Oxocarboxylic acid metabolism	0.00229868	3	2
T cell receptor signaling pathway	0.00233286	26	3
Endometrial cancer	0.00265523	16	3
ErbB signaling pathway	0.00286825	20	3
mTOR signaling pathway	0.00349394	11	1
Wnt signaling pathway	0.00376147	21	2
Transcriptional misregulation in cancer	0.00409811	32	3
Insulin signaling pathway	0.00503451	22	2
Dilated cardiomyopathy	0.00503962	26	3
Choline metabolism in cancer	0.00539762	15	2
Central carbon metabolism in cancer	0.00619349	9	1
Adrenergic signaling in cardiomyocytes	0.00704349	7	1
Ubiquitin mediated proteolysis	0.00728666	32	2
Colorectal cancer	0.00897149	9	1
Glycosaminoglycan biosynthesis - heparan sulfate / heparin	0.010187	3	2
Glycosphingolipid biosynthesis - lacto and neolacto series	0.0104826	1	2
Protein processing in endoplasmic reticulum	0.010531	21	2
cGMP-PKG signaling pathway	0.0126137	21	1
Viral carcinogenesis	0.0162835	20	2
AMPK signaling pathway	0.0168562	25	2
Oxytocin signaling pathway	0.0170518	32	3
TGF-beta signaling pathway	0.0174263	16	3
p53 signaling pathway	0.0211594	13	1
Cell cycle	0.0220658	18	2
Thyroid hormone signaling pathway	0.0222393	14	1
Amphetamine addiction	0.0223889	13	2
Endocytosis	0.0238475	26	2
Estrogen signaling pathway	0.0243556	5	1
Sphingolipid signaling pathway	0.0252253	19	2
HIF-1 signaling pathway	0.0287507	21	3
Thyroid cancer	0.0300962	5	2
Endocrine and other factor-regulated calcium reabsorption	0.033233	1	1
Valine leucine and isoleucine biosynthesis	0.0363464	1	2
Platelet activation	0.0412932	16	2
Small cell lung cancer	0.0413026	10	1
Long-term potentiation	0.0532638	11	1
Type II diabetes mellitus	0.0562303	17	3
Fc epsilon RI signaling pathway	0.0667601	6	1
Jak-STAT signaling pathway	0.0680291	9	1
Carbohydrate digestion and absorption	0.0695633	6	1
N-Glycan biosynthesis	0.0702826	7	2
Hepatitis B	0.0714945	17	2
Pancreatic secretion	0.0784301	13	2
Cholinergic synapse	0.0784522	5	1
cAMP signaling pathway	0.0786055	26	2
VEGF signaling pathway	0.094304	10	2
Lysine degradation	0.0950409	6	2
Alcoholism	0.0967395	13	2
Dopaminergic synapse	0.103144	17	1
Aldosterone-regulated sodium reabsorption	0.10325	4	1
Hedgehog signaling pathway	0.103561	11	2
Bacterial invasion of epithelial cells	0.104867	11	1
RNA transport	0.109686	10	1
Glycerophospholipid metabolism	0.113064	14	2
Circadian rhythm	0.114589	3	1
Steroid biosynthesis	0.141114	2	1
Insulin secretion	0.148703	6	1
D-Glutamine and D-glutamate metabolism	0.183798	2	3
Cysteine and methionine metabolism	0.185772	5	2
Terpenoid backbone biosynthesis	0.191392	4	2
Amyotrophic lateral sclerosis (ALS)	0.206348	10	1
Adherens junction	0.225209	8	1
Pantothenate and CoA biosynthesis	0.232763	1	1
Sulfur relay system	0.240201	1	1
GnRH signaling pathway	0.244263	9	1
HTLV-I infection	0.276618	22	1
RNA degradation	0.28532	5	1
Other glycan degradation	0.285366	1	1
Basal cell carcinoma	0.28638	8	1
Maturity onset diabetes of the young	0.312381	4	1
Inositol phosphate metabolism	0.321671	3	1
Bladder cancer	0.343911	6	1
Cardiac muscle contraction	0.371954	4	1
Glutamatergic synapse	0.37653	13	1
Vascular smooth muscle contraction	0.463935	11	1
Natural killer cell mediated cytotoxicity	0.493426	14	1
Mineral absorption	0.53993	4	1
Glycosaminoglycan biosynthesis - keratan sulfate	0.59312	3	1
Circadian entrainment	0.61499	6	1
GABAergic synapse	0.615913	6	1
Osteoclast differentiation	0.638528	15	1
Valine leucine and isoleucine degradation	0.664325	4	1
Chagas disease (American trypanosomiasis)	0.66612	4	1
Purine metabolism	0.688291	9	1
Melanogenesis	0.71541	4	1
Phenylalanine tyrosine and tryptophan biosynthesis	0.774298	1	1
One carbon pool by folate	0.812458	4	1
Degradation of aromatic compounds	0.856734	1	1
Glycosaminoglycan biosynthesis - chondroitin sulfate / dermatan sulfate	0.860109	3	1
Spliceosome	0.876964	3	1
Base excision repair	0.921597	1	1

## Sheet: 5. GO_miRNAs up in S embryos
GO Category	p-value	#genes	#miRNAs
organelle	3.20305e-33	1663	7
cellular nitrogen compound metabolic process	2.70331e-26	843	7
extracellular matrix disassembly	3.92995e-23	31	5
ion binding	6.65972e-22	1046	7
biosynthetic process	8.26368e-22	708	7
endoplasmic reticulum lumen	1.40435e-21	37	3
collagen catabolic process	3.08246e-21	23	3
extracellular matrix organization	4.77952e-20	53	3
cellular protein modification process	6.86305e-20	468	7
extracellular matrix structural constituent	1.01754e-13	21	3
neurotrophin TRK receptor signaling pathway	1.48708e-13	77	7
nucleic acid binding transcription factor activity	4.58428e-13	201	7
cellular_component	1.24824e-12	2580	7
gene expression	3.90031e-11	121	7
epidermal growth factor receptor signaling pathway	1.05901e-10	61	7
collagen trimer	2.3718e-10	22	2
Fc-epsilon receptor signaling pathway	3.10275e-10	53	7
molecular_function	3.49942e-10	2558	7
catabolic process	8.10922e-10	330	7
extracellular matrix	1.37587e-09	35	2
enzyme binding	1.75996e-09	238	7
transcription DNA-templated	2.0431e-09	350	6
protein complex	6.39659e-09	601	7
platelet-derived growth factor binding	2.19721e-08	8	3
basement membrane	2.92422e-08	19	2
collagen fibril organization	3.46195e-08	14	3
protein binding transcription factor activity	5.11361e-08	109	7
fibroblast growth factor receptor signaling pathway	6.6094e-08	48	6
nervous system development	8.95661e-08	70	5
collagen type IV trimer	3.0603e-07	6	3
mRNA 3'-end processing	3.66157e-07	7	1
termination of RNA polymerase II transcription	8.10884e-07	7	1
phosphatidylinositol-mediated signaling	1.30003e-06	44	7
glycosaminoglycan metabolic process	4.41045e-06	23	4
miRNA binding	5.20798e-06	7	1
response to stress	5.31618e-06	352	7
synaptic transmission	8.53189e-06	36	2
negative regulation of transcription from RNA polymerase II promoter	1.12667e-05	77	2
small molecule metabolic process	1.27158e-05	286	5
post-translational protein modification	1.40747e-05	33	5
biological_process	1.46967e-05	2459	7
cellular response to amino acid stimulus	1.62518e-05	13	3
RNA polymerase II core promoter proximal region sequence-specific DNA binding transcription factor activity involved in positive regulation of transcription	1.68365e-05	35	3
platelet-derived growth factor receptor binding	1.69976e-05	6	2
regulation of small GTPase mediated signal transduction	2.00081e-05	27	3
positive regulation of transcription DNA-templated	2.01823e-05	69	2
nucleobase-containing compound catabolic process	2.32454e-05	68	3
toll-like receptor 10 signaling pathway	2.53796e-05	12	3
cellular component assembly	2.90063e-05	176	4
toll-like receptor TLR6:TLR2 signaling pathway	4.09637e-05	12	3
toll-like receptor TLR1:TLR2 signaling pathway	4.09637e-05	12	3
platelet activation	4.32011e-05	25	4
cytosol	4.75822e-05	420	7
cytoskeletal protein binding	4.88969e-05	114	6
mRNA processing	5.28119e-05	25	1
viral process	5.31094e-05	78	6
proteinaceous extracellular matrix	5.48997e-05	26	2
toll-like receptor 5 signaling pathway	6.36523e-05	12	3
cell motility	6.48575e-05	58	3
symbiosis encompassing mutualism through parasitism	7.06878e-05	98	7
RNA polymerase II core promoter proximal region sequence-specific DNA binding	7.35916e-05	49	4
platelet degranulation	8.28601e-05	13	4
histone H4-K20 trimethylation	0.000100552	4	2
macromolecular complex assembly	0.000103312	116	4
positive regulation of transcription from RNA polymerase II promoter	0.000119851	93	2
toll-like receptor 9 signaling pathway	0.000120526	14	4
sulfur compound metabolic process	0.000134927	38	4
DNA demethylation	0.000139073	7	4
transcription initiation from RNA polymerase II promoter	0.000170094	33	3
nuclear-transcribed mRNA catabolic process deadenylation-dependent decay	0.000173302	10	2
regulation of translation in response to stress	0.000174816	2	3
collagen type V trimer	0.00022378	3	2
platelet alpha granule lumen	0.000233082	5	2
transcription factor binding	0.000234545	63	4
blood coagulation	0.000242455	66	6
cell adhesion	0.000250882	46	2
RNA binding	0.000272098	118	2
vasodilation by norepinephrine-epinephrine involved in regulation of systemic arterial blood pressure	0.00028873	3	1
stress-activated MAPK cascade	0.000292224	8	2
toll-like receptor 2 signaling pathway	0.000295424	13	3
lysosomal lumen	0.000327896	9	3
regulation of protein kinase A signaling	0.000337114	4	1
platelet-derived growth factor receptor signaling pathway	0.000355275	10	3
negative regulation of neurotransmitter secretion	0.000381435	3	1
mRNA splice site selection	0.00040799	5	1
transmembrane transporter activity	0.000416085	48	1
cell junction assembly	0.000423064	6	1
growth cone	0.000423219	13	1
micro-ribonucleoprotein complex	0.000430999	6	4
regulation of transcription from RNA polymerase II promoter in response to hypoxia	0.000430999	5	3
RNA metabolic process	0.000467465	22	2
RNA phosphodiester bond hydrolysis exonucleolytic	0.00047772	8	2
nucleoplasm	0.000501792	193	7
skin development	0.000507811	9	2
TRIF-dependent toll-like receptor signaling pathway	0.000567095	13	3
chromatin modification	0.000581531	14	2
inositol phosphate metabolic process	0.00063221	7	3
cardiac muscle cell action potential involved in contraction	0.000692189	4	1
mRNA metabolic process	0.000699707	20	2
cellular protein metabolic process	0.000715553	45	4
methylcytosine dioxygenase activity	0.000728067	3	5
norepinephrine binding	0.000767352	3	1
glomerular basement membrane development	0.000803855	4	2
positive regulation of dendrite morphogenesis	0.000831711	5	3
post-embryonic development	0.000834447	22	3
protein complex assembly	0.00086807	61	2
chondroitin sulfate catabolic process	0.000876653	3	2
negative regulation of transcription DNA-templated	0.000901564	88	3
regulation of DNA-templated transcription in response to stress	0.000931975	3	2
regulation of cytokine biosynthetic process	0.000935775	3	1
facial nucleus development	0.000935775	3	1
nuclear-transcribed mRNA poly(A) tail shortening	0.000972539	5	1
ion transmembrane transport	0.000983368	18	1
positive regulation of Schwann cell differentiation	0.00103053	2	4
core promoter sequence-specific DNA binding	0.00105777	7	1
MyD88-independent toll-like receptor signaling pathway	0.00107214	13	3
endolysosome lumen	0.00108026	2	1
inhibin binding	0.00112589	3	1
mRNA 3'-UTR AU-rich region binding	0.00112589	3	2
heat generation	0.00112589	3	1
toll-like receptor signaling pathway	0.00114468	20	4
intrinsic apoptotic signaling pathway in response to DNA damage	0.0011684	9	2
RNA splicing	0.00120669	15	1
regulation of skeletal muscle adaptation	0.00122349	2	1
methylation-dependent chromatin silencing	0.00122834	5	3
anatomical structure development	0.0012371	176	4
growth factor binding	0.00126691	6	1
intrinsic apoptotic signaling pathway	0.00129445	11	3
cellular lipid metabolic process	0.0013206	24	4
histone H3-K9 trimethylation	0.00132185	3	2
pre-miRNA processing	0.00135371	4	1
O-glycan processing	0.00136935	8	3
mammary gland development	0.00140905	6	1
DNA metabolic process	0.00146436	84	4
beta-adrenergic receptor activity	0.00149058	2	1
regulation of ubiquitin-protein ligase activity involved in mitotic cell cycle	0.00153328	5	1
transcription corepressor activity	0.00154331	29	4
cellular response to hydroperoxide	0.00157087	3	1
histone H4-K20 methylation	0.00165781	4	3
methyl-CpG binding	0.0016605	6	2
toll-like receptor 4 signaling pathway	0.00168031	15	3
vacuolar proton-transporting V-type ATPase complex assembly	0.00170251	2	1
core promoter binding	0.00175897	11	3
positive regulation of chondrocyte differentiation	0.00177665	5	1
negative regulation of mitochondrial electron transport NADH to ubiquinone	0.00178425	2	1
palate development	0.00179955	13	2
transcription from RNA polymerase II promoter	0.0018156	78	5
protein N-linked glycosylation via asparagine	0.00183777	17	4
basal lamina	0.00186289	5	2
5S class rRNA transcription from RNA polymerase III type 1 promoter	0.00186876	2	2
DNA (cytosine-5-)-methyltransferase activity acting on CpG substrates	0.00186876	2	2
S-adenosylmethioninamine metabolic process	0.00186876	2	2
activating transcription factor binding	0.00186955	6	2
collagen binding	0.00190538	8	2
axon guidance	0.00193281	62	5
regulation of clathrin-mediated endocytosis	0.00204156	3	1
immune system process	0.00208003	169	5
MyD88-dependent toll-like receptor signaling pathway	0.00208282	10	2
histone H3-K4 trimethylation	0.00208705	5	3
collagen biosynthetic process	0.00217068	3	2
toll-like receptor 3 signaling pathway	0.00217486	13	3
regulation of osteoblast differentiation	0.00219095	5	2
activation of JAK2 kinase activity	0.00221755	2	1
response to prostaglandin F	0.00221755	2	1
cytoskeleton organization	0.00227967	63	3
enzyme regulator activity	0.00236773	80	4
plasma membrane to endosome transport	0.00237779	4	3
vacuole	0.00238828	17	1
mitotic cell cycle	0.00239713	27	2
ribonucleoprotein complex assembly	0.00241324	8	1
receptor complex	0.00244103	13	1
regulation of RNA biosynthetic process	0.00244491	11	3
insulin receptor signaling pathway	0.00246717	11	1
RISC complex	0.00250894	5	3
membrane organization	0.002527	76	6
tRNA transcription from RNA polymerase III promoter	0.00259662	2	2
collagen type I trimer	0.00259662	2	3
retinoic acid receptor binding	0.00263937	5	1
negative regulation of relaxation of cardiac muscle	0.00265235	2	1
deoxycytidine deaminase activity	0.00265235	2	1
negative regulation of transcription from RNA polymerase II promoter during mitosis	0.00265235	2	1
regulation of dephosphorylation	0.00265235	2	1
homophilic cell adhesion via plasma membrane adhesion molecules	0.00267496	20	3
innate immune response	0.00270566	67	3
choline transport	0.00274634	3	1
nucleotide-binding oligomerization domain containing signaling pathway	0.00277209	3	2
insulin binding	0.00277506	3	1
smooth endoplasmic reticulum	0.00280817	5	1
negative regulation of glycolytic process	0.00285168	3	1
endoderm formation	0.00286362	5	2
leukocyte migration	0.00291054	8	1
endosome	0.00304513	54	2
negative regulation of cytoplasmic translation	0.00307914	2	1
negative regulation of cytoplasmic translational elongation	0.00307914	2	2
regulation of insulin secretion involved in cellular response to glucose stimulus	0.00309029	4	2
positive regulation of dendritic spine morphogenesis	0.00310184	3	1
intestinal epithelial cell differentiation	0.00314819	3	1
negative regulation of smooth muscle cell differentiation	0.00324779	3	1
positive regulation of glycogen biosynthetic process	0.00340599	6	2
positive regulation of heart rate	0.00340599	4	1
positive regulation of fibroblast proliferation	0.00342765	7	2
negative regulation of early endosome to late endosome transport	0.00343545	2	1
regulation of myeloid cell apoptotic process	0.00343619	2	2
negative regulation of endodermal cell differentiation	0.00343619	2	2
negative regulation of phosphatidylinositol biosynthetic process	0.00343619	2	2
nitric oxide metabolic process	0.0034667	3	2
negative regulation of cellular senescence	0.0034667	3	2
cell junction organization	0.00351462	17	2
[heparan sulfate]-glucosamine N-sulfotransferase activity	0.00353855	3	1
heparin biosynthetic process	0.00353855	3	1
membrane depolarization during cardiac muscle cell action potential	0.00358425	4	2
AP-2 adaptor complex	0.00358425	3	1
mRNA export from nucleus	0.00358642	6	1
protein O-linked glycosylation	0.00358858	8	3
response to growth factor	0.00366021	4	1
small GTPase binding	0.00367598	5	3
regulation of Cdc42 GTPase activity	0.00367598	3	2
extracellular matrix binding	0.00367601	5	2
lung development	0.00373091	20	3
muscle cell differentiation	0.00383964	10	3
phosphatidylinositol 3-kinase regulator activity	0.00385029	3	2
suckling behavior	0.00385965	4	2
phospholipid metabolic process	0.00393903	24	4
negative regulation of mRNA splicing via spliceosome	0.00394547	4	1
mRNA 5'-UTR binding	0.00396366	3	1
small conjugating protein binding	0.00398448	13	3
cellular response to epinephrine stimulus	0.00405539	4	2
regulation of excitatory postsynaptic membrane potential	0.0041304	6	1
positive regulation of DNA replication	0.00423355	6	2
chondroitin sulfate metabolic process	0.0042831	7	3
cellular response to steroid hormone stimulus	0.0043462	3	1
fatty-acyl-CoA reductase (alcohol-forming) activity	0.00435209	2	1
cellular response to sorbitol	0.00438486	2	1
regulation of megakaryocyte differentiation	0.00454098	2	1
glutamate receptor signaling pathway	0.00456243	3	2
ossification involved in bone maturation	0.00456243	3	1
regulation of transcription involved in lymphatic endothelial cell fate commitment	0.0046428	2	1
protein binding bridging	0.00475889	16	3
positive regulation of glucose import	0.00481085	5	1
cardiac muscle cell action potential	0.00486271	2	1
diet induced thermogenesis	0.00490372	3	1
lipid transport	0.00500143	10	1
poly(A)-specific ribonuclease activity	0.00504603	4	1
nuclear chromatin	0.0050682	15	1
cell death	0.00508004	49	2
gene silencing by miRNA	0.00510612	3	1
positive regulation of protein autophosphorylation	0.00513003	4	2
proteoglycan binding	0.00515192	3	2
long-chain-fatty-acyl-CoA reductase activity	0.00519099	2	1
omega-hydroxylase P450 pathway	0.00519258	2	1
activin-activated receptor activity	0.00519258	2	1
SMAD binding	0.00529835	14	3
ligase activity	0.00538241	44	2
translation repressor activity nucleic acid binding	0.0054198	6	4
extracellular matrix constituent conferring elasticity	0.00544004	2	2
positive regulation of metanephric mesenchymal cell migration by platelet-derived growth factor receptor-beta signaling pathway	0.00544004	2	2
sarcoplasmic reticulum calcium ion transport	0.00578796	2	2
positive regulation of cell proliferation in bone marrow	0.00578796	2	1
anaphase-promoting complex-dependent proteasomal ubiquitin-dependent protein catabolic process	0.00581359	5	1
anatomical structure morphogenesis	0.00582096	11	3
eyelid development in camera-type eye	0.00585416	4	2
JAK-STAT cascade involved in growth hormone signaling pathway	0.00596729	3	1
keratan sulfate biosynthetic process	0.00596729	3	1
RNA 3'-end processing	0.00596729	3	1
regulation of protein metabolic process	0.00596729	3	1
female pronucleus	0.00596729	3	1
neuron-neuron synaptic transmission	0.00614966	3	2
prostate gland growth	0.00614966	5	3
exonucleolytic nuclear-transcribed mRNA catabolic process involved in deadenylation-dependent decay	0.00618601	4	1
'de novo' posttranslational protein folding	0.00618601	4	1
response to cobalamin	0.00619612	2	1
neutrophil mediated killing of gram-negative bacterium	0.00619612	2	1
regulation of cell motility	0.0063232	3	2
histone deacetylase regulator activity	0.00643774	2	1
response to cycloheximide	0.00643774	2	1
oxygen sensor activity	0.00643774	2	1
negative regulation of methylation-dependent chromatin silencing	0.00659921	3	3
positive regulation of oxidative stress-induced neuron intrinsic apoptotic signaling pathway	0.00659921	2	2
negative regulation of hepatocyte proliferation	0.00659921	2	2
extracellular matrix structural constituent conferring tensile strength	0.00659921	2	2
tendon development	0.00659921	2	2
regulation of phosphatidylinositol 3-kinase activity	0.00668867	3	2
mRNA splicing via spliceosome	0.00673813	11	1
negative regulation of fat cell differentiation	0.00684172	6	2
positive regulation of vasculogenesis	0.00695832	3	1
NLS-bearing protein import into nucleus	0.0069639	3	3
hydrolase activity acting on carbon-nitrogen (but not peptide) bonds in cyclic amidines	0.0069639	3	1
negative regulation of G1/S transition of mitotic cell cycle	0.00700908	5	1
RNA polymerase II transcription factor binding transcription factor activity involved in positive regulation of transcription	0.00704893	4	1
hair follicle development	0.00706256	11	2
negative regulation of translation involved in gene silencing by miRNA	0.00715833	6	3
histone H3-K9 acetylation	0.00717252	2	1
ureteric bud invasion	0.00717252	2	1
ameboidal cell migration	0.0071787	3	1
positive regulation of protein insertion into mitochondrial membrane involved in apoptotic signaling pathway	0.00725491	3	2
basement membrane organization	0.00725491	4	3
negative regulation of ubiquitin-protein ligase activity involved in mitotic cell cycle	0.00751455	4	1
oligodendrocyte cell fate specification	0.00767593	2	1
AF-2 domain binding	0.00767593	2	1
directional locomotion	0.00767593	2	1
negative regulation of serotonin uptake	0.00767593	2	1
sodium:bicarbonate symporter activity	0.00767593	2	1
regulation of resting membrane potential	0.00767593	2	1
epoxygenase P450 pathway	0.00780418	2	1
radial glia guided migration of Purkinje cell	0.00780418	2	1
glycosaminoglycan catabolic process	0.00784869	3	1
negative regulation of peptidyl-serine phosphorylation	0.00795513	6	2
phosphatidylinositol biosynthetic process	0.00799518	7	3
cell communication by electrical coupling involved in cardiac conduction	0.00811	3	2
LBD domain binding	0.00811	2	1
negative regulation of multicellular organism growth	0.00820756	4	1
response to redox state	0.00833852	3	1
lipid binding	0.0083695	52	2
negative regulation of protein phosphorylation	0.00849886	8	1
histone methyltransferase activity (H3-K9 specific)	0.00860074	3	1
forebrain neuron differentiation	0.00863905	3	1
paraxial mesoderm morphogenesis	0.00869084	2	2
neuron apoptotic process	0.0087111	6	1
transport	0.00875859	150	1
positive regulation of ubiquitin-protein ligase activity involved in mitotic cell cycle	0.00882726	4	1
xenobiotic metabolic process	0.00883596	7	2
antral ovarian follicle growth	0.00888307	2	1
structural molecule activity	0.00890955	32	2
3'-5'-exoribonuclease activity	0.00895214	4	1
cell-cell signaling	0.0091362	27	1
chromatin organization	0.00913947	7	2
aromatic amino acid transport	0.00915131	1	4
exoribonuclease activity producing 5'-phosphomonoesters	0.00915131	1	3
relaxation of smooth muscle	0.00915131	1	2
collagen type VIII trimer	0.00915131	1	4
regulation of telomere maintenance via telomerase	0.00915131	1	1
positive regulation of intracellular estrogen receptor signaling pathway	0.00917402	3	1
spinal cord dorsal/ventral patterning	0.00917402	3	1
keratan sulfate metabolic process	0.00919133	3	1
activation of phospholipase C activity	0.00919649	5	1
regulation of MAP kinase activity	0.00921281	2	1
regulation of RNA metabolic process	0.0092196	3	3
DNA methylation on cytosine within a CG sequence	0.0092196	2	2
WD40-repeat domain binding	0.00928873	2	1
rhombomere 5 development	0.00928873	2	1
rhombomere 4 development	0.00928873	2	1
activation of Ras GTPase activity	0.00928873	2	1
histamine secretion	0.00928873	2	1
regulation of high voltage-gated calcium channel activity	0.00929794	2	1
cellular response to hydroxyurea	0.00929794	2	1
phosphatidylinositol 3-kinase activity	0.00929794	2	1
3'-phosphoadenosine 5'-phosphosulfate binding	0.00929794	2	1
neutrophil extravasation	0.00929794	2	1
sister chromatid biorientation	0.00929794	2	1
beta-catenin binding	0.00953716	8	2
negative regulation of translation	0.009539	12	3
integral component of plasma membrane	0.00967127	78	3
autophagic vacuole assembly	0.00984938	5	1
Cul3-RING ubiquitin ligase complex	0.00986052	5	2
type I transforming growth factor beta receptor binding	0.00986823	3	2
forebrain neuron development	0.00986823	3	1
regulation of Rac GTPase activity	0.00993009	4	2
p53 binding	0.00996046	8	1
negative regulation of smoothened signaling pathway	0.0100194	5	1
extrinsic apoptotic signaling pathway via death domain receptors	0.0102098	5	2
plus-end-directed vesicle transport along microtubule	0.0103392	2	2
calcium-induced calcium release activity	0.0103392	2	2
response to UV	0.0103421	7	1
ether lipid biosynthetic process	0.0103784	2	1
estrogen receptor binding	0.0104491	5	1
mammary gland branching involved in pregnancy	0.0105669	2	1
positive regulation of RNA polymerase II transcriptional preinitiation complex assembly	0.0105669	2	1
C-5 methylation of cytosine	0.010676	2	2
S-adenosylhomocysteine metabolic process	0.010676	2	2
RNA stem-loop binding	0.010676	2	2
histone methyltransferase activity (H4-K20 specific)	0.010676	3	3
regulation of fatty acid biosynthetic process	0.010676	2	2
post-embryonic camera-type eye development	0.010676	2	2
glutamate secretion	0.0107151	3	1
coated pit	0.0108301	11	2
lymphocyte proliferation	0.0108883	2	1
RNA localization	0.0108883	2	1
regulation of mitotic cell cycle spindle assembly checkpoint	0.0108883	2	1
regulation of dendritic spine development	0.0108883	2	1
cerebral cortex development	0.0109042	16	4
regulation of gene expression by genetic imprinting	0.0110371	4	1
post-embryonic retina morphogenesis in camera-type eye	0.011058	2	1
pallium development	0.011058	2	1
smoothened signaling pathway involved in spinal cord motor neuron cell fate specification	0.011058	2	1
smoothened signaling pathway involved in ventral spinal cord interneuron specification	0.011058	2	1
voltage-gated potassium channel activity involved in cardiac muscle cell action potential repolarization	0.011058	2	1
androgen receptor signaling pathway	0.0111256	5	1
receptor transactivation	0.0113409	1	3
regulation of cell cycle G1/S phase transition	0.0113409	1	2
negative regulation of SREBP signaling pathway	0.0113409	1	2
collagen type VII trimer	0.0113409	1	2
regulation of vascular wound healing	0.0113409	1	2
poly-glutamine tract binding	0.0113409	1	3
collagen type XV trimer	0.0113409	1	3
microtubule-dependent intracellular transport of viral material towards nucleus	0.0113409	1	2
glycolate metabolic process	0.0113409	1	3
calcium-transporting ATPase activity involved in regulation of cardiac muscle cell membrane potential	0.0113409	1	3
zinc transporting ATPase activity	0.0113409	1	2
positive regulation of cytoplasmic translation	0.0113409	1	2
embryonic lung development	0.0113409	1	2
response to wounding	0.0113789	6	1
calcium ion-dependent exocytosis	0.011461	3	1
digestive tract development	0.011468	6	1
cellular response to retinoic acid	0.011488	7	1
translation regulator activity	0.0115284	3	1
glycosaminoglycan biosynthetic process	0.0115511	11	4
memory	0.0116009	8	1
long-chain fatty-acyl-CoA biosynthetic process	0.0116056	4	3
negative regulation of NFAT protein import into nucleus	0.0116056	3	2
long-chain fatty-acyl-CoA metabolic process	0.0116056	2	1
Golgi localization	0.0116056	2	1
carbohydrate metabolic process	0.0116066	38	1
response to cold	0.0116326	9	3
transcription factor complex	0.0116436	21	1
chromatin binding	0.0117202	32	1
histone methylation	0.0121048	7	2
negative regulation of transcription involved in G1/S transition of mitotic cell cycle	0.012114	2	1
establishment of Sertoli cell barrier	0.012114	2	2
regulation of dendrite development	0.0122178	3	1
regulation of viral genome replication	0.0122267	2	2
extracellular matrix-cell signaling	0.0122267	2	2
post-embryonic hemopoiesis	0.0122267	2	2
in utero embryonic development	0.0123335	22	2
anterior compartment pattern formation	0.0123702	1	4
establishment of natural killer cell polarity	0.0123702	1	1
carbohydrate derivative transport	0.0123702	1	1
positive regulation of lymphotoxin A biosynthetic process	0.0123702	1	1
low-affinity phosphate transmembrane transporter activity	0.0123702	1	1
tocotrienol omega-hydroxylase activity	0.0123702	1	1
negative regulation of interferon-alpha biosynthetic process	0.0123702	1	1
positive regulation of activation of Janus kinase activity	0.0123702	1	1
ciliary neurotrophic factor binding	0.0123702	1	1
specific granule	0.0123762	3	1
activation of Rho GTPase activity	0.0123762	3	1
mitotic cell cycle arrest	0.0123762	3	1
skin morphogenesis	0.0123762	3	1
ankyrin repeat binding	0.0123795	2	1
Ras protein signal transduction	0.0124058	14	2
cytoplasmic mRNA processing body	0.012492	14	2
histone binding	0.0125424	19	2
renal tubule morphogenesis	0.0125997	3	2
negative regulation of plasma membrane long-chain fatty acid transport	0.0125997	2	1
chloride channel regulator activity	0.0125997	2	1
biotin metabolic process	0.0125997	2	1
regulation of gene silencing by miRNA	0.0125997	2	1
Fc-gamma receptor signaling pathway involved in phagocytosis	0.0126013	11	4
membrane-bounded organelle	0.0128931	2	1
histone demethylase activity (H3-K27 specific)	0.0128931	4	2
nuclear-transcribed mRNA catabolic process no-go decay	0.0129522	2	1
cell migration in hindbrain	0.0129522	2	1
regulation of cell communication by electrical coupling involved in cardiac conduction	0.0129522	2	1
benzodiazepine receptor activity	0.0129522	2	1
endosomal vesicle fusion	0.0129522	2	1
regulation of single stranded viral RNA replication via double stranded DNA intermediate	0.0130813	1	2
high molecular weight B cell growth factor receptor binding	0.0130813	1	1
positive regulation of cell communication by electrical coupling involved in cardiac conduction	0.0130813	1	1
polyamine homeostasis	0.0130813	1	1
oxidoreductase activity oxidizing metal ions	0.0130813	1	2
camera-type eye morphogenesis	0.0131485	6	3
regulation of actin cytoskeleton organization	0.0131807	6	1
neolactotetraosylceramide alpha-2 3-sialyltransferase activity	0.013231	1	2
N-acetylneuraminate synthase activity	0.013231	1	2
platelet activating factor metabolic process	0.013231	1	1
cytosolic aryl hydrocarbon receptor complex	0.013231	1	1
histone acetylation	0.0132768	5	1
androgen receptor binding	0.0132946	12	4
early endosome to late endosome transport	0.0133796	3	1
ion channel binding	0.0133958	9	1
phosphatidylinositol 3-kinase binding	0.0135013	4	1
positive regulation of activated T cell proliferation	0.0135013	4	1
ribonucleoprotein complex import into nucleus	0.0135492	1	1
ribonucleoprotein complex biogenesis	0.0135492	1	1
regulation of protein folding in endoplasmic reticulum	0.0135492	1	1
host cell nucleus	0.0135492	1	1
positive regulation of sodium ion transmembrane transport	0.0135492	1	1
poly-N-acetyllactosamine metabolic process	0.0135492	1	1
steryl-sulfatase activity	0.0135492	1	1
regulation of reactive oxygen species biosynthetic process	0.0135492	1	1
regulation of centromere complex assembly	0.0135492	1	1
pyruvate secondary active transmembrane transporter activity	0.0135492	1	1
negative regulation of protein processing involved in protein targeting to mitochondrion	0.0135492	1	1
negative regulation of late endosome to lysosome transport	0.0135492	1	1
complement component C3a receptor activity	0.0135492	1	1
diadenosine polyphosphate catabolic process	0.0135492	1	1
blood vessel development	0.0136084	8	2
protein heterotrimerization	0.0136209	4	3
regulation of Rho GTPase activity	0.0137996	3	1
positive regulation of nuclear-transcribed mRNA catabolic process deadenylation-dependent decay	0.0137996	3	1
cytoplasmic transport	0.0138693	3	4
DNA (cytosine-5-)-methyltransferase activity	0.0138693	2	2
negative regulation of membrane protein ectodomain proteolysis	0.0140115	2	1
very-low-density lipoprotein particle receptor activity	0.0140115	2	1
regulation of cardiac muscle contraction by calcium ion signaling	0.0140115	2	1
RNA polymerase II transcription regulatory region sequence-specific DNA binding transcription factor activity involved in negative regulation of transcription	0.0140137	6	2
retromer complex	0.0140572	4	2
olfactory placode formation	0.0142397	3	2
calcium ion-dependent exocytosis of neurotransmitter	0.0142397	2	1
histone H3-K27 demethylation	0.0142397	4	2
creatine metabolic process	0.0144201	2	1
activin receptor activity type I	0.0144201	2	1
myotube cell development	0.0144201	2	1
negative regulation of cell-substrate adhesion	0.0144733	3	2
neutrophil chemotaxis	0.0144827	6	1
adrenal gland development	0.0145682	4	1
BMP signaling pathway	0.0146699	8	1
peroxisome proliferator activated receptor binding	0.014699	3	1
placenta blood vessel development	0.0148053	3	1
histone H3-K9 methylation	0.0148053	3	1
mitogen-activated protein kinase kinase kinase binding	0.0148239	4	1
glycerophospholipid biosynthetic process	0.0148971	8	2
histone acetyltransferase activity	0.014911	6	2
mediator complex binding	0.0149765	2	1
negative regulation of transposition	0.0149765	2	1
oligosaccharide binding	0.0149765	2	1
endoplasmic reticulum chaperone complex	0.0149765	2	1
cellular response to hypoxia	0.015022	9	1
regulation of endocytosis	0.0151506	4	1
nucleotide-binding domain leucine rich repeat containing receptor signaling pathway	0.0153552	3	1
regulation of complement activation	0.0154701	3	1
nuclear heterochromatin	0.0154875	4	2
thyroid hormone receptor binding	0.0154875	4	2
regulation of RNA splicing	0.0155739	6	2
positive regulation of adenylate cyclase activity	0.0156017	2	2
protein-lysine 6-oxidase activity	0.0156017	2	2
intracellular transport of virus	0.0156017	3	3
ovulation cycle process	0.0156017	2	1
cellular component movement	0.0156364	11	3
spindle pole centrosome	0.0157667	3	1
lipid homeostasis	0.0158875	4	1
positive regulation of Rho GTPase activity	0.0158908	20	2
lens fiber cell apoptotic process	0.0160284	2	1
membrane invagination	0.0160284	2	1
junctional sarcoplasmic reticulum membrane	0.0160284	2	1
transmembrane receptor protein serine/threonine kinase activity	0.0161083	7	2
neuronal stem cell maintenance	0.0161189	6	2
lipid metabolic process	0.0162264	86	2
insulin secretion involved in cellular response to glucose stimulus	0.0163464	2	1
dolichol metabolic process	0.0163464	2	1
CRD-mediated mRNA stabilization	0.0163464	2	1
regulation of apoptotic DNA fragmentation	0.0163464	2	1
positive regulation of B cell apoptotic process	0.0163464	2	1
extracellular negative regulation of signal transduction	0.0163765	2	1
receptor antagonist activity	0.0163765	2	1
DNA damage response signal transduction by p53 class mediator resulting in cell cycle arrest	0.0165559	4	1
cartilage condensation	0.0167489	4	2
semicircular canal morphogenesis	0.0169381	3	1
brown fat cell differentiation	0.0170127	5	1
cilium or flagellum-dependent cell motility	0.0171057	2	1
protein import into peroxisome membrane	0.0171057	2	1
negative regulation of I-kappaB kinase/NF-kappaB signaling	0.0171156	5	2
tangential migration from the subventricular zone to the olfactory bulb	0.017127	2	1
regulation of transcription involved in G1/S transition of mitotic cell cycle	0.0171414	3	1
craniofacial suture morphogenesis	0.0174215	2	2
protein localization to pre-autophagosomal structure	0.0174215	2	2
eukaryotic translation initiation factor 2 complex	0.0174215	2	2
activation of JNKK activity	0.0174215	2	1
muscle organ development	0.017448	16	2
enhancer binding	0.0175336	4	2
cell cycle arrest	0.0175936	19	2
insulin secretion	0.0176102	4	1
Notch signaling pathway	0.0179041	11	1
regulation of cyclin-dependent protein serine/threonine kinase activity	0.0180296	7	1
regulation of cardiac muscle cell contraction	0.0180298	3	1
rhythmic process	0.0180607	5	1
estrogen response element binding	0.0181611	2	2
regulation of cardiac muscle cell membrane potential	0.0181611	2	1
intrinsic component of mitochondrial outer membrane	0.018219	1	3
positive regulation of N-terminal peptidyl-lysine acetylation	0.018219	1	1
peroxisome membrane class-1 targeting sequence binding	0.018219	1	1
negative regulation of lipid binding	0.018219	1	1
establishment of protein localization to peroxisome	0.018219	1	1
GDP-Man:Man3GlcNAc2-PP-Dol alpha-1 2-mannosyltransferase activity	0.018219	1	1
synaptic vesicle to endosome fusion	0.018219	1	1
T-helper 17 cell chemotaxis	0.018219	1	1
negative regulation of eosinophil degranulation	0.018219	1	1
positive regulation of monocyte extravasation	0.018219	1	1
positive regulation of CD8-positive alpha-beta T cell extravasation	0.018219	1	1
fructose catabolic process	0.018219	1	1
negative regulation of mRNA 3'-end processing	0.018219	1	1
cell migration involved in coronary angiogenesis	0.018219	1	1
nucleobase-containing small molecule metabolic process	0.0182569	4	1
myosin binding	0.0182569	4	1
regulation of cell shape	0.0182693	11	2
targeting of mRNA for destruction involved in RNA interference	0.0183758	2	1
mitochondrial DNA repair	0.0183758	2	1
response to ozone	0.0183758	2	1
positive regulation of cell-cell adhesion	0.0185274	3	1
positive regulation of miRNA metabolic process	0.0185537	2	1
ventricular cardiac myofibril assembly	0.0185537	2	1
DNA binding	0.0185972	195	2
embryonic heart tube left/right pattern formation	0.0186227	2	1
negative regulation of ubiquitin-protein transferase activity	0.0186227	2	1
cellular amino acid metabolic process	0.0186259	14	1
inner ear development	0.0188164	7	2
response to osmotic stress	0.019058	4	1
early endosome membrane	0.0190919	6	1
3' 5'-cyclic-AMP phosphodiesterase activity	0.0192254	3	1
neutrophil activation	0.0192335	3	1
embryonic digestive tract development	0.0192373	4	1
peroxisomal matrix	0.0192373	4	1
kinetochore	0.0192569	8	1
cellular response to UV	0.0193185	10	2
unmethylated CpG binding	0.0193266	4	5
production of miRNAs involved in gene silencing by miRNA	0.0193266	2	2
response to denervation involved in regulation of muscle adaptation	0.0193266	2	2
activation of cysteine-type endopeptidase activity involved in apoptotic process by cytochrome c	0.0193266	2	2
choline transmembrane transporter activity	0.0194	2	1
phosphatidylinositol phosphate binding	0.0194	2	1
beta-2 adrenergic receptor binding	0.0194	2	1
positive regulation of muscle cell differentiation	0.0198448	3	1
regulation of synaptic transmission glutamatergic	0.0199073	4	1
RNA polymerase II distal enhancer sequence-specific DNA binding	0.0199144	7	1
respiratory gaseous exchange	0.0201774	8	3
T cell receptor signaling pathway	0.0201878	8	1
regulation of striated muscle tissue development	0.0201942	2	2
negative regulation of protein export from nucleus	0.0201942	2	1
regulation of mRNA stability	0.0202112	3	2
activation of MAPKK activity	0.02027	6	1
regulation of lipid kinase activity	0.0204064	4	2
negative regulation of cholesterol storage	0.0204064	2	1
intracellular estrogen receptor signaling pathway	0.0204257	3	1
negative regulation of intrinsic apoptotic signaling pathway in response to DNA damage	0.0204257	3	1
positive regulation of GTPase activity	0.0204289	14	1
cellular response to cholesterol	0.0204424	3	1
azurophil granule	0.0205054	2	1
epinephrine binding	0.0205054	2	1
T cell proliferation involved in immune response	0.0205054	2	1
nucleobase-containing small molecule interconversion	0.0205054	2	1
ossification	0.0205951	8	2
mitochondrial outer membrane	0.0207527	12	1
mitochondrion localization	0.0208455	2	1
basal cortex	0.0208455	2	1
triglyceride biosynthetic process	0.0209266	4	1
intrinsic apoptotic signaling pathway in response to DNA damage by p53 class mediator	0.0211762	5	1
nBAF complex	0.0212722	3	2
myelination in peripheral nervous system	0.0212722	3	2
double-stranded telomeric DNA binding	0.0213148	2	2
Arp2/3 complex binding	0.0213148	2	2
SREBP signaling pathway	0.0213148	2	2
JNK cascade	0.0214854	5	1
drug metabolic process	0.0215918	3	1
skeletal muscle tissue development	0.0217287	7	1
cAMP catabolic process	0.0217451	3	1
COPII vesicle coat	0.0217451	3	1
pancreatic A cell differentiation	0.0217918	2	1
cellular response to unfolded protein	0.0217918	2	1
regulation of synaptic vesicle exocytosis	0.0217918	2	1
Rb-E2F complex	0.0217918	2	1
membrane repolarization during action potential	0.0217918	2	1
membrane repolarization during cardiac muscle cell action potential	0.0217918	2	1
regulation of postsynaptic membrane potential	0.0217918	2	1
negative regulation of cytosolic calcium ion concentration	0.0218191	2	1
embryonic organ morphogenesis	0.0218191	2	1
bone development	0.0218718	6	2
protein maturation	0.0220908	9	2
skeletal system development	0.022185	10	2
regulation of respiratory gaseous exchange by neurological system process	0.0223158	4	2
transforming growth factor beta receptor signaling pathway	0.0223688	17	2
negative regulation of telomere maintenance via semi-conservative replication	0.0225534	1	2
pyrimidine ribonucleotide biosynthetic process	0.0225534	1	2
WW domain binding	0.0225935	4	1
RNA polymerase II distal enhancer sequence-specific DNA binding transcription factor activity involved in positive regulation of transcription	0.0227042	4	1
organic acid metabolic process	0.0227325	2	1
miRNA catabolic process	0.0227325	2	1
phosphatidylglycerol acyl-chain remodeling	0.0227325	2	1
platelet dense granule organization	0.0227608	2	1
negative regulation of protein transport	0.0227608	2	1
corticospinal tract morphogenesis	0.0227608	2	2
Rho GTPase activator activity	0.022779	4	1
negative regulation of astrocyte differentiation	0.0227937	3	1
corpus callosum morphogenesis	0.0232483	2	1
adenyl-nucleotide exchange factor activity	0.0232483	2	1
lysosome localization	0.0233839	2	2
natural killer cell lectin-like receptor binding	0.0233839	2	2
retinal blood vessel morphogenesis	0.0233839	2	3
G2/M transition of mitotic cell cycle	0.0234107	12	2
N-glycan processing	0.0234962	2	1
central nervous system projection neuron axonogenesis	0.0236112	3	1
skeletal system morphogenesis	0.023655	6	1
regulation of cellular amino acid metabolic process	0.0236963	3	1
vesicle-mediated transport	0.0238883	29	1
learning	0.0240121	7	1
activin receptor signaling pathway	0.0240312	6	2
muscle filament sliding	0.0240312	3	1
negative regulation of receptor-mediated endocytosis	0.0242987	2	1
uridine-diphosphatase activity	0.0242987	2	1
gap junction assembly	0.0242987	2	1
lymph vessel development	0.0243143	3	1
mitogen-activated protein kinase kinase binding	0.0244363	3	1
epithelial cell development	0.0244363	3	1
erythrocyte development	0.024501	4	1
regulation of heart rate by cardiac conduction	0.024501	4	1
posterior compartment specification	0.0245875	1	4
UDP-N-acetylglucosamine transferase complex	0.0245875	1	2
extracellular structure organization	0.0245875	1	1
regulation of dendritic cell dendrite assembly	0.0245875	1	1
lymphocyte migration into lymph node	0.0245875	1	1
regulation of intrinsic apoptotic signaling pathway by p53 class mediator	0.0245875	1	1
regulation of cellular response to growth factor stimulus	0.0245875	1	1
'de novo' cotranslational protein folding	0.0245875	1	1
ammon gyrus development	0.0245875	1	1
regulation of regulated secretory pathway	0.0245875	1	1
positive regulation of chemokine-mediated signaling pathway	0.0245875	1	1
UDP-N-acetylglucosamine 4-epimerase activity	0.0245875	1	1
positive regulation of icosanoid secretion	0.0245875	1	1
vitamin K catabolic process	0.0245875	1	1
menaquinone catabolic process	0.0245875	1	1
hepatic immune response	0.0245875	1	1
neural tube formation	0.0246259	3	1
post-Golgi vesicle-mediated transport	0.0246259	3	1
positive regulation of protein kinase B signaling	0.0246629	8	1
response to X-ray	0.0248247	4	1
protein ubiquitination involved in ubiquitin-dependent protein catabolic process	0.0248711	7	1
A band	0.0249465	3	1
positive regulation of alkaline phosphatase activity	0.0250544	2	1
positive regulation of retinoic acid receptor signaling pathway	0.0252212	2	2
regulation of Rac protein signal transduction	0.0252212	3	2
T cell receptor V(D)J recombination	0.0252212	2	1
lens induction in camera-type eye	0.0252246	3	2
very long-chain fatty acid-CoA ligase activity	0.0252246	2	1
dolichol-linked oligosaccharide biosynthetic process	0.0253043	3	1
negative regulation of smooth muscle cell apoptotic process	0.0255319	3	3
transcription corepressor binding	0.0255319	2	2
heterochromatin	0.0256151	5	1
positive regulation of nuclear-transcribed mRNA poly(A) tail shortening	0.0256867	3	1
maternal behavior	0.0256867	3	1
regulation of defense response to virus by host	0.0257589	2	1
lung saccule development	0.0257589	2	1
heart development	0.0257855	19	1
regulation of stem cell maintenance	0.0258462	3	1
histone-lysine N-methyltransferase activity	0.0259014	14	4
negative regulation of dense core granule biogenesis	0.0259917	1	1
response to type III interferon	0.0259917	1	2
activin receptor activity type II	0.0259917	1	3
negative regulation of hematopoietic progenitor cell differentiation	0.0259917	1	2
T-tubule	0.0261314	5	1
limb development	0.0261567	4	1
adrenergic receptor signaling pathway involved in positive regulation of heart rate	0.0262872	1	2
peptide:proton symporter activity	0.0262872	1	1
histone methyltransferase activity (H2A-R3 specific)	0.0262872	1	1
ubiquitin protein ligase binding	0.0264505	16	1
CCR4-NOT complex	0.0265029	4	1
receptor signaling protein serine/threonine kinase activity	0.0266617	4	1
extrinsic apoptotic signaling pathway in absence of ligand	0.0266864	10	2
septin cytoskeleton organization	0.026915	1	1
carbohydrate mediated signaling	0.026915	1	1
alpha-N-acetylglucosaminidase activity	0.026915	1	1
Shc-EGFR complex	0.026915	1	1
virion attachment to host cell	0.026915	1	1
natural killer cell chemotaxis	0.026915	1	1
hydroxylysine kinase activity	0.026915	1	1
clearance of foreign intracellular DNA by conversion of DNA cytidine to uridine	0.026915	1	1
positive regulation of metanephric ureteric bud development	0.026915	1	1
thorax and anterior abdomen determination	0.026915	1	1
positive regulation of small GTPase mediated signal transduction	0.0269171	2	1
calcium activated galactosylceramide scrambling	0.0269171	2	1
calcium activated phosphatidylcholine scrambling	0.0269171	2	1
negative regulation of transporter activity	0.0269171	2	1
monoubiquitinated histone H2A deubiquitination	0.0269171	2	1
dentate gyrus development	0.0270263	6	3
microtubule organizing center	0.0271109	35	2
positive regulation of macromolecule biosynthetic process	0.0272039	1	2
random inactivation of X chromosome	0.0272039	1	2
negative regulation of type B pancreatic cell development	0.0272039	1	1
cellular response to aluminum ion	0.0272039	1	1
2-alkenal reductase [NAD(P)] activity	0.0272039	1	1
FMN biosynthetic process	0.0272039	1	1
positive regulation of astrocyte chemotaxis	0.0272039	1	1
G-protein coupled receptor catabolic process	0.0272039	1	1
peptidyl-lysine N-acetyltransferase activity acting on acetyl phosphate as donor	0.0272039	1	1
mitotic sister chromatid cohesion centromeric	0.0272039	1	1
substance K receptor activity	0.0272039	1	1
negative regulation of lymphocyte migration	0.0272039	1	1
zymogen granule exocytosis	0.0272039	1	1
platelet-derived growth factor-activated receptor activity	0.0272039	1	1
metanephric glomerulus morphogenesis	0.0272039	1	1
metanephric mesenchymal cell migration	0.0272039	1	1
spliceosomal complex	0.0272415	8	1
epithelial cell proliferation	0.0272989	3	1
base-excision repair	0.0274335	5	1
vesicle targeting	0.0274682	2	1
CRD-mediated mRNA stability complex	0.0274682	2	1
positive regulation of T cell receptor signaling pathway	0.0274682	2	1
glycerol-3-phosphate O-acyltransferase activity	0.0274682	2	1
Rac protein signal transduction	0.0275314	3	1
ATP-dependent chromatin remodeling	0.0276099	4	1
regulation of ossification	0.0277368	3	1
axonal growth cone	0.0277368	3	2
fatty acid transport	0.0277368	3	1
Ras guanyl-nucleotide exchange factor activity	0.0277368	3	1
transcription factor TFIIIC complex	0.0277568	2	2
transcription cofactor binding	0.0277568	3	3
CCR5 chemokine receptor binding	0.0277844	2	1
common-partner SMAD protein phosphorylation	0.0277844	2	2
positive regulation of protein metabolic process	0.0277844	3	2
cellular response to fluid shear stress	0.0277844	2	1
protein N-terminus binding	0.0279579	8	1
cellular response to transforming growth factor beta stimulus	0.0281936	5	1
nucleocytoplasmic transport	0.0282326	12	1
regulation of gene expression epigenetic	0.0282668	3	2
venous blood vessel morphogenesis	0.028374	2	1
lymphatic endothelial cell differentiation	0.028374	2	1
response to mechanical stimulus	0.0284098	7	1
regulation of phosphorylation	0.0285386	3	1
negative regulation of JUN kinase activity	0.0285537	3	1
histone methyltransferase activity	0.0285537	3	1
response to inorganic substance	0.0285537	3	1
response to insulin	0.0286835	7	1
cellular component disassembly involved in execution phase of apoptosis	0.0287943	3	1
cerebellar Purkinje cell layer development	0.0287943	3	1
negative regulation of retinoic acid receptor signaling pathway	0.0287943	3	1
relaxation of cardiac muscle	0.0288305	2	1
regulation of chromosome segregation	0.0288305	2	1
embryonic process involved in female pregnancy	0.0288305	2	1
sensory perception of sound	0.0288338	11	1
blood vessel morphogenesis	0.028967	5	1
negative regulation of B cell proliferation	0.0293375	3	1
palmitoyltransferase activity	0.0295652	3	1
transforming growth factor beta-activated receptor activity	0.0295659	7	2
glycosphingolipid biosynthetic process	0.0296437	2	1
cellular response to caffeine	0.0296437	2	1
endothelial cell activation	0.0296437	2	1
poly(G) binding	0.0296437	2	1
monocarboxylic acid transport	0.0296437	2	1
transmembrane-ephrin receptor activity	0.0299715	3	3
telomere maintenance via semi-conservative replication	0.0299715	2	1
male pronucleus	0.0299715	2	2
synapse maturation	0.0300565	2	2
gliogenesis	0.0300565	2	2
histone H3-K36 methylation	0.0300565	2	2
DNA damage induced protein phosphorylation	0.0300565	2	1
RS domain binding	0.0304473	2	2
starch binding	0.0304473	2	2
FHF complex	0.0304473	2	2
positive regulation of cation channel activity	0.0304473	2	1
GPI-linked ephrin receptor activity	0.0304473	2	2
release of sequestered calcium ion into cytosol by sarcoplasmic reticulum	0.0304473	2	1
endoderm development	0.0305954	5	1
protein localization to microtubule	0.030706	2	1
branched-chain amino acid catabolic process	0.030706	2	1
response to temperature stimulus	0.030706	2	1
insulin-like growth factor receptor binding	0.0307528	3	1
exocrine pancreas development	0.0307528	3	1
cellular response to hydrogen peroxide	0.0308316	5	2
regulation of peptidyl-tyrosine phosphorylation	0.0308372	3	2
pinocytosis	0.0310904	2	1
negative regulation of acute inflammatory response	0.0310904	2	1
ligand-dependent nuclear receptor transcription coactivator activity	0.0313672	5	1
lipoprotein metabolic process	0.0315367	5	1
rough endoplasmic reticulum	0.0315367	5	1
induction of positive chemotaxis	0.0315832	3	1
limb morphogenesis	0.0319437	4	2
endodermal cell differentiation	0.0319437	4	2
integrin binding	0.032141	8	1
negative regulation of chondrocyte differentiation	0.0322034	3	1
signal transduction	0.0322163	180	1
interleukin-1 receptor activity	0.0324291	2	2
positive regulation of actin filament depolymerization	0.0324291	2	2
voltage-gated calcium channel complex	0.0324467	5	1
positive regulation of cytoplasmic mRNA processing body assembly	0.032475	2	1
MAP-kinase scaffold activity	0.032475	2	1
iris morphogenesis	0.032475	2	1
peptidyl-lysine monomethylation	0.032475	2	1
[heparan sulfate]-glucosamine 3-sulfotransferase 1 activity	0.032475	2	1
magnesium ion homeostasis	0.032475	2	1
transcription regulatory region DNA binding	0.0325442	16	1
oxidoreductase activity acting on a sulfur group of donors disulfide as acceptor	0.0325616	2	1
neutrophil mediated immunity	0.0325616	2	1
thyroid hormone generation	0.0326284	2	1
attachment of spindle microtubules to kinetochore	0.0326284	2	1
presynaptic membrane assembly	0.0328218	2	2
enzyme activator activity	0.0329094	4	2
neuron projection	0.0329497	19	1
mRNA transport	0.0329657	6	1
olfactory bulb development	0.0330821	4	1
Cul4-RING E3 ubiquitin ligase complex	0.0331585	3	1
regulation of stress fiber assembly	0.0332069	2	2
positive regulation of fibroblast apoptotic process	0.0332069	2	2
phospholipase binding	0.0335353	3	1
negative regulation of elastin biosynthetic process	0.0336389	1	2
canonical Wnt signaling pathway involved in neural crest cell differentiation	0.0336389	1	2
growth plate cartilage chondrocyte development	0.0336389	1	3
calcitonin binding	0.0336389	1	2
collagen type III trimer	0.0336389	1	3
[heparan sulfate]-glucosamine 3-sulfotransferase 3 activity	0.0336389	1	2
negative regulation of SNARE complex assembly	0.0336389	1	2
cellular response to fluoride	0.0336389	1	3
laminin-11 complex	0.0336389	1	3
tetrapyrrole metabolic process	0.0336389	1	2
initiation of primordial ovarian follicle growth	0.0336389	1	3
positive regulation of transport	0.0336389	1	2
dCDP biosynthetic process	0.0336389	1	2
CDP biosynthetic process	0.0336389	1	2
positive regulation of myoblast differentiation	0.0337933	3	1
heparin binding	0.034227	10	2
multicellular organism growth	0.0342919	8	2
intercalated disc	0.0343154	5	1
COPII vesicle coating	0.0345969	2	1
negative regulation of epidermal growth factor-activated receptor activity	0.0345969	2	1
plasma membrane organization	0.0346249	10	2
alpha-actinin binding	0.034774	3	1
peptidyl-lysine deacetylation	0.0348726	2	2
tetraspanin-enriched microdomain	0.0348726	2	2
activation of cysteine-type endopeptidase activity	0.0348726	2	2
mesoderm formation	0.0351084	5	1
insulin-like growth factor receptor signaling pathway	0.03521	3	1
platelet formation	0.03521	3	1
production of siRNA involved in RNA interference	0.0352361	2	1
regulation of axon diameter	0.0352361	2	1
DNA double-strand break processing	0.0352361	2	1
negative regulation of smooth muscle contraction	0.0352361	2	1
oxidoreductase activity acting on the CH-CH group of donors NAD or NADP as acceptor	0.0352361	2	1
apical dendrite	0.0352361	2	1
myotube differentiation	0.0354058	3	1
type B pancreatic cell differentiation	0.0354077	2	1
negative regulation of cell division	0.0354077	2	1
positive regulation of acrosome reaction	0.0354077	2	1
viral genome replication	0.0354077	2	1
regulation of histone H3-K4 methylation	0.0354077	2	1
maintenance of DNA methylation	0.0354077	2	1
positive regulation of mitosis	0.0359155	4	1
protein kinase binding	0.0360359	26	1
spleen development	0.0360576	5	1
estrogen receptor activity	0.0360601	2	1
protein lipidation	0.0360601	2	1
potassium channel inhibitor activity	0.0360601	2	1
regulation of response to DNA damage stimulus	0.0360601	2	1
positive regulation of Arp2/3 complex-mediated actin nucleation	0.0360601	2	2
chromatin silencing complex	0.0360601	2	2
DNA 5'-adenosine monophosphate hydrolase activity	0.0361068	1	1
cellular manganese ion homeostasis	0.0361068	1	1
Golgi calcium ion homeostasis	0.0361068	1	1
positive regulation of rubidium ion transmembrane transporter activity	0.0361068	1	1
positive regulation of rubidium ion transport	0.0361068	1	1
negative regulation of neurofibrillary tangle assembly	0.0361068	1	1
negative regulation of aspartic-type endopeptidase activity involved in amyloid precursor protein catabolic process	0.0361068	1	1
positive regulation of choline O-acetyltransferase activity	0.0361068	1	1
positive regulation of early endosome to recycling endosome transport	0.0361068	1	1
negative regulation of tau-protein kinase activity	0.0361068	1	1
negative regulation of activation of membrane attack complex	0.0361068	1	1
serine-pyruvate aminotransferase complex	0.0361068	1	1
membrane raft localization	0.0361068	1	1
elastin biosynthetic process	0.0361068	1	1
plasma membrane copper ion transport	0.0361068	1	1
general adaptation syndrome	0.0361068	1	1
cell-cell adhesion involved in neuronal-glial interactions involved in cerebral cortex radial glia guided migration	0.0361068	1	2
kynurenine-glyoxylate transaminase activity	0.0361068	1	1
cysteine-S-conjugate beta-lyase activity	0.0361068	1	1
positive regulation of neutrophil differentiation	0.0361068	1	1
thyroid hormone mediated signaling pathway	0.0361068	1	1
negative regulation of hair cycle	0.0361068	1	1
interleukin-15-mediated signaling pathway	0.0361068	1	1
negative regulation of monocyte extravasation	0.0361068	1	1
positive regulation of CD24 biosynthetic process	0.0361068	1	1
slit diaphragm assembly	0.0361068	1	1
omega-amidase activity	0.0361068	1	1
fructose-1-phosphate aldolase activity	0.0361068	1	1
regulation of barbed-end actin filament capping	0.0361068	1	1
enteroendocrine cell differentiation	0.0361068	1	1
regulation of intestinal epithelial structure maintenance	0.0361068	1	1
ACF complex	0.0361068	1	1
response to platelet-derived growth factor	0.0361068	1	3
diapedesis	0.0361068	1	3
regulation of low-density lipoprotein particle receptor biosynthetic process	0.0361068	1	1
citrate-L-glutamate ligase activity	0.0361068	1	1
cardiac neural crest cell development involved in heart development	0.0361068	1	1
Cajal-Retzius cell differentiation	0.0361068	1	1
positive regulation of activation-induced cell death of T cells	0.0361068	1	1
catagen	0.0361068	1	1
negative regulation of prostaglandin secretion	0.0361068	1	1
arachidonate-CoA ligase activity	0.0361068	1	1
purine ribonucleoside catabolic process	0.0361068	1	1
positive regulation of DNA-templated transcription initiation	0.0361068	1	1
regulation of white fat cell proliferation	0.0361068	1	1
oxidative DNA demethylase activity	0.0361068	1	1
pigment biosynthetic process	0.0361068	1	1
5-methylcytosine catabolic process	0.0361068	1	4
5-methylcytosine metabolic process	0.0361068	1	4
endosome membrane	0.0362919	8	1
organ growth	0.0364295	3	1
vasculogenesis	0.0366525	7	2
glycerophosphocholine phosphodiesterase activity	0.036654	1	3
positive regulation of plasma membrane long-chain fatty acid transport	0.036654	1	3
amidinotransferase activity	0.036654	1	1
abducens nerve formation	0.036654	1	1
dol-P-Man:Man(6)GlcNAc(2)-PP-Dol alpha-1 2-mannosyltransferase activity	0.036654	2	2
dol-P-Man:Man(8)GlcNAc(2)-PP-Dol alpha-1 2-mannosyltransferase activity	0.036654	2	2
modulation by virus of host transcription	0.036654	1	1
regulation of systemic arterial blood pressure by norepinephrine-epinephrine	0.036654	1	1
catecholamine catabolic process	0.036654	1	1
natural killer cell proliferation	0.036654	1	1
olfactory nerve structural organization	0.036654	1	1
regulation of DNA endoreduplication	0.036654	1	1
pantothenate transmembrane transport	0.036654	1	1
clathrin-sculpted acetylcholine transport vesicle membrane	0.036654	1	1
negative regulation of T cell anergy	0.036654	1	1
messenger ribonucleoprotein complex	0.036654	1	2
mature B cell differentiation	0.036654	1	1
cellular response to nitrite	0.036654	1	1
regulation of viral transcription	0.036654	1	1
beta-endorphin binding	0.036654	1	1
leukocyte activation	0.036654	1	1
pressure natriuresis	0.036654	1	1
interleukin-10 receptor binding	0.036654	1	1
positive regulation of the force of heart contraction by norepinephrine	0.036654	1	1
hippo signaling	0.0366975	4	1
negative regulation of reactive oxygen species metabolic process	0.0367657	3	1
ganglioside biosynthetic process	0.0368147	2	1
positive regulation of bone resorption	0.0369068	3	1
extrinsic component of cytoplasmic side of plasma membrane	0.0369413	4	2
amino acid transport	0.0370443	4	1
transcription cofactor activity	0.0371844	6	1
Type I pneumocyte differentiation	0.037385	4	4
positive regulation of fatty acid beta-oxidation	0.037385	2	2
type B pancreatic cell proliferation	0.037385	2	2
eye morphogenesis	0.037385	2	2
dendrite	0.0379902	19	1
siRNA binding	0.0379924	3	2
germinal center formation	0.0379924	2	1
response to unfolded protein	0.0380032	5	1
positive regulation of pathway-restricted SMAD protein phosphorylation	0.0381934	4	1
zinc ion transmembrane transport	0.0383562	3	1
cellular response to drug	0.0383972	6	1
positive regulation of neuron migration	0.0384385	2	1
telencephalon cell migration	0.0384385	2	1
negative regulation of platelet-derived growth factor receptor signaling pathway	0.0384385	2	1
neuron migration	0.0384842	11	1
nucleosome disassembly	0.0386552	3	1
diphthine-ammonia ligase activity	0.0387335	1	1
tRNA wobble adenosine to inosine editing	0.0387335	1	1
intralumenal vesicle formation	0.0387335	1	2
NLRP3 inflammasome complex assembly	0.0387335	1	2
interleukin-1 secretion	0.0387335	1	2
interleukin-18 production	0.0387335	1	2
positive regulation of cell morphogenesis involved in differentiation	0.0387335	1	1
regulation of fever generation	0.0387335	1	2
aldosterone secretion	0.0387335	1	2
cerebellar cortex structural organization	0.0387335	1	1
methyl-CpNpG binding	0.0387335	1	2
positive regulation of brown fat cell proliferation	0.0387335	1	2
spleen trabecula formation	0.0387335	1	2
G-protein gamma-subunit binding	0.0387335	1	1
histone deacetylase binding	0.0389376	8	1
cerebellar mossy fiber	0.0390041	2	2
response to glucocorticoid	0.0390732	7	1
interchromatin granule	0.0391709	1	1
[heparan sulfate]-glucosamine 3-sulfotransferase 2 activity	0.0391709	1	1
histone methyltransferase activity (H3-R2 specific)	0.0391709	1	1
GMP synthase activity	0.0391709	1	1
negative regulation of collagen binding	0.0391709	1	1
negative regulation of canonical Wnt signaling pathway involved in cardiac muscle cell fate commitment	0.0391709	1	1
positive regulation of stress fiber assembly	0.0392742	5	1
steroid biosynthetic process	0.0392984	5	1
peptide cross-linking	0.0393627	4	1
embryonic limb morphogenesis	0.0393708	7	1
manganese ion binding	0.0396525	5	1
Type II pneumocyte differentiation	0.0398165	2	1
lung epithelium development	0.0398165	2	1
dorsal spinal cord development	0.0398165	2	1
histone methyltransferase activity (H3-K27 specific)	0.0398165	2	1
phosphatidylethanolamine acyl-chain remodeling	0.0398165	2	1
negative regulation of cell aging	0.0398165	2	1
glutathione derivative biosynthetic process	0.0399646	2	2
cell projection membrane	0.0399646	2	2
magnesium ion transmembrane transporter activity	0.0399812	3	1
rhombomere morphogenesis	0.0401	1	1
proprioception involved in equilibrioception	0.0401	1	1
peripheral nervous system neuron differentiation	0.0401	1	1
negative regulation of cholesterol transporter activity	0.0401	1	1
negative regulation of cellular process	0.0401	1	1
neurotensin receptor activity non-G-protein coupled	0.0401	1	1
RNA trimethylguanosine synthase activity	0.0401	1	1
7-methylguanosine cap hypermethylation	0.0401	1	1
D-alanine catabolic process	0.0401	1	1
D-serine catabolic process	0.0401	1	1
alkanesulfonate metabolic process	0.0401	1	1
positive regulation of cilium movement	0.0401	1	1
negative regulation of telomeric RNA transcription from RNA pol II promoter	0.0401	1	1
sequence-specific transcription regulatory region DNA binding RNA polymerase II transcription factor recruiting transcription factor activity	0.0401	1	1
positive regulation of high-density lipoprotein particle assembly	0.0401	1	1
positive regulation of secretion of lysosomal enzymes	0.0401	1	1
positive regulation of pancreatic juice secretion	0.0401	1	1
homologous chromosome movement towards spindle pole involved in homologous chromosome segregation	0.0401	1	1
mTOR-FKBP12-rapamycin complex	0.0401	1	1
regulation of carbohydrate utilization	0.0401	1	1
Golgi reassembly	0.0401	1	1
tRNA dimethylallyltransferase activity	0.0401	1	1
catecholamine metabolic process	0.0407681	2	1
response to fluid shear stress	0.0407681	2	1
wound healing	0.0409442	8	2
DNA duplex unwinding	0.0413735	5	1
filopodium	0.0413973	6	2
high-density lipoprotein particle binding	0.0415643	2	1
enucleate erythrocyte differentiation	0.0415643	2	1
coreceptor activity	0.0416406	3	1
mitotic nuclear envelope reassembly	0.0420361	2	1
respiratory burst	0.0420361	2	2
polysomal ribosome	0.0420361	2	2
anterior commissure morphogenesis	0.0420361	2	1
protein localization to mitochondrion	0.0420361	2	2
G-protein coupled receptor signaling pathway coupled to cGMP nucleotide second messenger	0.0420361	2	2
regulation of cholesterol homeostasis	0.0420361	2	1
chromatin silencing	0.0422762	3	1
positive regulation of focal adhesion assembly	0.0422954	3	2
autophagy	0.0423894	9	1
cerebellum development	0.0424481	5	1
structure-specific DNA binding	0.0426095	2	2
regulation of lipid storage	0.0426095	2	2
cellular homeostasis	0.0426095	2	2
positive regulation of protein homooligomerization	0.0426095	2	2
translation repressor activity	0.0426095	2	2
organ formation	0.0429075	2	1
histone H3-K27 methylation	0.0429075	2	1
regulation of cardiac muscle contraction by regulation of the release of sequestered calcium ion	0.0429106	2	1
gamma-aminobutyric acid signaling pathway	0.043209	4	1
positive regulation of neuron apoptotic process	0.0432684	5	1
intracellular receptor signaling pathway	0.0435263	9	2
adrenergic receptor signaling pathway	0.0437409	2	1
regulation of calcium ion-dependent exocytosis	0.0437409	2	1
cofactor metabolic process	0.0438562	8	1
negative regulation of DNA binding	0.0439459	5	2
transforming growth factor beta receptor binding	0.0440499	3	2
histone methyltransferase activity (H3-K4 specific)	0.0440499	4	2
SWI/SNF complex	0.0441482	3	1
multicellular organismal aging	0.0441482	3	1
response to radiation	0.0442423	4	1
negative regulation of planar cell polarity pathway involved in cardiac muscle tissue morphogenesis	0.0445989	1	2
negative regulation of planar cell polarity pathway involved in outflow tract morphogenesis	0.0445989	1	2
canonical Wnt signaling pathway involved in cardiac neural crest cell differentiation involved in heart development	0.0445989	1	2
negative regulation of planar cell polarity pathway involved in pericardium morphogenesis	0.0445989	1	2
negative regulation of planar cell polarity pathway involved in neural tube closure	0.0445989	1	2
negative regulation of planar cell polarity pathway involved in cardiac right atrium morphogenesis	0.0445989	1	2
canonical Wnt signaling pathway involved in regulation of cell proliferation	0.0445989	1	2
coreceptor activity involved in Wnt signaling pathway	0.0445989	1	2
negative regulation of planar cell polarity pathway involved in ventricular septum morphogenesis	0.0445989	1	2
histone H2B conserved C-terminal lysine deubiquitination	0.0445989	1	2
positive regulation of heart rate by epinephrine	0.0445989	1	2
hair follicle cell proliferation	0.0445989	1	3
peripheral nervous system myelin formation	0.0445989	1	3
regulation of muscle cell apoptotic process	0.0445989	1	3
negative regulation of prostaglandin biosynthetic process	0.0445989	1	2
negative regulation of cellular response to testosterone stimulus	0.0445989	1	2
regulation of Golgi organization	0.0445989	1	2
mast cell mediated immunity	0.0445989	1	2
negative regulation of neuron projection regeneration	0.0445989	1	3
protein complex oligomerization	0.0445989	1	2
uniporter activity	0.0445989	1	2
negative regulation of nucleotide-binding oligomerization domain containing 2 signaling pathway	0.0445989	1	2
negative regulation of nucleotide-binding oligomerization domain containing 1 signaling pathway	0.0445989	1	2
establishment of protein localization to vacuole	0.0445989	1	2
negative regulation of toll-like receptor 5 signaling pathway	0.0445989	1	2
negative regulation of CD40 signaling pathway	0.0445989	1	2
steroid receptor RNA activator RNA binding	0.0445989	1	2
negative regulation of DNA-templated transcription initiation	0.0445989	1	2
positive regulation of mitotic cell cycle phase transition	0.0445989	1	2
chondrocyte development involved in endochondral bone morphogenesis	0.0445989	1	2
proteoglycan catabolic process	0.0445989	1	3
negative regulation of cellular response to vascular endothelial growth factor stimulus	0.0445989	1	3
negative regulation of cellular response to hepatocyte growth factor stimulus	0.0445989	1	3
negative regulation of hepatocyte growth factor receptor signaling pathway	0.0445989	1	3
regulation of endothelial tube morphogenesis	0.0445989	1	3
thiamine-containing compound metabolic process	0.0445989	1	2
collagen type II trimer	0.0445989	1	2
cerebellum vasculature morphogenesis	0.0445989	1	3
regulation of calcineurin-NFAT signaling cascade	0.0445989	1	3
DNA demethylation of male pronucleus	0.0445989	1	3
regulation of systemic arterial blood pressure by baroreceptor feedback	0.0445989	1	2
glossopharyngeal nerve development	0.0445989	1	2
alpha-tocopherol omega-hydroxylase activity	0.0445989	2	3
cellular pigment accumulation	0.0445989	1	2
chylomicron remodeling	0.0445989	1	2
centriole assembly	0.0445989	1	2
integrin biosynthetic process	0.0445989	1	2
endoplasmic reticulum-Golgi intermediate compartment organization	0.0445989	1	2
T cell tolerance induction	0.0445989	1	3
metanephric glomerular mesangial cell development	0.0445989	1	2
positive regulation of metanephric mesenchymal cell migration	0.0445989	1	2
metanephric glomerular endothelium development	0.0445989	1	2
negative regulation of interleukin-10 biosynthetic process	0.0445989	1	2
regulation of anoikis	0.0445989	1	2
regulation of receptor biosynthetic process	0.0445989	1	2
forebrain astrocyte development	0.0445989	1	2
U7 snRNA binding	0.0445989	1	2
negative regulation of heat generation	0.0445989	1	2
negative regulation of locomotion involved in locomotory behavior	0.0445989	1	2
negative regulation of multicellular organismal metabolic process	0.0445989	1	2
muscle hypertrophy	0.0445989	1	3
Noc1p-Noc2p complex	0.0445989	1	2
syncytiotrophoblast cell differentiation involved in labyrinthine layer development	0.0445989	1	2
interleukin-33 binding	0.0445989	1	2
interleukin-33 receptor activity	0.0445989	1	2
interleukin-33-mediated signaling pathway	0.0445989	1	2
fibroblast apoptotic process	0.0445989	1	2
positive regulation of macrophage colony-stimulating factor production	0.0445989	1	2
protein linear deubiquitination	0.0445989	1	2
ER-nucleus signaling pathway	0.0445989	1	3
basophil chemotaxis	0.0445989	1	2
lymph vessel morphogenesis	0.0445989	1	2
positive regulation of mRNA polyadenylation	0.0445989	1	3
negative regulation of synaptic vesicle clustering	0.0445989	1	2
negative regulation of cyclin-dependent protein serine/threonine kinase activity involved in G1/S transition of mitotic cell cycle	0.0445989	1	2
sequence-specific DNA binding transcription factor recruiting transcription factor activity	0.0445989	1	2
regulation of branching involved in salivary gland morphogenesis by epithelial-mesenchymal signaling	0.0445989	1	2
tRNA (uracil) methyltransferase activity	0.0445989	1	1
iduronate-2-sulfatase activity	0.0445989	1	1
thyroid hormone catabolic process	0.0445989	1	1
signal transduction involved in mitotic G2 DNA damage checkpoint	0.0445989	1	1
regulation of granulocyte chemotaxis	0.0448882	1	1
polynucleotide 3' dephosphorylation	0.0449283	1	1
heparan sulfate N-acetylglucosaminyltransferase activity	0.0449283	1	1
dihydrolipoyllysine-residue (2-methylpropanoyl)transferase activity	0.0449283	1	1
ovarian follicle atresia	0.0449283	1	1
protein folding in endoplasmic reticulum	0.0449283	1	1
signal transduction downstream of smoothened	0.0449283	1	1
intraciliary anterograde transport	0.0449283	1	1
ferritin receptor activity	0.0449283	1	1
positive regulation of NAD(P)H oxidase activity	0.0449283	1	1
riboflavin metabolic process	0.0449283	1	1
nuclear speck organization	0.0449283	1	1
positive regulation of immune complex clearance by monocytes and macrophages	0.0449283	1	1
guanidinoacetate N-methyltransferase activity	0.0449283	1	1
negative regulation of retinal ganglion cell axon guidance	0.0449283	1	1
very-long-chain-acyl-CoA dehydrogenase activity	0.0449283	1	1
calcium ion export	0.0449283	1	1
negative regulation of mast cell activation involved in immune response	0.0449283	1	1
regulation of organ formation	0.0449283	1	1
adrenal cortex formation	0.0449283	1	1
beta-amyloid formation	0.0449283	1	1
poly-ADP-D-ribose binding	0.0449283	1	1
alpha-amino acid metabolic process	0.0449283	1	1
myosin II binding	0.0449283	1	1
negative regulation of apoptotic process in bone marrow	0.0449283	1	1
positive regulation of complement activation	0.0449283	1	1
liver morphogenesis	0.0449283	1	1
platelet-derived growth factor beta-receptor activity	0.0449283	1	1
smooth muscle cell chemotaxis	0.0449283	1	1
postsynaptic membrane	0.0449864	16	1
membrane tubulation	0.0450941	2	1
Golgi to endosome transport	0.0450941	2	1
negative regulation of systemic arterial blood pressure	0.0451531	2	1
nerve growth factor signaling pathway	0.0451531	2	1
positive regulation of circadian rhythm	0.0451531	2	1
negative regulation of ryanodine-sensitive calcium-release channel activity	0.0451531	2	1
endosome organization	0.0452855	4	1
NAD+ ADP-ribosyltransferase activity	0.0452855	4	1
proteoglycan metabolic process	0.0453179	2	2
myeloid progenitor cell differentiation	0.0453179	2	2
negative regulation of platelet activation	0.0453179	2	2
negative regulation of necroptotic process	0.0453179	2	2
heparan sulfate proteoglycan biosynthetic process	0.0454491	3	2
embryonic placenta development	0.0459837	4	1
TOR signaling	0.046061	3	1
positive regulation of axon extension involved in axon guidance	0.0460847	2	2
double-stranded DNA binding	0.046933	9	1
protein oligomerization	0.0479941	5	2
neuronal postsynaptic density	0.0480141	3	1
activation of JUN kinase activity	0.0480325	4	1
regulation of nitric-oxide synthase activity	0.0480879	2	2
ovulation from ovarian follicle	0.0480879	2	2
extracellular fibril organization	0.0480879	2	2
clathrin-mediated endocytosis	0.0480881	2	1
forebrain dorsal/ventral pattern formation	0.0480881	2	1
nitric-oxide synthase regulator activity	0.0480881	2	1
phosphatidylinositol-4 5-bisphosphate 3-kinase activity	0.0480881	2	1
ncRNA metabolic process	0.0480881	2	1
negative regulation of protein ubiquitination involved in ubiquitin-dependent protein catabolic process	0.0480881	2	1
cytidine deaminase activity	0.0480881	2	1
membrane protein intracellular domain proteolysis	0.0480881	2	1
histone lysine methylation	0.0482711	4	1
response to cholesterol	0.0483525	2	2
sodium channel complex	0.0483525	2	1
endosome lumen	0.0485714	1	1
prolactin receptor activity	0.0485714	1	1
positive regulation of T-helper cell differentiation	0.0485714	1	1
glycine amidinotransferase activity	0.0485714	1	1
negative regulation of dendritic cell antigen processing and presentation	0.0485714	1	1
negative regulation of antigen processing and presentation of peptide or polysaccharide antigen via MHC class II	0.0485714	1	1
negative regulation of cGMP-mediated signaling	0.0485714	1	1
phosphatidylinositol 3-kinase catalytic subunit binding	0.0485714	1	1
cellular response to decreased oxygen levels	0.0485714	1	1
positive regulation of axon extension involved in regeneration	0.0485714	1	1
MAPK export from nucleus	0.0485714	1	1
transferrin receptor activity	0.0485714	1	1
inactivation of MAPKK activity	0.0485714	1	1
beta3-adrenergic receptor activity	0.0485714	1	1
dolichol biosynthetic process	0.0485714	1	1
optic cup structural organization	0.0485714	1	1
regulation of mRNA stability involved in response to stress	0.0485714	1	1
chemokine (C-C motif) ligand 21 binding	0.0485714	1	1
positive regulation of hypersensitivity	0.0485714	1	1
chemokine (C-C motif) ligand 19 signaling pathway	0.0485714	1	1
chemokine (C-C motif) ligand 19 binding	0.0485714	1	1
C-C motif chemokine 19 receptor activity	0.0485714	1	1
positive regulation of glycoprotein biosynthetic process involved in immunological synapse formation	0.0485714	1	1
C-C motif chemokine 21 receptor activity	0.0485714	1	1
chemokine (C-C motif) ligand 21 signaling pathway	0.0485714	1	1
regulation of interleukin-1 beta secretion	0.0485714	1	1
growth hormone receptor complex	0.0485714	1	1
growth hormone receptor activity	0.0485714	1	1
endocannabinoid signaling pathway	0.0485714	1	1
biotin transport	0.0485714	1	1
cysteine-type endopeptidase activity involved in execution phase of apoptosis	0.0485714	1	1
peptidyl-proline hydroxylation to 3-hydroxy-L-proline	0.0485714	1	1
cellular response to iron ion starvation	0.0485714	1	1
inactivation of X chromosome by DNA methylation	0.0485714	1	1
deoxyadenosine catabolic process	0.0485714	1	1
negative regulation of penile erection	0.0485714	1	1
xanthine biosynthetic process	0.0485714	1	1
purine nucleotide salvage	0.0485714	1	1
negative regulation of adenosine receptor signaling pathway	0.0485714	1	1
clathrin-sculpted glutamate transport vesicle membrane	0.0485714	1	1
glandular epithelial cell maturation	0.0485714	1	1
nerve growth factor processing	0.0485714	1	1
nerve growth factor receptor binding	0.0485714	1	1
RNA polymerase II transcription corepressor binding	0.0485714	1	1
transmission of virus	0.0485714	1	1
positive regulation of nucleocytoplasmic transport	0.0485714	1	1
development involved in symbiotic interaction	0.0485714	1	1
negative regulation of transcription from RNA polymerase II promoter in response to UV-induced DNA damage	0.0485714	1	1
apoptotic process in bone marrow	0.0485714	1	1
positive regulation of muscle tissue development	0.0485714	1	1
positive regulation of mitochondrial DNA metabolic process	0.0485714	1	1
putamen development	0.0485714	1	1
caudate nucleus development	0.0485714	1	1
insulin catabolic process	0.0485714	1	1
positive regulation of cell proliferation involved in kidney development	0.0485714	1	1
cyclin-dependent protein kinase activating kinase activity	0.0485714	1	1
endothelin B receptor binding	0.0485714	1	1
phospholipase D-activating G-protein coupled receptor signaling pathway	0.0485714	1	1
endothelin A receptor binding	0.0485714	1	1
transcription export complex 2	0.0485714	1	1
primary heart field specification	0.0485714	1	1
sinoatrial valve morphogenesis	0.0485714	1	1
glycine import	0.0485714	1	1
sublamina densa	0.0485714	1	1
DH domain binding	0.0485714	1	1
positive regulation of Rho guanyl-nucleotide exchange factor activity	0.0485714	1	1
negative regulation of icosanoid secretion	0.0485714	1	1
negative regulation of chronic inflammatory response to antigenic stimulus	0.0485714	1	1
acetylcholine-gated cation channel activity	0.0485714	1	1
positive regulation of cell growth involved in cardiac muscle cell development	0.0485714	1	1
negative regulation of zinc ion transmembrane import	0.0485714	1	1
zinc ion transmembrane transporter activity	0.0486178	3	1
negative regulation of platelet aggregation	0.0493454	2	1
negative regulation of circadian rhythm	0.0493454	2	1
Golgi lumen	0.04943	4	1
nuclear transcription factor complex	0.0495809	2	1
lamin binding	0.0495809	2	1
cardiac muscle cell development	0.0495809	2	1
MLL5-L complex	0.0497883	2	1
varicosity	0.0497883	2	1
mast cell degranulation	0.0497883	2	1
bone trabecula formation	0.0497883	2	1
dioxygenase activity	0.0499239	3	1

## Sheet: 6. GO_embryo dev S embryos
GO term	miRNAs	number genes		hsa-miR-372-3p	hsa-miR-371a-5p	hsa-miR-302b-3p
post-embryonic development (GO:0009791)	hsa-miR-372-3p	13		ATG7	RC3H2	SMAD2
	hsa-miR-371a-5p	7		SMAD2	SCN9A	DICER1
	hsa-miR-302b-3p	11		PLAGL2	NR4A2	PLAGL2
				SEMA3C	SLC8A1	HEG1
				NR4A2	PSEN1	TIPARP
				HEG1	ARID5B	TP73
				TIPARP	TET2	SOX6
				SERP1		TAPT1
				TP73		ARID5B
				MECP2		ALX4
				ALX4		TET2
				USP9X
				BCL11B
embryonic placenta development (GO:0001892)	hsa-miR-7-5p	4		hsa-miR-7-5p
				EGFR
				MED1
				SLC8A1
				SP1
in utero embryonic development (GO:0001701)	hsa-miR-372-3p	16		hsa-miR-372-3p	hsa-miR-302b-3p
	hsa-miR-302b-3p	18		SMAD2	SMAD2
				PTCH1	PTCH1
				MKL2	MIB1
				MIB1	TSHZ3
				TSHZ3	HEG1
				HEG1	RBBP6
				KIDINS220	KIDINS220
				USP9X	SOX6
				MBNL1	TAPT1
				UBR3	MBNL1
				TMEM100	UBR3
				NCKAP1	ZBTB18
				UBE2B	NCKAP1
				ZFPM2	UBE2B
				TGFBR2	ZFPM2
				GRIN2B	TANC2
					TGFBR2
					NR2F2
embryonic organ morphogenesis (GO:0048562)	hsa-miR-371a-5p	2		hsa-miR-371a-5p
				NEUROD1
				HOXC4
embryonic process involved in female pregnancy (GO:006013	hsa-miR-371a-5p	2		hsa-miR-371a-5p
				CITED2
				ACSL4
negative regulation of prostaglandin secretion (GO:0032307)	hsa-miR-371a-5p	1		hsa-miR-371a-5p
				ACSL4
negative regulation of prostaglandin biosynthetic process (GO:0031393)	hsa-miR-29c-3p	1		hsa-miR-29c-3p	hsa-miR-29b-3p
	hsa-miR-29b-3p	1		SIRT1	SIRT1
response to prostaglandin F (GO:0034696)	hsa-let-7a-5p	2		hsa-let-7a-5p
				YY1
				EDN1
cellular response to steroid hormone stimulus (GO:0071383)	hsa-miR-371a-5p	3		hsa-miR-371a-5p
				ATP1A2
				MGARP
				MED1
steroid receptor RNA activator RNA binding (GO:0002153)	hsa-miR-29c-3p	1		hsa-miR-29c-3p	hsa-miR-29b-3p
	hsa-miR-29b-3p	1		THRA	THRA
steroid biosynthetic process (GO:0006694)	hsa-let-7a-5p	5		hsa-let-7a-5p
				PRLR
				PBX1
				GALE
				CYP19A1
				SDR42E1
response to mechanical stimulus (GO:0009612)	hsa-let-7a-5p	7		hsa-let-7a-5p
				THBS1
				PTCH1
				MEIS2
				COL3A1
				COL1A1
				NGF
				ACTA1
cellular lipid metabolic process (GO:0044255)	hsa-miR-372-3p	7		hsa-miR-372-3p	hsa-miR-371a-5p	hsa-miR-7-5p	hsa-miR-302b-3p
	hsa-miR-371a-5p	7		NPAS2	FAR2	APOA2	CROT
	hsa-miR-7-5p	9		CROT	MED1	TGS1	GK
	hsa-miR-302b-3p	8		PPARA	NFYB	NFYA	AGPS
				ELOVL6	NRF1	MED1	LCLAT1
				RGL1	FAR1	MMAA	ELOVL6
				ABCA1	ELOVL7	NR1H2	RGL1
				ACSL6	ACSL4	SP1	ABCA1
						ACSL4	ACSL6
						PPARGC1B
negative regulation of lipid binding (GO:1900131)	hsa-miR-371a-5p	1		hsa-miR-371a-5p
				PEX19

## Sheet: 7. GO_miRNAs up in L embryos
GO Category	p-value	#genes	#miRNAs
cellular protein localization	0.0188451	15	3
cellular_component	1.51588e-12	3496	8
cloaca development	0.0352215	1	1
pronephric duct morphogenesis	0.0302666	1	1
positive regulation of receptor internalization	0.0450416	2	1
positive regulation of polarized epithelial cell differentiation	0.0252863	1	1
specification of axis polarity	0.0252863	1	1
photoreceptor outer segment	0.04703	3	1
pronephric nephron tubule morphogenesis	0.00510901	1	1
organelle	4.15609e-49	2273	8
molecular_function	5.44366e-16	3474	8
cytosol	4.70866e-11	592	7
synaptic transmission	1.5035e-05	93	6
cell-cell signaling	4.09261e-05	123	5
positive regulation of peptidyl-serine phosphorylation	0.00553157	9	2
ion binding	1.20809e-29	1443	8
neurotrophin TRK receptor signaling pathway	3.93201e-12	97	8
fibroblast growth factor receptor signaling pathway	1.58868e-08	61	8
cellular protein modification process	9.71576e-29	628	8
regulation of kainate selective glutamate receptor activity	0.0202805	1	1
ionotropic glutamate receptor binding	0.032337	2	1
small molecule metabolic process	4.22946e-06	475	7
catabolic process	3.50907e-08	420	7
cellular nitrogen compound metabolic process	2.08967e-23	1097	8
syncytiotrophoblast cell differentiation involved in labyrinthine layer development	0.0202805	1	1
enzyme binding	5.62222e-10	320	8
regulation of chorionic trophoblast cell proliferation	0.010192	1	1
Wnt-protein binding	0.0360399	3	1
regulation of tight junction assembly	0.00964079	5	2
anterior/posterior axis specification embryo	0.0450416	2	1
branching involved in labyrinthine layer morphogenesis	0.0131004	2	1
cell maturation	0.00882269	4	1
in utero embryonic development	0.000932049	72	4
Notch signaling pathway	1.66172e-05	38	4
constitutive protein ectodomain proteolysis	0.0202805	1	3
SH3 domain binding	0.0397643	17	2
extracellular matrix disassembly	0.000285674	23	4
epidermal growth factor receptor signaling pathway	1.82062e-09	78	8
transcription DNA-templated	3.32677e-05	323	5
biosynthetic process	7.3651e-12	870	8
transferase activity transferring acyl groups	0.0383641	8	1
intracellular transport	0.002276	10	3
formin-nucleated actin cable assembly	0.0450558	1	1
ubiquitin-dependent protein catabolic process	0.0114038	31	2
protein deubiquitination	0.00291443	5	1
ubiquitin-specific protease activity	0.00327771	21	4
ubiquitinyl hydrolase activity	0.00124943	13	3
nucleic acid binding transcription factor activity	2.27564e-09	243	8
transcription initiation from RNA polymerase II promoter	1.44048e-05	50	5
nucleoplasm	3.71236e-06	248	7
positive regulation of transcription DNA-templated	0.000216635	67	2
regulation of osteoclast differentiation	0.020463	2	1
enzyme regulator activity	4.95372e-06	179	7
Rac GTPase activator activity	0.0312645	2	1
negative regulation of transcription DNA-templated	0.0274431	16	1
histone methyltransferase activity (H3-K4 specific)	0.0379106	2	1
NAD(P)+ nucleosidase activity	0.0252863	1	2
negative regulation of exocytosis	0.0499355	1	1
regulation of SNARE complex assembly	0.0252863	1	1
gene expression	1.52712e-10	148	8
adenylate cyclase-activating adrenergic receptor signaling pathway	0.0499355	1	1
blood coagulation	8.09819e-10	129	8
cellular response to glucagon stimulus	0.0291632	2	1
regulation of insulin secretion	0.000941217	24	4
dendrite	0.0129721	32	2
cognition	0.0293558	3	1
intrinsic component of membrane	0.0187063	2	1
positive regulation of Ras GTPase activity	0.00241235	11	3
cAMP biosynthetic process	0.0438209	2	1
energy reserve metabolic process	0.00841141	19	4
cytoplasmic vesicle	0.00388797	80	4
response to parathyroid hormone	0.0499355	1	1
D1 dopamine receptor binding	0.00900603	2	1
inositol phosphate metabolic process	0.000137878	13	3
epidermal growth factor-activated receptor activity	0.0499355	1	1
histone binding	0.0414741	5	1
protein binding transcription factor activity	1.33782e-08	121	7
regulation of transcription elongation from RNA polymerase II promoter	0.0401512	1	1
negative regulation of translation involved in gene silencing by miRNA	0.000224667	7	6
miRNA binding	0.00534326	7	3
phosphatidylinositol-mediated signaling	7.51949e-07	36	6
micro-ribonucleoprotein complex	0.00128188	5	5
mRNA catabolic process	0.00560992	3	1
RISC complex	0.00170205	7	5
Fc-epsilon receptor signaling pathway	2.50232e-13	61	8
endosome	0.000168951	129	5
secretion	0.00419915	2	1
structural constituent of tooth enamel	0.0450558	1	1
neuronal cell body	0.00326927	54	3
filopodium	0.00318887	5	1
negative regulation of signal transduction	0.00988097	7	2
hedgehog family protein binding	0.0450558	1	1
beta-catenin binding	0.0435554	4	1
ATP-dependent chromatin remodeling	0.0118574	3	1
cell motility	3.85247e-05	108	6
positive regulation of sodium ion transport	0.000367063	10	3
definitive hemopoiesis	0.0475202	2	1
T follicular helper cell differentiation	0.00179287	2	2
limb development	0.0249494	6	2
ureteric bud development	0.0127405	10	2
spinal cord anterior/posterior patterning	0.0202805	1	1
optic placode formation involved in camera-type eye formation	0.0369687	1	2
organ induction	0.0296104	3	2
insulin receptor signaling pathway	3.93507e-05	41	5
fibroblast growth factor receptor binding	0.0144303	3	1
forebrain development	0.024033	5	1
collagen type VII trimer	0.00510901	1	1
protein folding in endoplasmic reticulum	0.0252863	1	1
negative regulation of protein phosphorylation	0.0235312	4	1
ATPase activator activity	0.0271212	2	1
positive regulation of synaptic vesicle uncoating	0.00510901	1	3
phosphatidylinositol biosynthetic process	0.00136222	13	4
synaptic vesicle uncoating	0.0352215	1	1
phospholipid metabolic process	0.00477918	29	4
phosphatidylinositol phosphate 5-phosphatase activity	0.0450558	1	1
regulation of synaptic vesicle membrane organization	0.00510901	1	3
blood vessel maturation	0.0102949	2	1
phosphatidylinositol-3 4-bisphosphate 4-phosphatase activity	0.0302666	1	1
phosphatidylinositol-4 5-bisphosphate 4-phosphatase activity	0.0302666	1	1
kidney morphogenesis	0.0271212	2	1
sensory perception of touch	0.0499355	1	1
kidney smooth muscle cell differentiation	0.0202805	1	1
ureteric peristalsis	0.0202805	1	1
positive regulation of mitotic cell cycle phase transition	0.0202805	1	2
glutamate secretion	0.000901208	3	1
neurotrophin TRKB receptor binding	0.0152491	1	1
response to fluoxetine	0.0152491	1	1
nerve development	0.0232179	3	2
response to potassium ion	0.0302666	1	1
response to nerve growth factor	0.0152491	1	1
cellular response to nerve growth factor stimulus	0.0219882	6	2
cellular response to norepinephrine stimulus	0.0450558	1	1
taste bud development	0.0352215	1	1
response to L-glutamate	0.0252863	1	1
neural tube closure	0.00520012	6	1
commissural neuron axon guidance	0.0123711	3	2
chromatin organization	0.0207752	10	2
regulation of transcription from RNA polymerase II promoter in response to hypoxia	0.00034187	5	3
erythrocyte differentiation	0.011789	4	1
transforming growth factor beta receptor activity type I	0.00419915	2	1
activin receptor signaling pathway	0.0232179	4	2
regulation of ossification	0.0232179	4	2
endocardial cushion cell fate commitment	0.0202805	1	1
activin receptor activity type I	0.00261338	2	1
activin receptor complex	0.0499355	1	1
activin binding	0.00467275	6	3
transforming growth factor beta binding	0.0356396	2	1
SCAR complex	0.00445341	3	2
actin polymerization or depolymerization	0.0213661	2	1
positive regulation of Arp2/3 complex-mediated actin nucleation	0.00612981	2	2
Rac GTPase binding	0.0172947	3	1
transcription coactivator activity	0.0120082	9	1
gene silencing by RNA	0.0360399	3	1
calcium ion-dependent exocytosis	0.00229155	3	1
membrane fusion	0.0277975	7	3
cAMP-dependent protein kinase regulator activity	0.020463	2	1
cAMP-dependent protein kinase complex	0.0213661	2	1
Ras guanyl-nucleotide exchange factor activity	0.00461266	5	2
cardiac muscle cell action potential involved in contraction	0.0102949	2	1
cardiac muscle cell action potential	0.000713559	2	1
cell-cell signaling involved in cardiac conduction	0.0202805	1	1
intermediate filament binding	0.00465005	2	1
sodium channel regulator activity	0.00654491	6	3
membrane docking	0.0202805	1	1
positive regulation of protein transport	0.00779538	2	1
potassium channel regulator activity	0.0111753	3	1
regulation of neuron death	0.0281347	2	1
negative regulation of protein ubiquitination	0.0249494	3	1
sulfur amino acid metabolic process	0.0109681	2	1
vitamin metabolic process	0.0122073	12	3
methionine synthase activity	0.0302666	1	1
cellular metabolic process	0.0155746	5	1
pteridine-containing compound metabolic process	0.0302666	1	1
carnitine shuttle	0.0499355	1	1
integral component of mitochondrial outer membrane	0.0345247	2	1
histone H4-K5 acetylation	0.0367683	2	1
histone H4-K8 acetylation	0.0379106	2	1
regulation of thyroid hormone generation	0.0302666	1	1
ligand-dependent nuclear receptor transcription coactivator activity	0.0360399	3	1
regulation of hormone biosynthetic process	0.0450558	1	1
NAD+ synthase (glutamine-hydrolyzing) activity	0.0352215	1	1
nuclear-transcribed mRNA catabolic process deadenylation-dependent decay	0.00175263	7	3
exoribonuclease activity producing 5'-phosphomonoesters	0.00510901	1	3
tRNA methyltransferase activity	0.0499355	1	1
N-acetyl-beta-glucosaminyl-glycoprotein 4-beta-N-acetylgalactosaminyltransferase activity	0.0302666	1	1
ureteric bud invasion	0.00113907	2	1
hormone secretion	0.0499355	1	1
G-protein coupled receptor internalization	0.0131004	2	1
blood circulation	0.0462747	2	1
adrenomedullin receptor binding	0.0152491	1	1
nuclear-transcribed mRNA poly(A) tail shortening	0.0139546	7	4
25-hydroxycholecalciferol-24-hydroxylase activity	0.0202805	1	1
vitamin D receptor signaling pathway	0.0202805	1	1
1-alpha 25-dihydroxyvitamin D3 24-hydroxylase activity	0.0252863	1	1
vitamin D catabolic process	0.0401512	1	1
negative regulation of glucocorticoid mediated signaling pathway	0.0369687	1	2
negative regulation of endoplasmic reticulum unfolded protein response	0.0186577	1	3
positive regulation of prolactin signaling pathway	0.0186577	1	3
cardiac chamber development	0.0302666	1	1
nBAF complex	0.0291632	2	1
nucleosome disassembly	0.032337	2	1
SWI/SNF complex	0.0311063	5	2
optic cup formation involved in camera-type eye development	0.0401512	1	1
intracellular estrogen receptor signaling pathway	0.0241728	2	1
nucleosome mobilization	0.0401512	1	1
placenta blood vessel development	0.0170172	2	1
npBAF complex	0.020463	2	1
regulation of vacuole organization	0.0202805	1	1
regulation of inositol 1 4 5-trisphosphate-sensitive calcium-release channel activity	0.0302666	1	1
endoplasmic reticulum localization	0.0202805	1	1
negative regulation of endothelial cell migration	0.0390664	2	1
regulation of endothelial cell proliferation	0.0352215	1	1
positive regulation of chondrocyte differentiation	0.0217806	5	3
desensitization of G-protein coupled receptor protein signaling pathway by arrestin	0.0352215	1	1
alpha-1A adrenergic receptor binding	0.0202805	1	1
type 2A serotonin receptor binding	0.0401512	1	1
negative regulation of natural killer cell mediated cytotoxicity	0.0499355	1	1
angiotensin receptor binding	0.0401512	1	1
alpha-1B adrenergic receptor binding	0.0252863	1	1
negative regulation of GTPase activity	0.0195763	2	1
follicle-stimulating hormone receptor binding	0.0202805	1	1
mitochondrial pyruvate dehydrogenase complex	0.00113907	2	1
pyruvate metabolic process	0.0402355	2	1
hypoxia-inducible factor-1alpha signaling pathway	0.0401512	1	1
regulation of acetyl-CoA biosynthetic process from pyruvate	0.00612981	2	1
direct ligand regulated sequence-specific DNA binding transcription factor activity	0.0401512	1	1
intracellular receptor signaling pathway	0.00686998	7	2
ligand-activated sequence-specific DNA binding RNA polymerase II transcription factor activity	0.0164509	4	1
cellular response to sterol	0.0401512	1	1
transcription coactivator binding	0.0450558	1	1
regulation of epithelial cell differentiation involved in kidney development	0.0202805	1	1
epithelial tube morphogenesis	0.0202805	1	1
negative regulation of type I interferon production	0.0195763	5	2
dendritic cell proliferation	0.0401512	1	1
type I interferon production	0.010192	1	1
oligodendrocyte cell fate specification	0.0499355	1	1
citrate (Si)-synthase activity	0.0450558	1	1
acireductone dioxygenase [iron(II)-requiring] activity	0.0450558	1	1
polyamine metabolic process	0.00666465	2	1
negative regulation of heat generation	0.0202805	1	2
positive regulation of adrenergic receptor signaling pathway	0.0352215	1	1
negative regulation of locomotion involved in locomotory behavior	0.0202805	1	2
negative regulation of multicellular organismal metabolic process	0.0202805	1	2
beta-3 adrenergic receptor binding	0.0401512	1	1
neural crest cell migration involved in sympathetic nervous system development	0.0186577	1	2
olfactory bulb development	0.010843	9	3
sensory system development	0.0369687	1	2
neuropilin binding	0.00719602	2	3
regulation of skeletal muscle contraction via regulation of action potential	0.0202805	1	1
relaxation of skeletal muscle	0.0352215	1	1
regulation of resting membrane potential	0.0459962	2	2
negative regulation of epithelial cell proliferation involved in lung morphogenesis	0.0186577	1	2
principal sensory nucleus of trigeminal nerve development	0.0369687	1	2
lung ciliated cell differentiation	0.0186577	1	2
negative regulation of mesenchymal cell proliferation involved in lung development	0.0369687	1	2
negative regulation of polyamine transmembrane transport	0.0401512	1	1
dihydrolipoyllysine-residue acetyltransferase activity	0.0401512	1	1
establishment or maintenance of actin cytoskeleton polarity	0.0401512	1	1
kidney epithelium development	0.0202805	1	1
inductive cell-cell signaling	0.0252863	1	1
chromocenter	0.026123	2	1
olfactory bulb mitral cell layer development	0.0499355	1	1
calcium channel regulator activity	0.00606662	3	1
negative regulation of thioredoxin peroxidase activity by peptidyl-threonine phosphorylation	0.0202805	1	2
positive regulation of protein autoubiquitination	0.0401512	1	1
regulation of neuroblast proliferation	0.0352215	1	1
regulation of dopamine receptor signaling pathway	0.0352215	1	1
cellular response to dopamine	0.0302666	1	1
negative regulation of protein processing involved in protein targeting to mitochondrion	0.00510901	1	3
negative regulation of protein targeting to mitochondrion	0.0202805	1	2
negative regulation of peroxidase activity	0.0302666	1	1
regulation of synaptic vesicle transport	0.0302666	1	1
negative regulation of late endosome to lysosome transport	0.00510901	1	3
peroxidase inhibitor activity	0.0202805	1	2
regulation of neuron maturation	0.0202805	1	2
regulation of kidney size	0.0202805	1	2
GTP-dependent protein kinase activity	0.0202805	1	2
cytoplasmic side of mitochondrial outer membrane	0.0202805	1	2
AF-2 domain binding	0.0113136	3	3
chloride channel regulator activity	0.00227258	2	1
branch elongation involved in ureteric bud branching	0.0202805	1	1
mesonephric epithelium development	0.0202805	1	1
regulation of transcription involved in lymphatic endothelial cell fate commitment	0.0401512	1	1
radial pattern formation	0.0202805	1	1
diphosphoinositol polyphosphate catabolic process	0.0202805	1	1
diadenosine polyphosphate catabolic process	0.00510901	1	1
biological_process	9.07351e-12	3221	7
platelet activation	3.04848e-07	50	4
platelet degranulation	0.0111606	10	2
vesicle-mediated transport	0.000581065	166	4
positive regulation of B cell proliferation	0.0243127	7	1
chromatin modification	0.0483735	14	1
RING-like zinc finger domain binding	0.0271595	2	1
nuclear body	0.0108655	12	2
PcG protein complex	0.0046875	8	1
protein complex	6.91031e-11	824	7
heterochromatin	0.0178522	7	1
negative regulation of transcription from RNA polymerase II promoter	0.00522867	84	2
symbiosis encompassing mutualism through parasitism	1.29599e-09	128	7
viral process	3.65434e-08	103	5
transcription corepressor activity	0.00573577	34	3
anatomical structure formation involved in morphogenesis	0.00824982	50	2
RNA polymerase II transcription regulatory region sequence-specific DNA binding transcription factor activity involved in negative regulation of transcription	0.00198151	8	2
trophoblast giant cell differentiation	0.0319838	4	1
axon guidance	4.35769e-09	105	4
phosphatidylinositol-4 5-bisphosphate binding	0.00185597	10	1
regulation of actin phosphorylation	0.00999345	1	2
actin monomer binding	0.0069289	6	2
cytoskeletal protein binding	3.10472e-11	192	7
lipid binding	0.0308461	38	1
phosphatidylinositol 3-kinase binding	0.022943	5	1
cell proliferation	0.00964881	120	4
JAK-STAT cascade involved in growth hormone signaling pathway	4.04086e-05	6	2
mammary gland development	0.0206117	10	2
positive regulation of fatty acid beta-oxidation	0.020527	3	1
innate immune response	0.0062095	79	3
negative regulation of sodium ion transmembrane transporter activity	0.0154688	2	1
macromolecular complex assembly	7.70346e-11	208	6
cellular component assembly	1.67146e-12	310	6
regulation of ryanodine-sensitive calcium-release channel activity	0.0110523	4	1
protein complex assembly	7.15207e-10	181	6
regulation of cell communication by electrical coupling	0.0122066	2	1
regulation of generation of L-type calcium current	0.0218209	1	1
regulation of histone deacetylase activity	0.0218209	1	1
regulation of cardiac muscle cell action potential	0.0218209	1	1
negative regulation of sodium ion transmembrane transport	0.0092886	2	1
relaxation of cardiac muscle	0.00251142	7	4
sodium channel inhibitor activity	0.0066196	3	2
cytokine-mediated signaling pathway	0.0395615	20	1
regulation of release of sequestered calcium ion into cytosol by sarcoplasmic reticulum	0.0301616	4	1
regulation of cell communication by electrical coupling involved in cardiac conduction	0.03164	2	1
regulation of cardiac muscle cell action potential involved in regulation of contraction	0.0218209	1	1
microtubule organizing center	4.95193e-07	100	4
lens induction in camera-type eye	0.0174053	3	2
RNA polymerase II core promoter proximal region sequence-specific DNA binding transcription factor activity involved in positive regulation of transcription	2.98251e-05	33	2
nucleobase-containing compound catabolic process	4.77314e-05	190	6
activation of transmembrane receptor protein tyrosine kinase activity	0.0347934	3	1
ornithine decarboxylase activator activity	0.0154688	2	1
JAK-STAT cascade	0.0235124	6	1
prostate gland growth	0.00447271	5	3
T cell activation	0.0016499	9	1
postsynaptic density	0.00536874	25	3
beta-1 adrenergic receptor binding	0.0229608	2	1
synapse	0.0334574	50	2
cytoplasmic transport	0.00469255	3	2
type II activin receptor binding	0.00833505	3	2
positive regulation of neuron projection development	0.00214649	17	2
negative regulation of activin receptor signaling pathway	0.0404336	3	1
membrane organization	1.78196e-06	148	6
nerve growth factor signaling pathway	0.018541	4	2
protein serine/threonine phosphatase inhibitor activity	0.0363882	2	1
mitotic cell cycle	3.13279e-07	97	6
Golgi membrane	0.0113153	31	1
phagocytic vesicle	0.0163413	8	1
GDP binding	0.00723194	10	1
nucleocytoplasmic transport	0.000130418	53	3
phosphatase regulator activity	0.00387511	3	1
developmental pigmentation	0.0294087	5	1
nervous system development	2.64475e-06	106	5
positive regulation of neuron death	0.00762784	4	1
1-phosphatidylinositol binding	0.0217714	5	1
neurofibrillary tangle	0.0413902	2	1
histone methyltransferase complex	0.0385495	5	2
negative regulation of histone methylation	0.00237564	2	2
adult locomotory behavior	0.0261811	10	1
intrinsic apoptotic signaling pathway	0.000375186	15	3
adult walking behavior	0.0470236	7	1
positive regulation of ligand-dependent nuclear receptor transcription coactivator activity	0.0271595	2	1
cytoskeleton organization	5.99854e-06	102	3
endocrine pancreas development	0.00939372	13	2
atrial septum primum morphogenesis	0.00837755	3	2
mitral valve morphogenesis	0.0271595	2	1
core promoter sequence-specific DNA binding	0.0120344	11	2
positive regulation of N-terminal peptidyl-lysine acetylation	0.0198872	1	2
female gonad development	0.014085	6	1
odontogenesis of dentin-containing tooth	0.0136674	15	2
cellular protein metabolic process	5.89015e-05	82	4
O-glycan processing	0.00318111	6	1
post-translational protein modification	9.04527e-09	40	4
nuclear localization sequence binding	0.00895366	3	1
smooth muscle cell proliferation	0.0229608	2	1
polysome	0.0158871	8	2
cell death	8.3198e-06	204	6
positive regulation of macroautophagy	0.0319838	4	1
response to vitamin E	0.0216157	5	2
snRNA transcription from RNA polymerase II promoter	0.0295922	3	1
extracellular matrix organization	3.28684e-06	67	3
cell junction organization	0.00107752	25	3
Rho protein signal transduction	0.020236	8	1
cell junction assembly	0.00030516	18	3
learning	0.00633414	11	1
positive regulation of synapse assembly	0.0437012	5	1
negative regulation of axonogenesis	0.0267058	4	1
regulation of T-helper cell differentiation	0.0431661	1	1
kinase inhibitor activity	0.0413902	2	1
mammary placode formation	0.0466328	2	1
cerebellum morphogenesis	0.0434159	3	1
positive regulation of phosphorylation	0.0378074	6	1
insulin-like growth factor receptor signaling pathway	0.0086534	8	2
G1/S transition of mitotic cell cycle	0.00593287	28	3
integrin alpha2-beta1 complex	0.0229608	2	1
regulation of collagen catabolic process	0.0122066	2	1
neuron projection development	0.023319	18	2
integrin alpha8-beta1 complex	0.00673176	2	1
leukocyte migration	0.00178522	24	4
integrin alpha9-beta1 complex	0.0092886	2	1
cell adhesion molecule binding	0.0379092	8	1
mesodermal cell differentiation	0.0130824	4	1
telethonin binding	0.0190588	2	1
positive regulation of sodium ion transmembrane transporter activity	0.0413902	2	1
retrograde transport endosome to Golgi	0.0216694	8	1
interkinetic nuclear migration	0.0347934	3	1
platelet-derived growth factor receptor signaling pathway	0.0406287	6	1
negative regulation of arachidonic acid secretion	0.0431661	1	1
proteasome-mediated ubiquitin-dependent protein catabolic process	0.0192618	20	2
paraxial mesoderm morphogenesis	0.0229608	2	1
post-embryonic development	0.0462943	13	1
RNA polymerase II core promoter proximal region sequence-specific DNA binding	0.000291397	50	4
euchromatin	0.037559	3	1
neuron-neuron synaptic transmission	0.0296708	5	2
glycerophospholipid biosynthetic process	0.0138772	12	2
regulation of transcription from RNA polymerase III promoter	0.0363882	2	1
regulation of synaptic plasticity	0.00900012	8	1
cGMP metabolic process	0.00251632	3	1
autophagic vacuole	0.0482514	6	1
positive regulation of regulated secretory pathway	0.0466328	2	1
facial nucleus development	0.0466328	2	1
protein ubiquitination involved in ubiquitin-dependent protein catabolic process	0.00313079	20	2
actin filament depolymerization	0.0465049	3	1
cellular component disassembly involved in execution phase of apoptosis	6.0384e-05	13	4
neuron cell-cell adhesion	0.00557858	6	3
viral entry into host cell	0.0496993	3	1
HLH domain binding	0.0271595	2	1
positive regulation of insulin receptor signaling pathway	0.0345455	5	2
negative regulation of cellular senescence	0.020527	3	1
positive regulation of cAMP-dependent protein kinase activity	0.0466328	2	1
bHLH transcription factor binding	0.0402232	5	1
cellular ketone metabolic process	0.0431661	1	1
alcohol dehydrogenase [NAD(P)+] activity	0.0218209	1	1
early endosome to late endosome transport	0.0204964	5	2
endosome to lysosome transport	0.0466612	6	1
vacuolar transport	0.00157502	17	4
regulation of interferon-gamma-mediated signaling pathway	0.0166669	3	1
protein phosphatase regulator activity	0.0363882	2	1
negative regulation of sodium ion transport	0.012553	2	2
protein N-linked glycosylation via asparagine	1.22884e-05	17	2
protein targeting to lysosome	0.011119	5	2
regulation of dopamine uptake involved in synaptic transmission	0.0324307	3	2
ventricular system development	0.0399057	4	1
heart growth	0.0405648	1	2
muscle filament sliding	0.000746548	9	2
skeletal muscle myosin thick filament assembly	0.0363882	2	1
response to type III interferon	0.0431661	1	1
voltage-gated sodium channel complex	0.0155563	5	1
neuronal action potential	0.0127115	6	1
voltage-gated sodium channel activity	0.0402232	5	1
calcium-dependent protein serine/threonine phosphatase activity	0.03164	2	1
calcineurin complex	0.0066196	3	1
positive regulation of protein insertion into mitochondrial membrane involved in apoptotic signaling pathway	0.000924414	11	4
positive regulation of potassium ion transport	0.0321375	3	1
regulation of dopamine metabolic process	0.00762784	4	1
androgen receptor binding	0.025591	6	1
histone H3-K9 dimethylation	0.0190588	2	1
NLS-bearing protein import into nucleus	0.0248356	5	3
L-alanine transport	0.0117113	3	1
extrinsic component of endosome membrane	0.03164	2	1
RNA transport	0.0413902	2	1
retinoid X receptor binding	0.0284023	4	1
glandular epithelial cell development	0.0229608	2	1
nucleobase-containing small molecule metabolic process	0.0322853	5	1
purine nucleotide catabolic process	0.0363882	2	1
positive regulation of transcription from RNA polymerase III promoter	0.0465049	3	1
dystrophin-associated glycoprotein complex	0.0442479	4	1
Fc-gamma receptor signaling pathway involved in phagocytosis	3.51582e-05	19	4
cellular response to extracellular stimulus	0.042045	4	1
AP-1 adaptor complex binding	0.0466328	2	1
AP-3 adaptor complex binding	0.0271595	2	1
positive regulation of nuclear-transcribed mRNA catabolic process deadenylation-dependent decay	0.00923705	4	3
miRNA metabolic process	0.0039338	5	3
positive regulation of nuclear-transcribed mRNA poly(A) tail shortening	0.00151526	5	3
pre-miRNA processing	0.0101183	4	2
RNA 3'-end processing	0.0039338	5	2
miRNA catabolic process	0.00773461	3	1
autophagic vacuole maturation	0.0122066	2	1
dolichol-linked oligosaccharide biosynthetic process	0.00502375	5	1
spore germination	0.0431661	1	1
cystine:glutamate antiporter activity	0.00939459	1	2
positive regulation of telomere maintenance via telomerase	0.00673176	2	1
protein auto-ADP-ribosylation	0.00315089	3	1
establishment of Sertoli cell barrier	0.03164	2	1
histone H3-K9 trimethylation	0.00560642	3	1
regulation of gene expression by genetic imprinting	0.0146514	5	1
B cell homeostasis	0.0206394	9	3
prostate gland epithelium morphogenesis	0.0232397	4	2
apoptotic signaling pathway	0.0261811	16	2
regulation of defense response to virus by virus	0.0039338	7	3
host cell nucleus	0.0218209	1	1
sodium-dependent organic cation transport	0.0431661	1	1
positive regulation of intestinal epithelial structure maintenance	0.0431661	1	1
quorum sensing involved in interaction with host	0.0431661	1	1
thermoception	0.03164	2	1
negative regulation of calcium ion-dependent exocytosis	0.018541	3	1
negative regulation of adrenergic receptor signaling pathway	0.0218209	1	1
positive regulation of determination of dorsal identity	0.0271595	2	1
regulation of striated muscle cell differentiation	0.0229608	2	1
regulation of type I interferon-mediated signaling pathway	0.0347934	3	1
adrenergic receptor signaling pathway involved in positive regulation of heart rate	0.0431661	1	1
beta-2 adrenergic receptor binding	0.0466328	2	1
filopodium tip	0.0404336	3	1
negative regulation of B cell proliferation	0.0301616	4	1
multicellular organismal response to stress	0.0371283	5	2
pancreatic PP cell fate commitment	0.0092886	2	1
pancreatic A cell fate commitment	0.0092886	2	1
respiratory gaseous exchange	0.0492461	5	1
sensory processing	0.0187011	2	2
regulation of RNA metabolic process	0.03164	2	1
regulation of cellular response to growth factor stimulus	0.0431661	1	1
negative regulation of intracellular signal transduction	0.00673176	2	1
myo-inositol:sodium symporter activity	0.0165809	1	3
inositol metabolic process	0.00866518	4	2
positive regulation of intracellular estrogen receptor signaling pathway	0.0321375	3	1
cellular lipid metabolic process	0.00501882	22	3
natural killer cell chemotaxis	0.0431661	1	1
junctional sarcoplasmic reticulum membrane	0.0369204	4	2
establishment of natural killer cell polarity	0.0218209	1	1
sodium channel complex	0.020527	3	1
post-translational protein acetylation	0.03164	2	1
glucocorticoid receptor signaling pathway	0.0117113	4	2
positive regulation of kidney development	0.00773461	3	1
positive regulation of dendritic cell apoptotic process	0.0271595	2	1
forebrain neuron development	0.037559	3	1
Rap protein signal transduction	0.0496993	3	1
regulation of cell junction assembly	0.0466328	2	1
positive regulation of late endosome to lysosome transport	0.0218209	1	1
terminal button organization	0.0271595	2	1
protein O-linked glycosylation via threonine	0.00560642	3	1
protein O-linked glycosylation via serine	0.00149984	3	1
UDP-N-acetylglucosamine transmembrane transporter activity	0.0154688	2	1
UDP-N-acetylglucosamine transport	0.0229608	2	1
Bergmann glial cell differentiation	0.0062825	5	2
negative regulation of protein homodimerization activity	0.0271595	2	1
fatty acid elongation polyunsaturated fatty acid	0.0466328	2	1
alpha-linolenic acid metabolic process	0.0229608	2	1
unsaturated fatty acid metabolic process	0.0229608	2	1
negative regulation of cytoplasmic translational elongation	0.00545678	2	4
keratan sulfate metabolic process	0.0404336	5	2
keratan sulfate biosynthetic process	0.027158	3	1
histamine secretion by mast cell	0.03164	2	1
collagen type XIII trimer	0.0218209	1	1
G-quadruplex RNA binding	0.0413902	2	1
Atg12-Atg5-Atg16 complex	0.0154688	2	1
lysosome localization	0.0102787	3	1
regulation of cell motility	0.012045	7	4
inositol hexakisphosphate 1-kinase activity	0.0369204	3	2
inositol hexakisphosphate 3-kinase activity	0.0369204	3	2
inositol hexakisphosphate 5-kinase activity	0.0416323	3	2
viral penetration into host nucleus	0.0198872	1	3
negative regulation of T-helper 2 cell differentiation	0.0324307	3	2
regulation of B cell receptor signaling pathway	0.0241638	3	2
platelet-derived growth factor receptor binding	0.0205382	4	1
cyclin K-CDK12 complex	0.0122066	2	1
flavone metabolic process	0.0190588	2	1
nuclear RNA-directed RNA polymerase complex	0.0107607	1	2
regulation of developmental pigmentation	0.0226252	3	1
regulation of gene silencing by miRNA	0.0324307	3	2
regulation of cardiac muscle cell membrane potential	0.012553	4	3
positive regulation of cell communication by electrical coupling involved in cardiac conduction	0.0218209	1	1
positive regulation of transporter activity	0.03164	2	1
N-acetylglucosamine-1-phosphodiester alpha-N-acetylglucosaminidase activity	0.0431661	1	1
lipid-transporting ATPase activity	0.0218209	1	1
alpha-beta T cell differentiation	0.0249281	4	2
polyamine homeostasis	0.0218209	1	1
calcium-transporting ATPase activity involved in regulation of cardiac muscle cell membrane potential	0.00939459	1	4
bilirubin conjugation	0.0431661	1	1
positive regulation of interferon-gamma secretion	0.0413902	2	1
regulation of telomere maintenance via telomerase	0.0204922	1	2
positive regulation of cytoplasmic translation	0.0204922	1	2
embryonic lung development	0.0218209	1	1
protein import into nucleus	0.0113853	6	1
RNA binding	1.48068e-05	255	5
mRNA splice site selection	0.030827	3	1
mRNA processing	0.00244908	41	2
metaphase/anaphase transition of mitotic cell cycle	0.0237936	2	1
positive regulation of ubiquitin-protein ligase activity involved in mitotic cell cycle	0.0118886	4	1
inhibition of mitotic anaphase-promoting complex activity	0.0393797	1	1
regulation of ubiquitin-protein ligase activity involved in mitotic cell cycle	0.0133135	4	1
negative regulation of meiosis	0.0360614	2	1
anaphase-promoting complex-dependent proteasomal ubiquitin-dependent protein catabolic process	0.0362702	4	1
regulation of transcription involved in G1/S transition of mitotic cell cycle	0.00970203	3	1
response to stress	0.000723435	348	6
mitochondrial tRNA wobble uridine modification	0.0393797	1	1
stem cell development	0.0296721	2	1
regulation of melanosome organization	0.0393797	1	1
embryonic morphogenesis	0.0263204	4	1
RNA splicing	0.0157488	13	1
positive regulation of canonical Wnt signaling pathway	0.000456631	25	3
neural tube formation	0.030827	3	1
DNA damage response detection of DNA damage	0.0168145	2	1
negative regulation of cAMP-dependent protein kinase activity	0.0317468	2	1
cAMP-dependent protein kinase inhibitor activity	0.0453141	2	1
glucosylceramide biosynthetic process	0.00999345	1	1
glycosphingolipid biosynthetic process	0.0168145	2	1
glycosphingolipid metabolic process	0.0408167	3	1
DNA geometric change	0.0187011	1	2
DNA metabolic process	0.00257148	125	5
termination of mitochondrial transcription	0.0279203	1	2
positive regulation of cell growth	0.0468785	6	1
collagen catabolic process	0.00122086	14	3
negative regulation of planar cell polarity pathway involved in cardiac muscle tissue morphogenesis	0.0186577	1	2
negative regulation of planar cell polarity pathway involved in outflow tract morphogenesis	0.0186577	1	2
canonical Wnt signaling pathway involved in cardiac neural crest cell differentiation involved in heart development	0.0186577	1	2
negative regulation of planar cell polarity pathway involved in pericardium morphogenesis	0.0186577	1	2
regulation of cell development	0.0232677	1	2
negative regulation of planar cell polarity pathway involved in neural tube closure	0.0186577	1	2
negative regulation of planar cell polarity pathway involved in cardiac right atrium morphogenesis	0.0186577	1	2
post-anal tail morphogenesis	0.0182226	4	1
canonical Wnt signaling pathway involved in regulation of cell proliferation	0.0186577	1	2
mammary gland duct morphogenesis	0.0429261	2	1
coreceptor activity involved in Wnt signaling pathway	0.0186577	1	2
positive regulation of Wnt signaling pathway involved in dorsal/ventral axis specification	0.0232677	1	2
Wnt signaling pathway involved in somitogenesis	0.0219539	2	1
negative regulation of planar cell polarity pathway involved in ventricular septum morphogenesis	0.0186577	1	2
canonical Wnt signaling pathway involved in neural crest cell differentiation	0.0140261	1	3
histone biotinylation	0.0489803	1	1
biotin-protein ligase activity	0.0393797	1	1
nuclear lamina	0.0296721	2	1
biotin-[methylmalonyl-CoA-carboxytransferase] ligase activity	0.0198872	1	2
protein biotinylation	0.0393797	1	1
biotin-[methylcrotonoyl-CoA-carboxylase] ligase activity	0.0198872	1	2
biotin-[propionyl-CoA-carboxylase (ATP-hydrolyzing)] ligase activity	0.0489803	1	1
positive regulation of rubidium ion transmembrane transporter activity	0.0393797	1	1
positive regulation of rubidium ion transport	0.0393797	1	1
delta4-3-oxosteroid 5beta-reductase activity	0.0296823	1	1
C21-steroid hormone metabolic process	0.0489803	1	1
bile acid catabolic process	0.0489803	1	1
cholesterol catabolic process	0.0453141	2	1
toll-like receptor TLR1:TLR2 signaling pathway	0.000740329	15	4
toll-like receptor 4 signaling pathway	0.00039015	18	4
toll-like receptor TLR6:TLR2 signaling pathway	0.000740329	15	4
MyD88-dependent toll-like receptor signaling pathway	0.0117485	16	4
toll-like receptor signaling pathway	0.000917134	19	4
toll-like receptor 5 signaling pathway	0.00100855	15	4
TRIF-dependent toll-like receptor signaling pathway	0.000516186	15	4
toll-like receptor 2 signaling pathway	0.00296634	15	4
toll-like receptor 10 signaling pathway	0.000529332	15	4
toll-like receptor 9 signaling pathway	0.00157909	16	4
negative regulation of RNA splicing	0.0168145	2	1
[hydroxymethylglutaryl-CoA reductase (NADPH)] kinase activity	0.0461003	2	2
[acetyl-CoA carboxylase] kinase activity	0.0461003	2	2
error-free postreplication DNA repair	0.0393797	1	1
nucleotide-binding oligomerization domain containing signaling pathway	0.00796155	3	2
nucleotide-binding domain leucine rich repeat containing receptor signaling pathway	0.00705595	5	2
regulation of DNA repair	0.00960288	2	1
AP-type membrane coat adaptor complex	0.0122753	2	1
regulation of Golgi to plasma membrane protein transport	0.0393797	1	1
Cul3-RING ubiquitin ligase complex	0.017629	4	1
presynaptic cytoskeletal matrix assembled at active zones	0.0489803	1	1
cAMP-mediated signaling	0.00895496	4	1
activation of MAPKK activity	0.0188785	15	3
regulation of acid-sensing ion channel activity	0.0393797	1	1
tube morphogenesis	0.0453141	2	1
cell differentiation involved in metanephros development	0.0393797	1	1
mammary gland epithelial cell differentiation	0.00853402	3	1
cyclin binding	0.00120064	5	1
regulation of stem cell proliferation	0.0219539	2	1
regulation of collateral sprouting of intact axon in response to injury	0.0393797	1	1
negative regulation of wound healing	0.00796155	3	2
regulation of ceramide biosynthetic process	0.0393797	1	1
positive regulation of cell division	0.0227686	5	1
negative regulation of cellular process	0.0279203	1	3
respiratory chain complex I	0.00202491	2	1
oxidoreductase activity acting on NAD(P)H	0.030827	3	1
presynaptic active zone	0.0477882	3	1
synaptic vesicle to endosome fusion	0.0198872	1	1
GTP-dependent protein binding	0.0177345	3	1
serine-pyruvate aminotransferase complex	0.0393797	1	1
membrane depolarization during cardiac muscle cell action potential	0.0219539	2	1
cGMP binding	0.0394889	3	1
cGMP catabolic process	0.0122	4	3
3' 5'-cyclic-GMP phosphodiesterase activity	0.0405871	2	1
GPI-linked ephrin receptor activity	0.018463	2	1
E-box binding	0.0270779	7	2
histone H2B conserved C-terminal lysine ubiquitination	0.0393797	1	1
G1 DNA damage checkpoint	0.0393797	1	1
endosome to melanosome transport	0.0429261	4	2
mitotic nuclear envelope disassembly	0.000732784	9	3
G2/M transition of mitotic cell cycle	0.000203975	24	3
regulation of Schwann cell differentiation	0.00999345	1	1
cyclin-dependent protein serine/threonine kinase activity	0.0203691	6	2
positive regulation of cardiac muscle cell proliferation	0.00537574	6	2
peroxisome degradation	0.0296823	1	1
regulation of sequestering of zinc ion	0.00837755	2	1
craniofacial suture morphogenesis	0.0137192	2	1
negative regulation of transcription factor import into nucleus	0.00960288	2	1
regulation of mesenchymal cell proliferation	0.0370532	1	3
peptide hormone receptor binding	0.04775	2	1
detection of mechanical stimulus involved in sensory perception of pain	0.0338771	2	1
regulation of response to interferon-gamma	0.0393797	1	1
histone deacetylase complex	0.0234186	4	1
ribonucleoprotein complex assembly	0.0139804	12	2
cytoplasmic mRNA processing body	0.000318115	19	3
positive regulation of myotome development	0.0393797	1	1
lung lobe formation	0.0393797	1	1
negative regulation of renal phosphate excretion	0.0393797	1	1
chondrocyte proliferation	0.0296721	2	1
growth plate cartilage axis specification	0.0393797	1	1
serine phosphorylation of STAT protein	0.0393797	1	1
transition between fast and slow fiber	0.0489803	1	1
tissue remodeling	0.0152328	2	1
carnitine O-octanoyltransferase activity	0.0489803	1	1
male pronucleus	0.0201766	2	1
female pronucleus	0.0360614	2	1
regulation of systemic arterial blood pressure by baroreceptor feedback	0.0393797	1	1
vagus nerve development	0.0489803	1	1
glossopharyngeal nerve development	0.0393797	1	1
RNA metabolic process	0.0176337	21	2
negative regulation of acetylcholine-gated cation channel activity	0.0198872	1	1
negative regulation of ion transmembrane transport	0.0489803	1	1
fasciculation of motor neuron axon	0.0489803	1	1
regulation of protein exit from endoplasmic reticulum	0.0489803	1	1
steryl-sulfatase activity	0.00999345	1	1
positive regulation of leukocyte apoptotic process	0.0393797	1	1
nuclear pore outer ring	0.0360614	2	1
regulation of progesterone secretion	0.0296823	1	1
eukaryotic translation initiation factor 4F complex	0.027654	2	1
mitochondrial endopeptidase Clp complex	0.0393797	1	1
positive regulation of extrinsic apoptotic signaling pathway via death domain receptors	0.0223059	3	1
ncRNA metabolic process	0.027654	2	1
GMP synthase activity	0.0296823	1	1
negative regulation of viral-induced cytoplasmic pattern recognition receptor signaling pathway	0.0393797	1	1
regulation of mRNA 3'-end processing	0.0393797	1	1
regulation of ion transmembrane transporter activity	0.0489803	1	1
calcium ion export	0.0489803	1	1
relaxation of smooth muscle	0.00999345	1	2
dynamin polymerization involved in mitochondrial fission	0.0489803	1	1
membrane fission involved in mitochondrial fission	0.0393797	1	1
protein K48-linked deubiquitination	0.0315963	5	2
positive regulation of mesenchymal stem cell differentiation	0.0014426	3	2
negative regulation of dermatome development	0.0393797	1	1
regulation of glial cell differentiation	0.0489803	1	1
forebrain astrocyte development	0.0393797	1	2
prostaglandin J receptor activity	0.0489803	1	1
cellular response to prostaglandin D stimulus	0.0489803	1	1
cytosolic aryl hydrocarbon receptor complex	0.00999345	1	1
regulation of RNA polymerase II transcriptional preinitiation complex assembly	0.0393797	1	1
negative regulation of T-helper cell differentiation	0.0279203	1	2
MPP7-DLG1-LIN7 complex	0.00615678	2	1
(S)-3-amino-2-methylpropionate transaminase activity	0.0393797	1	1
succinate-semialdehyde dehydrogenase binding	0.0296823	1	1
4-aminobutyrate transaminase complex	0.0393797	1	1
negative regulation of pre-miRNA processing	0.0393797	1	1
3'-tyrosyl-DNA phosphodiesterase activity	0.0393797	1	1
pituitary adenylate cyclase-activating polypeptide receptor binding	0.0296823	1	1
positive regulation of somatostatin secretion	0.0296823	1	1
negative regulation of acute inflammatory response to non-antigenic stimulus	0.0296823	1	1
pituitary adenylate cyclase activating polypeptide activity	0.0393797	1	1
DNA/RNA helicase activity	0.0489803	1	1
negative regulation of constitutive secretory pathway	0.0393797	1	1
regulation of retrograde vesicle-mediated transport Golgi to ER	0.0393797	1	1
embryonic cleavage	0.0382985	2	1
endoplasmic reticulum quality control compartment	0.0489803	1	1
protein prenyltransferase activity	0.0122753	2	2
protein prenylation	0.0122753	2	2
Golgi reassembly	0.0296823	1	1
chloride-transporting ATPase activity	0.0296823	1	2
prenylcysteine metabolic process	0.00999345	1	2
nodulation	0.0489803	1	1
positive regulation of tubulin deacetylation	0.0393797	1	1
sperm connecting piece	0.0296823	1	1
guanyl ribonucleotide binding	0.0489803	1	1
establishment of monopolar cell polarity	0.0393797	1	1
angiogenesis	0.00099451	23	2
regulation of nervous system development	0.041493	1	1
signal transduction	0.00266261	401	3
negative regulation of axon extension	0.00331541	7	3
regulation of cell migration	0.0476608	4	1
positive regulation of protein ubiquitination	0.0109646	4	1
response to dsRNA	0.0459962	1	1
negative regulation of T cell activation	0.0240918	2	1
protein K48-linked ubiquitination	0.0438903	3	1
protein polyubiquitination	0.0172402	5	1
immune system process	0.00120036	121	3
exonucleolytic nuclear-transcribed mRNA catabolic process involved in deadenylation-dependent decay	0.0143458	4	2
gene silencing by miRNA	0.00663075	2	1
RNA phosphodiester bond hydrolysis exonucleolytic	0.0464446	2	1
CCR4-NOT complex	0.00713674	3	1
poly(A)-specific ribonuclease activity	0.0240918	2	1
positive regulation of cell proliferation	0.00220273	36	2
neurotrophin receptor binding	0.0232677	1	1
positive regulation of transcription from RNA polymerase II promoter	0.00137414	29	1
regulation of neuron apoptotic process	0.0164167	3	1
nerve growth factor binding	0.00477148	2	1
activation of Ras GTPase activity	0.00140612	2	1
negative regulation of neuron apoptotic process	0.00887346	7	1
generation of neurons	0.0366145	2	1
smooth muscle cell differentiation	0.0464446	2	1
transcription from RNA polymerase II promoter	0.000661899	16	1
radial glial cell differentiation	0.0369687	1	1
negative regulation of cell proliferation	0.00382704	14	1
transcription regulatory region DNA binding	0.0189636	8	1
sequence-specific DNA binding RNA polymerase II transcription factor activity	0.0194615	6	1
interleukin-6-mediated signaling pathway	0.00993424	2	1
growth hormone receptor signaling pathway	0.00766468	2	1
negative regulation of glycolytic process	0.00477148	2	1
RNA polymerase II repressing transcription factor binding	0.0118509	3	1
negative regulation of JUN kinase activity	0.0232179	2	1
anterior/posterior pattern specification	0.0060328	7	1
Wnt signaling pathway involved in forebrain neuroblast division	0.00719602	2	2
caveola	7.29556e-05	7	1
face morphogenesis	0.0260954	3	1
canonical Wnt signaling pathway involved in positive regulation of cardiac outflow tract cell proliferation	0.0369687	1	1
skeletal system morphogenesis	0.0438903	3	1
forebrain generation of neurons	0.0369687	1	1
neural crest cell differentiation	0.00766468	2	1
gastrulation with mouth forming second	0.0138529	6	2
neural crest formation	0.0459962	1	1
low-density lipoprotein receptor activity	0.0152432	2	1
receptor-mediated endocytosis of low-density lipoprotein particle involved in cholesterol transport	0.0369687	1	1
external genitalia morphogenesis	0.0369687	1	1
palate development	0.00257846	22	3
negative regulation of stem cell differentiation	0.00663075	2	1
keratinocyte differentiation	0.011798	4	1
regulation of keratinocyte proliferation	0.00356503	2	1
contact inhibition	0.0369687	1	1
regulation of canonical Wnt signaling pathway	0.0277195	2	1
phospholipase A2 activator activity	0.0278562	1	1
C-5 sterol desaturase activity	0.0186577	1	1
cholesterol biosynthetic process via lathosterol	0.0140261	1	1
lathosterol oxidase activity	0.0140261	1	1
negative regulation of sequence-specific DNA binding transcription factor activity	0.017928	4	1
nerve growth factor processing	0.0186577	1	1
regulation of BMP signaling pathway	0.0167232	2	1
glycoprotein metabolic process	0.000956761	3	1
nerve growth factor production	0.0369687	1	1
adherens junction organization	0.039792	2	1
negative regulation of Ras protein signal transduction	0.0145602	3	1
protein K27-linked deubiquitination	0.0369687	1	1
Lys48-specific deubiquitinase activity	0.0459962	1	1
interleukin-12 complex	0.0369687	1	1
interleukin-12 beta subunit binding	0.0186577	1	1
extrinsic apoptotic signaling pathway	0.0313094	3	1
interleukin-27 binding	0.0186577	1	1
keratinocyte development	0.00820711	2	1
regulation of protein serine/threonine phosphatase activity	0.0232677	1	1
translation repressor activity nucleic acid binding	0.000282489	5	3
SMAD binding	0.00750099	10	2
purine-rich negative regulatory element binding	0.0369687	1	1
DNA replication factor A complex	0.0267931	2	1
water transport	0.0106155	3	1
microfilament motor activity	0.0286587	2	1
cytoplasmic vesicle membrane	0.0485641	3	1
regulation of small GTPase mediated signal transduction	0.0269656	20	3
cell-cell junction	0.00966202	8	1
peptidyl-tyrosine dephosphorylation	0.00637674	14	2
minus-end-directed organelle transport along microtubule	0.041493	1	1
peptidyl-cysteine methylation	0.041493	1	1
myosin V binding	0.0277195	2	1
early endosome to Golgi transport	0.0369687	1	1
lymphangiogenesis	0.0258796	2	1
neurotrophin TRKA receptor binding	0.00394892	2	1
transmembrane receptor protein tyrosine kinase adaptor activity	0.00477148	2	1
insulin receptor binding	0.0388401	3	1
maternal behavior	0.0215105	2	1
sterol O-acyltransferase activity	0.0459962	1	1
cholesterol storage	0.0186577	1	1
cholesterol O-acyltransferase activity	0.0459962	1	1
macrophage derived foam cell differentiation	0.041493	1	1
positive regulation of amyloid precursor protein biosynthetic process	0.0369687	1	1
aromatic amino acid transport	0.0046973	1	2
peptidyl-threonine phosphorylation	0.0318586	10	3
CNTFR-CLCF1 complex	0.0369687	1	1
ciliary neurotrophic factor receptor activity	2.82876e-05	4	2
ciliary neurotrophic factor-mediated signaling pathway	6.6328e-05	4	2
skeletal muscle organ development	0.0459962	1	1
termination of RNA polymerase II transcription	0.02255	5	2
mRNA 3'-end processing	0.0167125	5	2
regulation of meiosis I	0.0278562	1	1
female pronucleus assembly	0.0369687	1	1
adherens junction assembly	0.00566589	2	1
necroptotic process	0.0223574	2	1
endosomal lumen acidification	0.041493	1	1
thrombopoietin-mediated signaling pathway	0.041493	1	1
cellular response to peptide	0.0118077	2	1
metalloendopeptidase inhibitor activity	0.0223574	2	1
endochondral ossification	0.0138529	3	1
1-phosphatidylinositol-3-phosphate 5-kinase activity	0.0140261	1	1
phosphatidylinositol-3 5-bisphosphate 5-phosphatase activity	0.0140261	1	1
regulation of cellular ketone metabolic process by positive regulation of transcription from RNA polymerase II promoter	0.0186577	1	1
regulation of glycolytic by positive regulation of transcription from RNA polymerase II promoter	0.0186577	1	1
regulation of lipid transport by positive regulation of transcription from RNA polymerase II promoter	0.0369687	1	1
humoral immune response	0.0445435	3	1
inflammatory response to antigenic stimulus	0.018262	2	1
cellular response to cell-matrix adhesion	0.041493	1	1
mRNA 3'-UTR binding	0.000771331	13	3
T cell receptor signaling pathway	0.0297234	4	1
labyrinthine layer development	0.0124639	2	1
centriole assembly	0.0186577	1	1
dendrite regeneration	0.0186577	1	1
leukemia inhibitory factor receptor activity	0.0108223	2	2
growth factor binding	0.00217519	8	2
beta-galactoside alpha-2 3-sialyltransferase activity	0.0186577	1	1
glycolipid metabolic process	0.0324231	1	1
negative regulation of cell differentiation	0.047882	3	1
DNA hairpin binding	0.0186577	1	1
Leydig cell differentiation	0.00945495	5	2
steroid hormone receptor binding	0.0278562	1	1
positive regulation of glucocorticoid receptor signaling pathway	0.0186577	1	1
negative regulation of ERK1 and ERK2 cascade	0.00431361	4	1
positive regulation of interleukin-1 alpha biosynthetic process	0.0140261	1	1
L-glutamate uptake involved in synaptic transmission	0.0324231	1	1
visual perception	0.0247983	16	2
response to blue light	0.0232677	1	1
regulation of multivesicular body size	0.0186577	1	1
multivesicular body assembly	0.0186577	1	1
phosphatidylinositol 3-kinase complex class IA	0.0369687	1	1
NFAT protein import into nucleus	0.0232677	1	1
CD4-positive alpha-beta T cell differentiation	0.00319964	2	1
reflex	0.0186577	1	1
BMP signaling pathway	0.00103282	13	2
transforming growth factor beta receptor signaling pathway	4.5085e-05	28	3
myotube differentiation	0.0277195	2	1
histone deacetylase inhibitor activity	0.0324231	1	1
nose morphogenesis	0.041493	1	1
negative regulation of peptidyl-serine phosphorylation	0.0305747	2	1
regulation of signal transduction	0.00349402	9	2
positive regulation of bone mineralization	0.0146337	8	2
signal transduction by phosphorylation	0.0406972	3	1
transforming growth factor beta-activated receptor activity	0.0100273	3	1
receptor signaling protein serine/threonine kinase activity	0.00918143	3	1
transmembrane receptor protein serine/threonine kinase signaling pathway	0.0464446	2	1
protein self-association	0.00752598	4	1
activin-activated receptor activity	0.041493	1	1
positive regulation of osteoblast differentiation	0.00382965	13	2
transmembrane receptor protein serine/threonine kinase activity	0.00601121	3	1
chondrocyte development	0.0419663	2	1
loop of Henle development	0.0369687	1	1
Notch signaling involved in heart development	0.0061396	2	1
endocardial cushion cell development	0.0232677	1	1
blood vessel remodeling	0.00278729	9	2
negative regulation of ossification	0.0376623	2	1
endocardium morphogenesis	0.0459962	1	1
positive regulation of ERBB signaling pathway	0.0140261	1	1
positive regulation of ephrin receptor signaling pathway	0.0186577	1	1
blood vessel endothelial cell fate specification	0.0140261	1	1
arterial endothelial cell fate commitment	0.0186577	1	1
recombinase activity	0.0278562	1	1
myeloid dendritic cell differentiation	0.0499129	2	1
hair follicle maturation	0.0278562	1	1
secondary heart field specification	0.00876629	2	1
positive regulation of canonical Wnt signaling pathway involved in cardiac muscle cell fate commitment	0.0140261	1	1
Clara cell differentiation	0.00192677	2	1
negative regulation of epidermal growth factor receptor signaling pathway	0.00737576	3	1
negative regulation of Ras GTPase activity	0.00165664	2	1
negative regulation of neurotrophin TRK receptor signaling pathway	0.00221632	2	1
bud elongation involved in lung branching	0.00520979	2	1
negative regulation of fibroblast growth factor receptor signaling pathway	0.0223574	2	1
stress-activated MAPK cascade	0.0277975	5	2
MyD88-independent toll-like receptor signaling pathway	0.000813498	13	3
regulation of translation in response to stress	0.00937261	1	2
toll-like receptor 3 signaling pathway	0.00135824	13	3
chondrocyte differentiation	0.0329722	3	1
DBIRD complex	0.0324231	1	1
vesicle targeting trans-Golgi to endosome	0.0369687	1	1
regulation of Arp2/3 complex-mediated actin nucleation	0.0369687	1	1
HMG box domain binding	0.0387215	2	1
plus-end directed microfilament motor activity	0.0369687	1	1
CBM complex	0.0232677	1	1
B-1 B cell differentiation	0.0186577	1	1
positive regulation of T cell activation	0.0430698	2	1
xenobiotic transporter activity	0.0140261	1	2
negative regulation of the force of heart contraction	0.0186577	1	2
negative regulation of nitric oxide mediated signal transduction	0.0459962	1	1
negative regulation of cardiac muscle hypertrophy in response to stress	0.0186577	1	2
negative regulation of citrulline biosynthetic process	0.0186577	1	2
calcium ion import across plasma membrane	0.0046973	1	2
negative regulation of peptidyl-cysteine S-nitrosylation	0.041493	1	1
nitric-oxide synthase inhibitor activity	0.0186577	1	2
negative regulation of adrenergic receptor signaling pathway involved in heart process	0.0186577	1	2
negative regulation of arginine catabolic process	0.0186577	1	2
central nervous system neuron differentiation	0.0215105	2	1
striatal medium spiny neuron differentiation	0.0278562	1	1
olfactory bulb axon guidance	0.0232677	1	1
calcium-dependent cell-matrix adhesion	0.041493	1	1
positive regulation of cell-cell adhesion	0.0335409	2	1
pathway-restricted SMAD protein phosphorylation	0.0215105	2	1
negative regulation of peptidyl-threonine phosphorylation	0.0145255	2	1
cellular response to transforming growth factor beta stimulus	0.0270976	7	2
transforming growth factor beta receptor inhibitory cytoplasmic mediator activity	0.0369687	1	1
type I transforming growth factor beta receptor binding	0.0111672	2	1
positive regulation of cell proliferation in bone marrow	0.041493	1	1
renal tubule morphogenesis	0.00192677	2	1
regulation of megakaryocyte differentiation	0.0369687	1	1
regulation of dendritic spine development	0.00165664	2	2
nephron tubule epithelial cell differentiation	0.0278562	1	1
positive regulation of macrophage apoptotic process	0.0169272	2	2
cellular response to trichostatin A	0.0232677	1	1
epithelial cell proliferation involved in renal tubule morphogenesis	0.0278562	1	1
positive regulation of muscle cell differentiation	0.018262	2	1
glomerulus morphogenesis	0.0459962	1	1
primary heart field specification	0.0186577	1	1
muscle cell differentiation	0.00622712	6	2
regulation of sarcomere organization	0.0459962	1	1
sinoatrial valve morphogenesis	0.0186577	1	1
positive regulation of lamellipodium morphogenesis	0.0369687	1	1
inhibitory extracellular ligand-gated ion channel activity	0.0278562	1	1
positive regulation of delayed rectifier potassium channel activity	0.0232677	1	1
positive regulation of cell growth involved in cardiac muscle cell development	0.0186577	1	1
positive regulation of protein phosphatase type 2B activity	0.0046973	1	1
positive regulation of mRNA polyadenylation	0.0186577	1	1
3'-UTR-mediated mRNA destabilization	0.0324231	1	1
regulation of rhodopsin gene expression	0.041493	1	1
positive regulation of rhodopsin gene expression	0.0324231	1	1
CD4-positive alpha-beta T cell activation	0.0369687	1	1
positive regulation of toll-like receptor 7 signaling pathway	0.0186577	1	1
positive regulation of toll-like receptor 9 signaling pathway	0.0232677	1	1
type III transforming growth factor beta receptor binding	0.0186577	1	1
transforming growth factor beta receptor homodimeric complex	0.041493	1	1
growth plate cartilage chondrocyte growth	0.0324231	1	1
lung morphogenesis	0.0376623	2	1
positive regulation of tolerance induction to self antigen	0.0186577	1	1
bronchus development	0.0369687	1	1
bronchus morphogenesis	0.0369687	1	1
positive regulation of B cell tolerance induction	0.0186577	1	1
mammary gland morphogenesis	0.0459962	1	1
activin receptor activity type II	0.00937261	2	2
regulation of lung blood pressure	0.0369687	1	1
negative regulation of chondrocyte proliferation	0.0232677	1	1
fully spanning plasma membrane	0.0369687	1	1
negative regulation of cAMP catabolic process	0.0186577	1	1
peptidyl-proline dioxygenase activity	0.0459962	1	1
negative regulation of cyclic-nucleotide phosphodiesterase activity	0.0369687	1	1
extracellular matrix constituent conferring elasticity	0.0459962	1	1
lung growth	0.0369687	1	1
interleukin-6 receptor activity	0.0369687	1	1
interleukin-6 binding	0.0369687	1	1
interleukin-6 receptor complex	0.041493	1	1
positive regulation of activation of Janus kinase activity	0.0046973	1	1
hepatic immune response	0.00937261	1	1
ciliary neurotrophic factor binding	0.0046973	1	1
female meiosis II	0.0369687	1	1
negative regulation of chromatin silencing	0.0369687	1	1
transport	0.000407394	552	4
positive regulation by host of viral genome replication	0.0370532	1	1
hepatocyte differentiation	0.0427418	2	1
chorionic trophoblast cell differentiation	0.0122	2	2
sprouting angiogenesis	0.00812007	5	1
axon extension involved in regeneration	0.0370532	1	1
cell adhesion	0.0403148	30	1
laminin-11 complex	0.0279203	1	1
metanephric glomerular basement membrane development	0.0370532	1	1
Schwann cell development	0.0472627	2	1
basal lamina	0.036166	3	1
cell morphogenesis involved in differentiation	0.0472627	2	1
integrin binding	0.0226861	13	2
visual learning	0.0330126	5	1
regulation of Ras GTPase activity	0.0229112	4	2
central nervous system development	0.000168701	13	1
spleen development	0.00194744	6	1
thymus development	0.0193306	5	1
alpha-sialidase activity	0.0370532	1	1
B cell differentiation	0.04905	5	1
PMA-inducible membrane protein ectodomain proteolysis	0.00546209	2	1
positive regulation of T cell chemotaxis	0.040546	2	1
monocyte activation	0.0122	3	2
Notch receptor processing	0.0136421	3	1
regulation of cell adhesion	0.00382849	6	1
nipple morphogenesis	0.0370532	1	1
parturition	0.0302545	2	1
lung connective tissue development	0.0461003	1	1
positive regulation of focal adhesion assembly	0.0263402	3	1
regulation of actin cytoskeleton organization	0.0455174	4	1
negative regulation of angiogenesis	0.0133863	6	1
myoblast migration	0.0342294	2	1
apical constriction	0.0246684	2	1
positive regulation of catalytic activity	0.0482372	5	1
regulation of nitric-oxide synthase activity	0.0251877	5	2
endocytic vesicle membrane	0.0148737	4	1
regulation of protein localization	0.00381625	7	1
nitric oxide metabolic process	0.0174053	5	2
cotranslational protein targeting to membrane	0.00361062	4	2
NAD+ diphosphatase activity	0.0461003	1	1
positive regulation of small GTPase mediated signal transduction	0.0135513	2	1
cartilage development	0.0303776	7	1
integrin complex	0.0322605	4	1
intracellular membrane-bounded organelle	0.00745136	24	1
neuron differentiation	0.0120215	24	2
mRNA binding	0.00344162	28	2
Ras protein signal transduction	0.00286644	15	2
protein tyrosine/serine/threonine phosphatase activity	0.0241793	7	1
phosphatase activity	0.0460605	16	1
N-acetylglucosamine-6-sulfatase activity	0.0122	2	1
vacuole	0.00164469	30	2
regulation of cyclin-dependent protein serine/threonine kinase activity	0.0383997	11	2
host cell surface receptor binding	0.0187011	1	2
negative regulation of hepatocyte growth factor biosynthetic process	0.0370532	1	1
COPI vesicle coat	0.0189948	3	1
negative regulation of MAPK cascade	0.0373586	3	1
cell cycle arrest	0.000835129	23	2
negative regulation of epithelial cell proliferation involved in prostate gland development	0.0229112	2	1
canonical Wnt signaling pathway involved in negative regulation of apoptotic process	0.0164377	2	1
negative regulation of cyclin-dependent protein serine/threonine kinase activity	0.0385711	3	1
ruffle membrane	0.0237211	9	2
negative regulation of odontogenesis	0.0370532	1	1
regulation of nitrogen compound metabolic process	0.0370532	1	1
primitive streak formation	0.0449811	2	1
endoderm development	0.00812007	5	1
eye photoreceptor cell fate commitment	0.0279203	1	1
eukaryotic initiation factor 4E binding	0.00304684	3	1
somite rostral/caudal axis specification	0.00721114	3	1
regulation of smoothened signaling pathway	0.0489792	3	1
regulation of fibroblast growth factor receptor signaling pathway	0.040546	2	1
negative regulation of triglyceride biosynthetic process	0.0461003	1	1
regulation of myotube differentiation	0.000794624	5	3
protein localization involved in establishment of planar polarity	0.0370532	1	1
cell body	0.0300576	6	1
cellular response to glucose starvation	0.0165786	3	1
cellular response to decreased oxygen levels	0.0370532	1	1
cellular response to amino acid stimulus	0.0179953	5	1
positive regulation of epidermal growth factor-activated receptor activity	0.040546	2	1
antigen processing and presentation of exogenous peptide antigen via MHC class II	0.00142529	12	2
endocytosis	0.00033844	13	1
coated pit	0.00680473	6	1
clathrin-coated endocytic vesicle membrane	0.0385711	3	1
trans-Golgi network membrane	0.0363888	4	1
phospholipid transport	0.0363888	4	1
phosphatidylcholine metabolic process	0.0322176	2	1
positive regulation of NIK/NF-kappaB signaling	0.00852945	2	1
lymph node development	0.0263402	3	1
posttranscriptional regulation of gene expression	0.00333879	3	1
'de novo' posttranslational protein folding	0.00493933	8	2
regulation of protein export from nucleus	0.0149643	2	1
carbohydrate mediated signaling	0.0187011	1	2
wound healing spreading of epidermal cells	0.0472627	2	1
alphav-beta3 integrin-vitronectin complex	0.0279203	1	2
cellular copper ion homeostasis	0.0116517	3	1
norepinephrine metabolic process	0.0264788	2	1
elastin biosynthetic process	0.0370532	1	1
serotonin metabolic process	0.0342294	4	2
plasma membrane copper ion transport	0.0370532	1	1
type B gastrin/cholecystokinin receptor binding	0.0370532	1	1
regulation of phosphatidylinositol 3-kinase activity	0.040546	2	1
cholecystokinin signaling pathway	0.0461003	1	1
bone development	0.0343123	11	2
transmembrane receptor protein tyrosine phosphatase activity	0.0472627	2	1
phosphatidylinositol-4 5-bisphosphate 5-phosphatase activity	0.0322176	2	1
protein serine/threonine/tyrosine kinase activity	0.0129718	4	1
cytoplasmic mRNA processing body assembly	0.00674244	3	1
cytoplasmic stress granule	0.000126244	11	2
SCF complex assembly	0.0370532	1	1
endocytic recycling	0.0294328	3	1
negative regulation of transcription by competitive promoter binding	0.0322176	2	1
regulation of epidermal cell differentiation	0.00743816	2	1
clathrin coat of endocytic vesicle	0.0279203	1	1
neuronal ribonucleoprotein granule	0.00458012	2	2
polysomal ribosome	0.0229112	2	1
cerebral cortex development	0.0370057	5	1
regulation of timing of neuron differentiation	0.00743816	3	2
amygdala development	0.0370532	1	1
regulation of cell migration involved in sprouting angiogenesis	0.0370532	1	1
positive regulation of p38MAPK cascade	0.0449811	2	1
response to abiotic stimulus	0.0187011	1	1
MAP kinase kinase kinase activity	0.00443056	8	2
cortical endoplasmic reticulum	0.0461003	1	1
peptide-aspartate beta-dioxygenase activity	0.0279203	1	1
peptidyl-aspartic acid hydroxylation	0.00237564	2	2
regulation of protein depolymerization	0.0279203	1	1
sarcoplasmic reticulum membrane	0.0198412	5	2
positive regulation of ryanodine-sensitive calcium-release channel activity	0.0179704	2	1
regulation of cardiac muscle contraction by regulation of the release of sequestered calcium ion	0.0371283	4	2
clathrin coat assembly	0.0136421	3	1
retina vasculature morphogenesis in camera-type eye	0.0322176	2	1
negative regulation of isotype switching to IgA isotypes	0.0370532	1	1
stress granule assembly	0.0472627	2	1
intestinal epithelial cell development	0.0371283	4	2
surfactant homeostasis	0.0449811	2	1
hemopoiesis	0.0143936	8	1
apolipoprotein binding	0.00769867	3	1
cyclic-nucleotide phosphodiesterase activity	0.0122	2	1
Ral protein signal transduction	0.0461003	1	1
Notch binding	0.0349934	3	1
peptidyl-histidine dioxygenase activity	0.0461003	1	1
peptidyl-asparagine hydroxylation	0.0461003	1	1
peptidyl-histidine hydroxylation	0.0461003	1	1
peptidyl-asparagine 3-dioxygenase activity	0.0461003	1	1
cell adhesion mediated by integrin	0.0362887	2	1
interleukin-6 receptor binding	0.0179704	2	1
regulation of mast cell apoptotic process	0.0187011	1	1
intralumenal vesicle formation	0.0279203	1	1
FAT10 activating enzyme activity	0.0370532	1	1
extrathymic T cell selection	0.0370532	1	1
positive regulation of immune response	0.0322176	2	1
protein O-linked glycosylation	0.00526742	5	1
GABA receptor binding	0.0472627	2	1
collagen type II trimer	0.0370532	1	1
regulation of calcineurin-NFAT signaling cascade	0.0370532	1	1
regulation of vesicle-mediated transport	0.000170239	4	2
scaffold protein binding	0.0299225	4	1
regulation of protein secretion	0.0383946	2	1
endothelial cell differentiation	0.0302545	2	1
cardiac muscle tissue growth involved in heart morphogenesis	0.0370532	1	1
PTW/PP1 phosphatase complex	0.0362887	2	1
sphingoid biosynthetic process	0.0370532	1	1
early endosome lumen	0.0461003	1	1
DNA (cytosine-5-)-methyltransferase activity	0.00393663	3	2
maintenance of DNA methylation	0.0179704	2	1
C-5 methylation of cytosine	0.00263811	3	2
carbohydrate phosphatase activity	0.0370532	1	1
central nervous system interneuron axonogenesis	0.0279203	1	1
cardiolipin metabolic process	0.0370532	1	1
Golgi to endosome transport	0.0472627	2	1
cellular response to vascular endothelial growth factor stimulus	0.0315963	6	2
vascular endothelial growth factor-activated receptor activity	0.0383946	2	1
placental growth factor-activated receptor activity	0.0370532	1	1
patterning of blood vessels	0.0151203	5	1
VEGF-B-activated receptor activity	0.0370532	1	1
vascular endothelial growth factor receptor-1 signaling pathway	0.0370532	1	1
vascular endothelial growth factor signaling pathway	0.0246684	2	1
VEGF-A-activated receptor activity	0.0370532	1	1
negative regulation of activated T cell proliferation	0.0179704	2	1
negative regulation of calcineurin-NFAT signaling cascade	0.00968775	2	1
deadenylation-independent decapping of nuclear-transcribed mRNA	0.00939459	1	1
trigeminal ganglion development	0.0149643	2	1
axonogenesis involved in innervation	0.0179704	2	1
protein localization to early endosome	0.0370532	1	1
endothelial tip cell fate specification	0.00939459	1	2
response to wounding	0.0435288	5	1
positive regulation of cytokine activity	0.00939459	1	2
VEGF-activated neuropilin signaling pathway involved in axon guidance	0.0370532	1	1
acetyl-CoA carboxylase complex	0.0187011	1	1
negative regulation of glucosylceramide biosynthetic process	0.00939459	1	1
positive regulation of glycolytic process	0.0249281	4	2
cold acclimation	0.0370532	1	1
response to camptothecin	0.0370532	1	1
unmethylated CpG binding	0.0135513	2	1
protein phosphatase type 1 complex	0.0342294	2	1
negative regulation of zinc ion transmembrane transport	0.0370532	1	2
nuclear cyclin-dependent protein kinase holoenzyme complex	0.00968775	2	1
negative regulation of Notch signaling pathway involved in somitogenesis	0.0370532	1	1
platelet alpha granule lumen	0.0110281	3	1
glycolate metabolic process	0.00939459	1	2
positive regulation of cardiac muscle hypertrophy	0.0036473	3	1
muscle hypertrophy	0.0370532	1	1
positive regulation of Ras protein signal transduction	0.0294328	5	2
regulation of establishment or maintenance of cell polarity	0.00743816	3	2
positive regulation of activation-induced cell death of T cells	0.0370532	1	1
catagen	0.0370532	1	1
negative regulation of cartilage development	0.0342294	2	1
muscle cell apoptotic process	0.0187011	1	2
regulation of excitatory postsynaptic membrane potential involved in skeletal muscle contraction	0.0370532	1	1
regulation of skeletal muscle contraction by calcium ion signaling	0.0279203	1	2
myosin phosphatase regulator activity	0.0370532	1	1
K6-linked polyubiquitin binding	0.0279203	1	1
type 5 metabotropic glutamate receptor binding	0.0461003	1	1
phospholipase C-activating G-protein coupled glutamate receptor signaling pathway	0.0461003	1	1
ciliary neurotrophic factor receptor complex	0.0370532	1	1
interleukin-27 receptor activity	0.0370532	1	1
juxtaparanode region of axon	0.0362887	2	1
positive regulation of cellular response to drug	0.0370532	1	1
negative regulation of transmembrane transport	0.0370532	1	1
mammary duct terminal end bud growth	0.00361062	4	2
peptidyl-proline 3-dioxygenase activity	0.0370532	1	1
ER-nucleus signaling pathway	0.0370532	1	2
notochord morphogenesis	0.0179704	2	1
MAPK export from nucleus	0.0370532	1	1
MAPK phosphatase export from nucleus leptomycin B sensitive	0.00939459	1	1
negative regulation of satellite cell differentiation	0.0370532	1	2
endoderm formation	0.0315963	3	1
axial mesoderm development	0.0179704	2	1
positive regulation of glomerulus development	0.0370532	1	1
regulation of fibroblast growth factor receptor signaling pathway involved in neural plate anterior/posterior pattern formation	0.0370532	1	1
fibroblast growth factor receptor signaling pathway involved in neural plate anterior/posterior pattern formation	0.0370532	1	1
negative regulation of cytokine activity	0.0370532	1	1
neural plate morphogenesis	0.0164377	2	1
DNA conformation change	0.0370532	1	1
negative regulation of transcription by transcription factor localization	0.0370532	1	1
rhombomere 6 development	0.0461003	1	1
regulation of macrophage derived foam cell differentiation	0.00939459	1	2
mammary gland fat development	0.0370532	1	1
5-methylcytosine catabolic process	0.0370532	1	1
liver morphogenesis	0.0461003	1	1
5-methylcytosine metabolic process	0.0370532	1	1
positive regulation of leukotriene production involved in inflammatory response	0.0279203	1	1
negative regulation of vascular wound healing	0.0279203	1	1
2'-phosphotransferase activity	0.0370532	1	1
pyrimidine nucleoside metabolic process	0.0461003	1	1
UDP-galactose:glucosylceramide beta-1 4-galactosyltransferase activity	0.0370532	1	1
paranodal junction assembly	0.0264788	2	1
protein localization to paranode region of axon	0.00968775	2	1
regulation of lysosomal lumen pH	0.0461003	1	1
regulation of endothelial cell apoptotic process	0.00939459	1	1
'de novo' actin filament nucleation	0.0370532	1	1
positive regulation of metabolic process	0.0461003	1	1
BIM-BCL-2 complex	0.0279203	1	1
BIM-BCL-xl complex	0.0279203	1	1
positive regulation of transcription from RNA polymerase II promoter by galactose	0.0370532	1	1
cortical cytoskeleton organization	0.0461003	1	1
myosin-light-chain-phosphatase activity	0.0370532	1	1
choline:sodium symporter activity	0.0370532	1	1
negative regulation of synaptic transmission cholinergic	0.00939459	1	1
neurotransmitter receptor biosynthetic process	0.0370532	1	1
ligase activity	0.000475712	39	1
negative regulation of cell migration	0.0316791	10	1
protein ubiquitination	6.29816e-06	43	1
ubiquitin-protein transferase activity	0.00871943	32	1
sphingolipid biosynthetic process	0.026523	4	1
modulation by virus of host morphology or physiology	0.0062825	3	1
endoplasmic reticulum unfolded protein response	0.0434181	8	1
activation of signaling protein activity involved in unfolded protein response	0.00190674	6	1
negative regulation of sister chromatid cohesion	0.00915083	2	1
positive regulation of mitotic metaphase/anaphase transition	0.0468376	2	1
placenta development	0.0238868	6	1
transmembrane transporter activity	0.000343525	130	3
glucose transport	0.0202261	6	1
neuron projection	0.0018954	27	1
positive T cell selection	0.0189765	2	1
kinase activity	0.000385617	139	2
protein tyrosine kinase activity	0.0186762	54	1
negative regulation of fibroblast migration	0.0389732	2	1
cation transmembrane transport	0.0480477	8	1
positive regulation of cellular metabolic process	0.0428374	2	1
3-oxoacyl-[acyl-carrier-protein] synthase activity	0.0249938	2	1
triglyceride biosynthetic process	0.00203499	6	1
3-hydroxyoctanoyl-[acyl-carrier-protein] dehydratase activity	0.0489234	1	1
long-chain fatty-acyl-CoA biosynthetic process	0.000190862	4	1
enoyl-[acyl-carrier-protein] reductase (NADPH A-specific) activity	0.0489234	1	1
positive regulation of histone H3-K9 methylation	0.0428374	2	1
ESC/E(Z) complex	0.0277975	4	1
regulation of cell cycle	0.0228101	16	1
receptor complex	0.0240883	13	1
negative regulation of chromatin binding	0.0030782	3	1
integral component of plasma membrane	0.000850825	66	1
frizzled binding	0.000767662	10	1
Wnt signaling pathway	0.000581919	24	1
Wnt receptor catabolic process	0.00719602	2	1
positive regulation of histone H3-K27 methylation	0.0389732	2	1
cell projection	0.0132374	18	1
phosphatidylinositol-3 4 5-trisphosphate binding	0.0391217	5	1
trans-Golgi network	0.0288622	13	1
negative regulation of actin filament polymerization	0.0385367	3	1
positive regulation of wound healing	0.0364027	3	1
negative regulation of Rho GTPase activity	0.00988032	3	1
inorganic anion exchanger activity	0.00546371	5	1
anion transmembrane transporter activity	0.00200288	5	1
anion transport	0.0209256	6	1
bicarbonate transport	0.00546371	5	1
protein binding bridging	0.00495002	23	2
negative regulation of neural crest formation	0.0489234	1	1
cellular response to arsenic-containing substance	0.0232397	3	1
skeletal system development	0.0236853	13	1
heparan sulfate proteoglycan biosynthetic process polysaccharide chain biosynthetic process	0.028255	3	2
N-acetylglucosaminyl-proteoglycan 4-beta-glucuronosyltransferase activity	0.00915083	2	1
ossification	0.0270969	10	1
glucuronosyl-N-acetylglucosaminyl-proteoglycan 4-alpha-N-acetylglucosaminyltransferase activity	0.0136769	2	1
cellular polysaccharide biosynthetic process	0.00719602	2	1
embryonic skeletal joint development	0.028255	2	1
heparan sulfate N-acetylglucosaminyltransferase activity	0.00265646	2	1
positive regulation of mesenchymal cell proliferation	0.00222077	8	1
branching involved in mammary gland duct morphogenesis	0.00945495	4	1
canonical Wnt signaling pathway	0.0158097	12	1
cerebral cortex cell migration	0.00427213	4	1
negative regulation of non-canonical Wnt signaling pathway	0.0162336	2	1
pericardium morphogenesis	0.0468376	2	1
dorsal/ventral axis specification	0.0304545	4	1
axis elongation involved in somitogenesis	0.0189765	2	1
cytoskeleton-dependent intracellular transport	4.98616e-05	18	2
microtubule	0.00721592	47	2
plus-end-directed microtubule motor activity	1.37128e-05	7	1
insulin-like growth factor receptor binding	0.013126	4	1
regulation of neuron differentiation	0.00751078	6	1
regulation of sodium ion transport	0.0453108	3	1
calcium-mediated signaling using intracellular calcium source	0.00554811	4	1
establishment of cell polarity	0.0143384	5	1
receptor agonist activity	0.000504141	5	1
regulation of axonogenesis	0.0220271	5	1
synapse organization	0.0202261	6	1
sex differentiation	0.0332561	4	1
skeletal muscle satellite cell maintenance involved in skeletal muscle regeneration	0.028255	2	1
neurotransmitter secretion	0.0259316	8	1
regulation of ion homeostasis	0.0136769	2	1
regulation of proteasomal ubiquitin-dependent protein catabolic process	0.0232397	3	1
SRP-dependent cotranslational protein targeting to membrane	0.0409507	7	1
homophilic cell adhesion via plasma membrane adhesion molecules	0.0420129	18	1
Intermediate conductance calcium-activated potassium channel activity	0.0489234	1	1
small conjugating protein binding	0.0355186	12	2
GTPase inhibitor activity	0.00988032	3	1
negative regulation of Rho protein signal transduction	0.0166365	4	1
regulation of fatty acid biosynthetic process	0.0218988	2	1
cellular response to fatty acid	0.00819806	4	1
positive regulation of dopamine uptake involved in synaptic transmission	0.0189765	2	1
neuron projection morphogenesis	0.0480464	7	1
coreceptor activity	0.0196199	4	1
T cell costimulation	0.0167366	7	1
osteoclast development	0.028255	2	1
positive regulation of intracellular signal transduction	0.0144605	3	1
negative regulation of growth	0.0108308	4	1
cellular response to cadmium ion	0.0266808	3	1
cellular response to zinc ion	0.00145984	4	1
peptidyl-tyrosine autophosphorylation	0.00145984	4	1
regulation of cell cycle G1/S phase transition	0.0165809	1	1
negative regulation of SREBP signaling pathway	0.0165809	1	1
collagen type XII trimer	0.0165809	1	1
protein phosphatase inhibitor activity	0.041698	5	1
cellular component movement	0.00108845	17	2
cellular response to retinoic acid	0.0171473	8	1
cellular response to organic substance	0.0182234	6	1
sperm ejaculation	0.0468376	2	1
endomembrane system	0.0194909	5	1
establishment of integrated proviral latency	0.00915083	2	1
5'-deoxyribose-5-phosphate lyase activity	0.0162336	2	1
cullin-RING ubiquitin ligase complex	0.0318372	4	1
neuron projection regeneration	0.0389732	2	1
negative regulation of cellular response to growth factor stimulus	0.00719602	2	1
positive regulation of G2/M transition of mitotic cell cycle	0.0429912	3	1
fungiform papilla development	0.0489234	1	1
positive regulation of RNA polymerase II transcriptional preinitiation complex assembly	0.0162336	2	1
positive regulation of anagen	0.0489234	1	1
cellular response to hydrostatic pressure	0.0162336	2	1
regulation of protein metabolic process	0.0132212	3	1
hexose transport	0.00180784	11	3
hexose transmembrane transporter activity	0.0328872	1	2
positive regulation of ATP biosynthetic process	0.0113136	2	1
regulation of mitochondrial fusion	0.0328872	1	1
ubiquitin-dependent SMAD protein catabolic process	0.00709251	3	1
double-stranded telomeric DNA binding	0.0428374	2	1
layer formation in cerebral cortex	0.0303786	3	1
vesicle transport along microtubule	0.00554811	4	1
dynactin binding	0.0468376	2	1
platelet activating factor metabolic process	0.0165809	1	1
cyclin-dependent protein kinase holoenzyme complex	0.000200088	5	1
positive regulation of cyclin-dependent protein serine/threonine kinase activity	0.0453108	3	1
thyroid hormone binding	0.0428374	2	1
regulation of catalytic activity	0.0134186	11	1
protein phosphatase 2A binding	0.0362031	4	1
positive regulation of glucose import	0.00350189	6	1
positive regulation of gluconeogenesis	0.0157633	5	2
heterophilic cell-cell adhesion via plasma membrane cell adhesion molecules	0.0188752	6	1
regulation of cell differentiation	0.0231217	6	1
detoxification of copper ion	0.00915083	2	1
sodium:bicarbonate symporter activity	0.0113136	2	1
protein import into peroxisome matrix docking	0.0428374	2	1
response to iron ion	0.040733	3	1
negative regulation of calcium ion transport into cytosol	0.00915083	2	1
extrinsic apoptotic signaling pathway via death domain receptors	0.0430236	5	1
positive regulation of neuron maturation	0.0162336	2	1
cochlear nucleus development	0.028255	3	2
organ growth	0.013126	4	1
melanin metabolic process	0.0136769	2	1
SUMO polymer binding	0.0249938	2	1
re-entry into mitotic cell cycle	0.0162336	2	1
regulation of cell-cell adhesion	0.00761293	4	1
tertiary branching involved in mammary gland duct morphogenesis	0.0162336	2	1
thyroid-stimulating hormone-secreting cell differentiation	0.028255	2	1
embryonic epithelial tube formation	0.0218988	2	1
branching morphogenesis of an epithelial tube	0.0216412	6	1
positive regulation of dermatome development	0.0136769	2	1
ubiquitin-ubiquitin ligase activity	0.0249281	3	1
FMN biosynthetic process	0.0489234	1	1
phosphatidylinositol 3-kinase signaling	0.0476669	4	1
insulin binding	0.0062825	3	1
insulin receptor substrate binding	0.0453108	3	1
positive regulation of mesenchymal stem cell proliferation	0.0489234	1	1
transforming growth factor beta activation	0.0489234	1	1
cellular response to erythropoietin	0.000814776	2	1
axon extension	0.0457502	5	1
positive regulation of neuron migration	0.0062825	3	1
regulation of microtubule cytoskeleton organization	0.0284977	3	1
substrate-dependent cell migration cell extension	0.0428374	2	1
ribosomal small subunit binding	0.018561	3	1
RNA stem-loop binding	0.0218988	2	1
insulin secretion	0.0240246	10	2
dendritic spine development	0.0428374	2	1
brain-derived neurotrophic factor receptor signaling pathway	0.0136769	2	1
chemorepellent activity	0.0171301	3	1
protein depalmitoylation	0.0352509	2	1
basic amino acid transmembrane transporter activity	0.00719602	2	1
L-lysine transmembrane transporter activity	0.0162336	2	1
arginine transmembrane transporter activity	0.028255	2	1
proline-rich region binding	0.029108	4	1
response to fibroblast growth factor	0.0162336	2	1
parathyroid hormone receptor binding	0.0489234	1	1
type 1 parathyroid hormone receptor binding	0.0489234	1	1
phagocytosis	0.0487562	6	1
WW domain binding	0.0101898	5	1
adenylate cyclase-inhibiting G-protein coupled glutamate receptor signaling pathway	0.018561	3	1
glutamate receptor activity	0.0303786	3	1
neurotransmitter biosynthetic process	0.00389533	4	1
anatomical structure morphogenesis	0.000902645	18	2
negative regulation of Schwann cell proliferation	0.0136769	2	1
inhibin binding	0.0316761	2	1
phosphatidylinositol-3 4-bisphosphate binding	0.024081	4	1
arginine binding	0.0136769	2	1
cadmium ion binding	0.0249938	3	2
positive regulation of sodium ion transmembrane transport	0.0165809	1	2
regulation of DNA endoreduplication	0.0489234	1	1
regulation of Wnt signaling pathway	0.0442091	4	1
cell migration involved in sprouting angiogenesis	0.013126	4	1
negative regulation of integrin biosynthetic process	0.0489234	1	1
positive regulation of Wnt signaling pathway	0.00564645	11	2
macromolecule depalmitoylation	0.0113136	2	1
palmitoyl hydrolase activity	0.0189765	2	1
I-SMAD binding	0.0249281	3	1
positive regulation of vasculogenesis	0.0132212	3	1
positive regulation of deacetylase activity	0.0136769	2	1
polyamine binding	0.0489234	1	1
positive regulation of positive chemotaxis	0.0284977	3	1
negative regulation of SNARE complex assembly	0.0489234	1	1
proximal tubule development	0.0136769	2	1
signal recognition particle binding	0.0428374	2	1
lead ion transmembrane transporter activity	0.0489234	1	1
vanadium ion transport	0.0489234	1	1
solute:proton symporter activity	0.0489234	1	1
lead ion transport	0.0489234	1	1
paraferritin complex	0.0489234	1	1
vanadium ion transmembrane transporter activity	0.0489234	1	1
ferrous iron import	0.0489234	1	1
long-chain fatty acid biosynthetic process	0.0428374	2	1
insulin-responsive compartment	0.0468376	2	1
dendrite cytoplasm	0.0476911	3	1
sensory perception of temperature stimulus	0.00545678	2	1
positive regulation of cell-cell adhesion mediated by cadherin	0.0249938	2	1
suckling behavior	0.00881189	5	2
mRNA 3'-UTR AU-rich region binding	0.000337284	4	2
messenger ribonucleoprotein complex	0.0489234	1	1
Sertoli cell proliferation	0.0352509	2	1
positive regulation of cell volume	0.0489234	1	1
deoxycytidine metabolic process	0.0489234	1	1
positive regulation of phospholipase C activity	0.00796155	3	1
positive regulation of cerebellar granule cell precursor proliferation	0.0389732	2	1
medial motor column neuron differentiation	0.00545678	2	1
group III metabotropic glutamate receptor activity	0.0468376	2	1
membrane-bounded organelle	0.0389732	2	1
stress granule disassembly	0.00394093	2	1
semaphorin-plexin signaling pathway involved in axon guidance	0.0389732	2	1
trigeminal nerve structural organization	0.0389732	2	1
regulation of axon extension involved in axon guidance	0.0389732	2	1
IgG immunoglobulin transcytosis in epithelial cells mediated by FcRn immunoglobulin receptor	0.0165809	1	1
regulation of lateral mesodermal cell fate specification	0.00719602	2	1
cellular response to nitrite	0.0489234	1	1
random inactivation of X chromosome	0.0489234	1	1
inositol phosphate phosphatase activity	0.0165809	1	1
Golgi inheritance	0.0319367	1	2
cerebellar cortex structural organization	0.0319367	1	2
post-embryonic camera-type eye development	0.0218988	2	1
lamellar body	0.0489234	1	1
outer ear morphogenesis	0.00889055	3	1
regulation of branching involved in salivary gland morphogenesis by mesenchymal-epithelial signaling	0.0428374	2	1
basolateral protein localization	0.0328872	1	1
dol-P-Man:Man(5)GlcNAc(2)-PP-Dol alpha-1 3-mannosyltransferase activity	0.0328872	1	1
pyrimidine ribonucleotide biosynthetic process	0.0328872	1	1
dCDP biosynthetic process	0.0489234	1	1
CDP biosynthetic process	0.0489234	1	1
tonic smooth muscle contraction	0.0165809	1	2
NAD(P)+ transhydrogenase (B-specific) activity	0.0165809	1	1
regulation of endothelial cell migration	0.0416323	2	1
neuron development	0.0361867	10	1
pigmentation	0.0165357	9	1
Golgi to plasma membrane protein transport	0.0210681	5	1
plasma membrane organization	0.000362807	14	1
cell growth	0.0104378	11	2
positive regulation of follicle-stimulating hormone secretion	0.000657252	3	1
regulation of protein localization to nucleus	0.00650777	3	1
glycerol biosynthetic process	0.008228	2	1
actin binding	0.00409212	44	1
cellular response to insulin stimulus	0.00517114	12	1
protein localization to plasma membrane	0.024158	11	2
cell proliferation in forebrain	0.0277944	4	1
peptidyl-serine phosphorylation	0.0336564	11	1
iris morphogenesis	0.00866518	3	1
positive regulation of DNA binding	0.0280514	5	1
lamellipodium	0.0371303	15	1
cell-substrate junction	0.0281746	2	1
cytoplasmic side of plasma membrane	0.0149836	8	1
nitric oxide biosynthetic process	0.0247029	4	1
actin cytoskeleton	0.0317634	22	1
integrin-mediated signaling pathway	0.0366102	12	1
intermediate filament cytoskeleton organization	0.00244785	5	2
hemidesmosome	0.00613468	4	1
protein targeting	0.000257063	28	2
basal plasma membrane	0.00114371	8	1
positive regulation of DNA biosynthetic process	0.0484107	3	1
oxygen sensor activity	0.0169272	2	1
cardiac muscle cell differentiation	0.0337506	6	1
positive regulation of smooth muscle cell migration	0.0328454	4	1
protein maturation	0.034877	13	1
positive regulation of vascular endothelial growth factor signaling pathway	0.0281746	2	1
branched-chain amino acid catabolic process	0.0230939	5	2
glycosaminoglycan metabolic process	0.000137714	11	1
bile acid and bile salt transport	0.0277944	4	1
histone demethylase activity	0.0204105	2	1
action potential	0.0465839	4	1
water-soluble vitamin metabolic process	0.0267978	5	1
positive regulation of dopamine secretion	0.00650777	3	1
positive regulation of circadian sleep/wake cycle non-REM sleep	0.0204105	2	1
positive regulation of smooth muscle contraction	0.00944894	5	1
negative regulation of excitatory postsynaptic membrane potential	0.000337284	4	1
negative regulation of synaptic transmission glutamatergic	0.0273801	3	1
cellular zinc ion homeostasis	0.0484107	3	1
hyaluronan metabolic process	0.0364909	4	1
glycosaminoglycan catabolic process	0.0371283	3	1
smooth muscle contraction	0.0444534	4	1
regulation of focal adhesion assembly	0.0371283	3	1
myo-inositol transport	0.008228	2	1
RNA polymerase II core promoter proximal region sequence-specific DNA binding transcription factor activity involved in negative regulation of transcription	0.00767216	12	1
muscle contraction	0.00445919	11	1
filamentous actin	0.0163793	6	1
cellular pigment accumulation	0.00244919	2	1
apical junction complex	0.0465839	4	1
sodium-independent organic anion transport	0.000337284	4	1
activation of MAPK activity	0.00454324	14	1
cytokine binding	0.0465839	4	1
cell leading edge	0.00747145	8	1
regulation of glucose metabolic process	0.0153287	5	1
cellular response to starvation	0.0160688	8	1
negative regulation of translation	0.0418995	8	1
regulation of cytokine biosynthetic process	0.0416323	2	1
mRNA 5'-UTR binding	0.0157062	3	1
folic acid-containing compound biosynthetic process	0.0454493	3	1
methylenetetrahydrofolate dehydrogenase (NAD+) activity	0.0137267	2	1
methenyltetrahydrofolate cyclohydrolase activity	0.0281746	2	1
methylenetetrahydrofolate dehydrogenase (NADP+) activity	0.0141051	3	1
chondroitin sulfate metabolic process	0.00119317	6	1
chondroitin sulfate biosynthetic process	0.0444534	4	1
plus-end-directed vesicle transport along microtubule	0.0241638	2	1
beta-amyloid binding	0.0149426	6	1
midbrain-hindbrain boundary morphogenesis	0.0416323	2	1
negative regulation of follicle-stimulating hormone secretion	0.0324307	2	1
negative regulation of insulin secretion	0.0410067	5	1
positive regulation of ovulation	0.0204105	2	1
regulation of phosphatidylinositol 3-kinase signaling	0.00263811	3	1
progesterone receptor signaling pathway	0.0111942	3	1
Shc-EGFR complex	0.0405648	1	1
regulation of endodeoxyribonuclease activity	0.0137267	2	1
negative regulation of fat cell differentiation	0.0111693	8	1
positive regulation of autophagy	0.0348725	5	1
mRNA cap binding complex	0.0167206	4	1
sphingomyelin biosynthetic process	0.0126014	3	1
outward rectifier potassium channel activity	0.0210989	3	1
negative regulation of dense core granule biogenesis	0.0405648	1	1
pericentriolar material	0.0171089	5	1
negative regulation of macrophage activation	0.0416323	2	1
dehydroascorbic acid transport	0.0416323	2	1
dehydroascorbic acid transporter activity	0.0416323	2	1
mRNA metabolic process	0.0390132	18	2
DNA unwinding involved in DNA replication	0.0484107	3	1
tight junction assembly	0.0378635	5	1
ventricular cardiac muscle cell differentiation	0.0192028	3	1
positive regulation of cardiac muscle cell differentiation	0.0210989	3	1
negative regulation of beta-amyloid clearance	0.0241638	2	1
positive regulation of transcription from RNA polymerase II promoter involved in myocardial precursor cell differentiation	0.0465556	2	1
positive regulation of ureteric bud formation	0.0416323	2	1
pancreas development	0.0232081	7	1
protein targeting to Golgi	3.79853e-06	8	2
MDM2/MDM4 family protein binding	0.0281746	2	1
negative regulation of extrinsic apoptotic signaling pathway	0.0313526	7	1
calcium ion transport into cytosol	0.0174053	3	1
regulation of definitive erythrocyte differentiation	0.0324307	2	1
axon terminus	0.0111693	8	1
positive regulation of epithelial cell migration	0.0232537	5	1
organ formation	0.0141051	3	1
type 2 fibroblast growth factor receptor binding	0.0369204	2	1
bud outgrowth involved in lung branching	0.00324767	3	1
protein kinase A regulatory subunit binding	0.0320595	3	1
formate metabolic process	0.0405648	1	1
secretory granule lumen	0.0465556	2	1
BAF-type complex	0.0241638	2	1
protein phosphatase 4 complex	0.0416323	2	1
nail development	0.0416323	2	1
hemidesmosome assembly	0.0425811	3	1
long term synaptic depression	0.0232389	4	1
negative regulation of protein homooligomerization	0.0204105	2	1
negative regulation of collateral sprouting	0.0465556	2	1
growth plate cartilage development	0.00498798	4	1
negative regulation of cytoplasmic translation	0.008228	2	1
cell-cell adherens junction	0.0355186	7	1
negative regulation of reactive oxygen species biosynthetic process	0.0107607	1	2
clathrin-sculpted monoamine transport vesicle membrane	0.00402651	2	1
neurotransmitter loading into synaptic vesicle	0.0107607	1	2
eyelid development in camera-type eye	0.0484107	3	1
negative regulation of B cell differentiation	0.0465556	2	1
regulation of epithelial cell migration	0.00402651	2	1
aminophospholipid transport	0.0204922	1	1
melanosome organization	0.0383976	4	1
alcohol dehydrogenase activity zinc-dependent	0.0204105	2	1
positive regulation of protein targeting to membrane	0.0444534	4	1
regulation of cardiac muscle contraction by calcium ion signaling	0.00263811	3	1
intercalated disc	0.0193803	7	1
cell communication by electrical coupling involved in cardiac conduction	0.0369204	2	1
membrane repolarization during cardiac muscle cell action potential	0.0465556	2	1
regulation of cellular component organization	0.0241638	2	1
positive regulation of myoblast differentiation	0.0247029	4	1
axonemal microtubule	0.0369204	2	1
detection of calcium ion	0.0398071	3	1
protein oligomerization	0.026871	8	1
positive regulation of dopamine receptor signaling pathway	0.0241638	2	1
vesicle docking	0.0369204	2	1
inositol-1 3 4 5 6-pentakisphosphate kinase activity	0.0108223	2	1
diphosphoinositol-pentakisphosphate kinase activity	0.0108223	2	1
phosphatidylinositol-3-phosphatase activity	0.0296708	3	1
negative regulation of myelination	0.0174053	3	1
positive regulation of nuclear cell cycle DNA replication	0.0369204	2	1
neurofilament	0.000527605	5	1
glucan 1 4-alpha-glucosidase activity	0.0405648	1	1
regulation of T cell receptor signaling pathway	0.0416323	2	1
cell morphogenesis involved in neuron differentiation	0.0273801	3	1
branching morphogenesis of a nerve	0.0465556	2	1
positive regulation of gene silencing by miRNA	0.00324767	3	1
podosome assembly	0.0416323	2	1
Golgi lumen	0.0387848	6	1
lung secretory cell differentiation	0.0108223	2	1
negative regulation of lung goblet cell differentiation	0.0108223	2	1
regulation of lung goblet cell differentiation	0.0108223	2	1
central nervous system neuron axonogenesis	0.0174053	3	1
positive regulation of translation	0.0347677	8	1
post-Golgi vesicle-mediated transport	0.00627713	8	2
positive regulation of membrane depolarization during cardiac muscle cell action potential	0.0204922	1	1
regulation of establishment of protein localization to plasma membrane	0.0369204	2	1
positive regulation of cholesterol metabolic process	0.0204922	1	1
sodium ion export	0.0108223	2	1
regulation of water loss via skin	0.0204105	2	1
salivary gland cavitation	0.00754082	3	1
regulation of prostatic bud formation	0.0108223	2	1
collagen type XV trimer	0.0204922	1	1
peptidyl-threonine dephosphorylation	0.0371283	3	1
N-terminal protein myristoylation	0.00754082	3	1
oncostatin-M-mediated signaling pathway	0.0241638	2	1
leukemia inhibitory factor signaling pathway	0.0369204	2	1
oncostatin-M receptor activity	0.0241638	2	1
peroxisomal membrane transport	0.0204922	1	1
regulation of regulated secretory pathway	0.0405648	1	1
lamellipodium morphogenesis	0.0324307	2	1
positive regulation of transmission of nerve impulse	0.0465556	2	1
cerebellar granule cell precursor proliferation	0.0416323	2	1
protein lipoylation	0.0465556	2	1
glycylpeptide N-tetradecanoyltransferase activity	0.0281746	2	1
regulation of rhodopsin mediated signaling pathway	0.0320595	3	1
regulation of mitochondrial depolarization	0.012553	2	2
mast cell secretory granule organization	0.0108223	2	1
negative regulation of interleukin-10 secretion	0.0169272	2	1
regulation of muscle cell differentiation	0.0241638	2	1
spermatid nucleus differentiation	0.0398071	3	1
3'-UTR-mediated mRNA stabilization	0.0345455	3	1
glucoside transmembrane transporter activity	0.0405648	1	1
glucoside transport	0.0405648	1	1
COPI-coated vesicle	0.0251877	3	1
regulation of germinal center formation	0.00164398	3	1
bile acid-exporting ATPase activity	0.0204922	1	1
sodium-exporting ATPase activity phosphorylative mechanism	0.0204922	1	1
canalicular bile acid transmembrane transporter activity	0.0405648	1	1
ferric-chelate reductase activity	0.0416323	2	1
regulation of nodal signaling pathway involved in determination of lateral mesoderm left/right asymmetry	0.0204922	1	1
tangential migration from the subventricular zone to the olfactory bulb	0.0369204	2	1
negative regulation of dendritic spine morphogenesis	0.0137267	2	1
cytoplasmic sequestering of CFTR protein	0.0204922	1	1
thiomorpholine-carboxylate dehydrogenase activity	0.0405648	1	1
Golgi apparatus	0.00446159	54	1
1-phosphatidylinositol-3-kinase activity	0.0269806	3	1
phosphatidylinositol 3-kinase complex	0.0371265	3	1
phosphatidylinositol-3-phosphate biosynthetic process	0.0331226	3	1
cytokinesis	0.0139422	8	1
phosphatidylinositol 3-kinase activity	0.000191783	3	1
positive regulation of transcription from RNA polymerase II promoter involved in heart development	0.0214059	1	1
negative regulation of transcription from RNA polymerase II promoter involved in heart development	0.0214059	1	1
nascent polypeptide-associated complex	0.0423543	1	1
poly(A) RNA binding	0.00538549	58	1
regulation of synaptic transmission GABAergic	0.0118389	3	1
virion binding	0.0231611	2	1
calmodulin-dependent cyclic-nucleotide phosphodiesterase activity	0.00234209	2	1
mitotic nuclear division	0.0118882	18	1
protein localization to chromatin	0.0231611	2	1
positive regulation of dense core granule biogenesis	0.0107607	1	1
cellular calcium ion homeostasis	0.02932	8	1
regulation of platelet aggregation	0.011062	2	1
ATPase binding	0.0253851	5	1
regulation of membrane depolarization during action potential	0.0423543	1	1
basal protein localization	0.00596149	2	1
ion transmembrane transport	0.0479665	11	1
mRNA splicing via spliceosome	0.0450571	10	1
establishment of protein localization	0.00741391	5	1
homeostasis of number of cells	0.0458387	3	1
WD40-repeat domain binding	0.00710306	2	1
positive regulation of T-helper cell differentiation	0.0423543	1	1
D-serine ammonia-lyase activity	0.0319367	1	1
threonine racemase activity	0.0423543	1	1
serine racemase activity	0.0423543	1	1
cellular amino acid metabolic process	0.0076181	17	1
D-serine biosynthetic process	0.0423543	1	1
centrosome	0.0148741	25	1
GPI anchor metabolic process	0.00445341	3	1
COPII vesicle coating	0.0463618	2	1
positive regulation of heart rate by epinephrine	0.0423543	1	1
wound healing	0.0316011	8	1
mitochondrial matrix	0.0147434	12	1
otolith mineralization	0.0423543	1	1
double-strand break repair via homologous recombination	0.0189381	7	1
SNARE complex	0.041131	4	1
Golgi stack	0.0370489	4	1
Golgi localization	0.01578	2	1
microtubule anchoring at centrosome	0.0175122	2	1
receptor localization to synapse	0.0212046	2	1
glycoprotein binding	0.0450123	5	1
epidermal growth factor receptor binding	0.00688229	5	1
branch elongation of an epithelium	0.0423543	1	1
gland morphogenesis	0.0231611	2	1
selenocysteine incorporation	0.0231611	2	1
thyroid hormone catabolic process	0.0423543	1	1
regulation of potassium ion transmembrane transporter activity	0.0387539	2	1
ubiquitin-dependent protein catabolic process via the multivesicular body sorting pathway	0.0104252	3	1
positive regulation of protein catabolic process	0.0415379	5	1
positive regulation of cation channel activity	0.0212046	2	1
potassium channel inhibitor activity	0.0251889	2	1
ion channel binding	0.0303275	7	1
guanyl-nucleotide exchange factor complex	0.019321	2	1
Ras GTPase binding	0.00256053	4	1
cholesterol 24-hydroxylase activity	0.0423543	1	1
response to ammonium ion	0.0423543	1	1
aspartate metabolic process	0.0231611	2	1
oligodendrocyte cell fate commitment	0.0319367	1	1
lung neuroendocrine cell differentiation	0.0319367	1	1
stomach neuroendocrine cell differentiation	0.0319367	1	1
noradrenergic neuron fate commitment	0.0319367	1	1
carotid body glomus cell differentiation	0.0319367	1	1
regulation of timing of subpallium neuron differentiation	0.0319367	1	1
cellular response to magnetism	0.0319367	1	1
regulation of protein kinase A signaling	0.00239012	3	1
phosphopentomutase activity	0.0423543	1	1
hepatocyte growth factor receptor binding	0.00395809	2	1
circulatory system development	0.0423543	1	1
negative regulation of synapse assembly	0.01578	2	1
UDP-D-xylose biosynthetic process	0.0319367	1	1
citrate lyase complex	0.0214059	1	1
citrate metabolic process	0.01578	2	1
intracellular distribution of mitochondria	0.0175122	2	1
antigen processing and presentation of exogenous antigen	0.0423543	1	1
death-inducing signaling complex assembly	0.0423543	1	1
spindle pole	0.0170495	8	1
protein localization to endoplasmic reticulum	0.019321	2	1
sequestering of neurotransmitter	0.0423543	1	1
negative regulation of neurotransmitter transport	0.0319367	1	1
antigen receptor-mediated signaling pathway	0.00833505	2	1
RNA 7-methylguanosine cap binding	0.0387539	2	1
BRCA2-MAGE-D1 complex	0.0423543	1	1
chordate embryonic development	0.027286	2	1
clathrin coat	0.0412324	2	1
clathrin coat of trans-Golgi network vesicle	0.0294509	2	1
bisphosphoglycerate 3-phosphatase activity	0.0319367	1	1
polyphosphate metabolic process	0.0107607	1	1
inositol hexakisphosphate 2-phosphatase activity	0.0214059	1	1
endocytic vesicle lumen	0.000753261	3	1
very-low-density lipoprotein particle receptor activity	0.00965539	2	1
reelin-mediated signaling pathway	0.00491246	2	1
positive regulation of dendrite development	0.0437689	2	1
reelin receptor activity	0.00168492	2	1
negative regulation of G1/S transition of mitotic cell cycle	0.0152088	4	1
regulation of gliogenesis	0.0423543	1	1
pronucleus	0.0176182	3	1
interleukin-7 receptor activity	0.0214059	1	1
interleukin-7-mediated signaling pathway	0.0214059	1	1
maintenance of cell polarity	0.012553	2	1
thymine metabolic process	0.0319367	1	1
malonate-semialdehyde dehydrogenase (acetylating) activity	0.0423543	1	1
Rac protein signal transduction	0.0413664	3	1
positive regulation of potassium ion transmembrane transporter activity	0.0175122	2	1
atrial cardiac muscle cell to AV node cell communication	0.0423543	1	1
protein localization to T-tubule	0.0423543	1	1
positive regulation of calcium ion transmembrane transporter activity	0.0423543	1	1
sarcoplasmic reticulum calcium ion transport	0.00395809	2	1
atrial cardiac muscle cell action potential	0.0387539	2	1
mRNA export from nucleus	0.0293029	5	1
regulation of cytoskeleton organization	0.0141562	3	1
netrin-activated signaling pathway	0.00596149	2	1
establishment of nucleus localization	0.01578	2	1
peripheral nervous system myelin formation	0.0423543	1	1
establishment of mitotic spindle orientation	0.0370489	4	1
condensin complex	0.0490097	2	1
condensin core heterodimer	0.0107607	1	1
positive regulation of pigment cell differentiation	0.00310056	2	1
inactivation of X chromosome by DNA methylation	0.0423543	1	1
intracellular transport of virus	0.0141263	2	1
regulation of RNA splicing	0.00714465	5	1
positive regulation of dendritic spine morphogenesis	0.0463618	2	1
ammon gyrus development	0.0214059	1	1
negative regulation of myosin-light-chain-phosphatase activity	0.0423543	1	1
positive regulation of CD8-positive alpha-beta T cell differentiation	0.0423543	1	1
positive regulation of hepatocyte growth factor receptor signaling pathway	0.0423543	1	1
negative regulation of cell morphogenesis involved in differentiation	0.0423543	1	1
cell-substrate adherens junction	0.0423543	1	1
negative regulation of histone deacetylase activity	0.0423543	1	1
sequestering of calcium ion	0.00596149	2	1
cellular response to ATP	0.0463618	2	1
positive regulation of acute inflammatory response to antigenic stimulus	0.0319367	1	1
regulation of penile erection	0.0319367	1	1
regulation of skeletal muscle cell differentiation	0.019321	2	1
nucleoside-diphosphatase activity	0.0363349	2	1
spindle midzone assembly	0.0319367	1	1
organic cyclic compound metabolic process	0.0423543	1	1
ribosomal large subunit export from nucleus	0.0175122	2	1
cellular response to caffeine	0.019321	2	1
neurexin clustering	0.0423543	1	1
negative regulation of lymphocyte chemotaxis	0.0423543	1	1
regulation of chromatin disassembly	0.0423543	1	1
nucleoside diphosphate catabolic process	0.0423543	1	1
transmission of virus	0.0423543	1	1
positive regulation of nucleocytoplasmic transport	0.0423543	1	1
development involved in symbiotic interaction	0.0423543	1	1
negative regulation of transcription from RNA polymerase II promoter in response to UV-induced DNA damage	0.0423543	1	1
positive regulation of glial cell proliferation	0.0437689	2	1
UV-damage excision repair	0.033977	2	1
alcohol metabolic process	0.0387539	2	1
carotenoid biosynthetic process	0.0319367	1	1
purine ribonucleoside catabolic process	0.0423543	1	1
peptide antigen assembly with MHC class I protein complex	0.0423543	1	1
cellular senescence	0.0413664	3	1
protein linear deubiquitination	0.0423543	1	1
regulation of glucose transport	0.00679893	3	1
cell gliding	0.0423543	1	1
mitochondrial crista	0.033977	2	1
regulation of signal transduction involved in mitotic G2 DNA damage checkpoint	0.0423543	1	1
response to tumor cell	0.0319367	1	1
DH domain binding	0.0423543	1	1
regulation of Rap GTPase activity	0.00710306	2	1
positive regulation of Rho guanyl-nucleotide exchange factor activity	0.0423543	1	1
negative regulation of mast cell proliferation	0.0423543	1	1
regulation of monocyte chemotaxis	0.0423543	1	1
positive regulation of stress-activated protein kinase signaling cascade	0.0423543	1	1
positive regulation of oligodendrocyte progenitor proliferation	0.0423543	1	1
negative regulation of interleukin-1-mediated signaling pathway	0.0423543	1	1
ethanol oxidation	0.0231611	2	1
ethanol catabolic process	0.0141263	2	1
dimethylglycine dehydrogenase activity	0.0423543	1	1
centrosome-templated microtubule nucleation	0.0319367	1	1
response to redox state	0.0463618	2	1
positive regulation of testosterone secretion	0.0423543	1	1

## Sheet: 8. GO_embryo dev L embryos
GO term	miRNAs	number genes		hsa-miR-365a-3p	hsa-miR-30c-5p	hsa-miR-16-5p	hsa-miR-9-5p
in utero embryonic development (GO:0001701)	hsa-miR-365a-3p	8		ADAM10	BMI1	INPP5B	ADAM10
	hsa-miR-30c-5p	29		CHD8	ITGB1	MYB	ANKRD11
	hsa-miR-16-5p	25		TSHZ3	ZFAND5	GNA12	TPM1
	hsa-miR-9-5p	27		ACVR1	SMAD2	PTPRR	GNA13
				ACVRL1	RUNX1	ATP7A	MKL2
				SOX6	GNA13	OOEP	TTN
				NCKAP1	TTN	MIB1	MYH9
				NR2F2	APBA1	SLIT2	HES1
					MIB1	AR	POLE
					ACVR1	WDR19	PRDM1
					PRDM1	WDTC1	FOXP1
					AR	SOX6	CDH1
					NCOR2	BMPR1A	AR
					KIDINS220	WNT3A	NCOR2
					DDX5	OCRL	ICMT
					PITPNB	USP9X	KIDINS220
					GJA1	UBR3	ESRRB
					MBNL1	ELL	WDTC1
					ELL	TMEM100	PRMT1
					EDNRA	CUL3	PYGO2
					ZBTB18	VEGFA	NMT1
					CCNK	FGFR1	MBNL1
					NCKAP1	IHH	TANC2
					MAFG	SOX5	SRF
					YBX3	GRIN2B	TGFBR2
					EPB41L5		YBX3
					FLVCR1		BCL2L11
					BCL2L11
					JAG2
post-embryonic development (GO:0009791)	hsa-miR-30c-5p	13		hsa-miR-30c-5p
				SMAD2
				PLAGL2
				SCN9A
				NR4A2
				AGO2
				PRDM1
				GIGYF2
				MECP2
				ARID5B
				GNAQ
				FOXP2
				BCL11B
				BCL2L11
embryonic morphogenesis (GO:0048598)	hsa-miR-499a-5p	4		hsa-miR-499a-5p
				ZEB2
				ZEB1
				GATA4
				FGF2
embryonic cleavage (GO:0040016)	hsa-miR-499a-5p	2		hsa-miR-499a-5p
				CUL3
				TOP1
prostaglandin J receptor activity (GO:0001785)	hsa-miR-499a-5p			hsa-miR-499a-5p
				PTGDR
cellular response to prostaglandin D stimulus (GO:0071799)	hsa-miR-499a-5p			hsa-miR-499a-5p
				PTGDR

## Sheet: 9. miRNA target genes
Genes down in LE, targets of miRNAs higher in large embryos										Genes down in large embryos, targets of miRNAs higher in large embryos										Genes down in LE, targets of miRNAs higher in small embryos									Genes down in small embryos, targets of miRNAs higher in small embryos
miR-148a-3p	miR-16-5p	miR-21-5p	miR-22-5p	miR-30c-5p	miR-365a-3p	miR-499a-5p	miR-9-5p	All		miR-148a-3p	miR-16-5p	miR-21-5p	miR-22-5p	miR-30c-5p	miR-365a-3p	miR-499a-5p	miR-9-5p	All		let-7a-5p	miR-29b-3p	miR-29c-3p	miR-302b-3p	miR-371a-5p	miR-372-3p	miR-7-5p	All		let-7a-5p	miR-29b-3p	miR-29c-3p	miR-302b-3p	miR-371a-5p	miR-372-3p	miR-7-5p	All
BCL2L11	EML4	PRKAB2	PDE3A	LDLR	DEPTOR	DGKG	BCL2L11	AADAT		HMGB1	ADGRL1	AGO2	CAPRIN1	HSPA4	POLR1B	PAQR5	MTHFD2	ADGRL1		RNF44	VHL	VHL	RBM12B	RNF44	RBM12B	SETD7	ABHD18		BMT2	BMT2	DSC2	KREMEN1	CASTOR2	KREMEN1	MEF2D	ABLIM1
ARRDC3	ZNF644	SFXN1	STYK1	E2F3	ZNF644	IQGAP2	ZNF704	ADGRG2		DNMT3B	AFG3L2	BCL7A	RAN	VIM		IQGAP2	PTX3	AFG3L2		MTHFD1	MMP15	MMP15	ITGA2	MTHFD1	FAM241A	NREP	ADAMTS17		MXD1	MXD1	LAMC2	FAM102B	KIF1B	VEGFA	TET2	ACOT4
BAZ2B	ZNF704	CLU	VCAM1	SMAD1		NRIP1	JPT2	AKR1C8P		DENR	AGK	PTX3	SLC45A4	SAE1		EEF1E1	VIM	AGK		PDP2	INSIG1	INSIG1	C11orf54	PDP2	ITGA2	ZNF555	ARRDC3		KREMEN1	TET2	GLDN	RABGAP1L	IFRD1	FAM102B	FOS	AIDA
IRS1	AADAT	NCAPG	YAF2	CDC7		BCL2L11	AKR1C8P	ALDH18A1		NDRG1	AGO2	ATP2B4		SACS		HIST1H2AD	EOGT	AGO2		RBM12B	NREP	SLC16A1	ATAD2	VHL	C11orf54	MARCKSL1	ATAD2		MEF2D	FOS	IFRD1	ITGA2	RABGAP1L	TTC9	NREP	AP1M1
LBR	ALDH18A1	OSBPL3		DDIT4			FBN2	ANPEP		FXR1	AGPAT5	COBLL1		HUS1		TFAM	RCC2	AGPAT5		SETD7	DSC2	FREM2	MBNL3	FREM2	ATAD2	DSC2	ATP1B3		CNTRL	COL4A2	FGA	NHSL2	CEBPB	MPPE1	EGFR	APLP2
MAFB	ANPEP	SOX5		EPB41			HES1	ARRDC3		ZIC5	ALDH2	GPD1L		SLC39A1		ZNF844	IREB2	ALDH2		BMPR1B	SLC16A1	TXNDC16	ABHD18	TXNDC16	MBNL3	ADAMTS17	BAMBI		SLC35C1	MMP15	ENPP2	FHDC1	OSTF1	RABGAP1L	DSC2	ARL15
LDLR	ASPH	WNT5A		GCLC			KCNJ15	ASPH		HSP90AA1	ARG2	SGCB		MATR3		ETS1	ETS1	ANP32B		CDC7		PRKAB2	NFIB	INTS7	ABHD18	ATP1B3	BCL2L11		ITM2B	FGG	FGB	GTF2IRD2	TTPAL	CDKN1A	LAMC2	BCL2L2
	BAMBI	ADGRG2		HPRT1			KIF1A	BAMBI		HSPA4	B3GNT2	AP1AR		WDR82			MTHFD1	AP1AR		RPSA		DSC2	WEE1	SLC19A3	NFIB	SERTAD4	BMPR1B		CRYBG3	SERPINH1	SPARC	LPAR2	CRAMP1	ITGA2	PDGFC	BCL9L
	C15orf39	CENPQ		LCP1			LDLRAP1	BAZ2B		AGO2	BAMBI	PITHD1		NAP1L1			KLF17	ARG2		KIAA1147			FAM241A	DCDC2	WEE1	C19orf12	C11orf54		BSDC1	COL1A1	COL4A1	GOLGA2	MXRA7	NHSL2	GLDN	BFAR
	C21orf62	COBLL1		MARCKSL1			MCC	BCL2L11		EOGT	BCL7A	SET		ATP2A2			NRIP3	ATP2A2		ARRDC3			RBM12B	PIK3C2A	ATP1B3	IGSF3	C19orf12		ECHDC1	VEGFA	PLAG1	BCL2L2	QSER1	FHDC1	MPP5	BMT2
	GPR180	CXCL10		PLCB1			MTHFD1	C15orf39		RCC2	BTF3	IREB2		ZDHHC20			ANP32B	ATP2B4		PGRMC1				WDR12		IRS1	CDC7		AIDA	NREP	SLC16A1	CLCN3	DFFA	GTF2IRD2	DAZAP2	BSDC1
	MBD4	GLCCI1		SHROOM3			PTPRK	C21orf62			CAPRIN1	HMGB1		IREB2				B3GNT2		SNX2				BAMBI		PPIP5K2	DCDC2		MEIS1	LOXL2	FAM102B	ABLIM1	TRIM66	LPAR2	RDH16	BTG1
	MTMR4	HIF1A		SNX2			RNF44	CDC7			CCDC58	CAPRIN1		IFRD1				BAMBI		ZNF644				TMEM154			DFFA		CEP170B	HP1BP3	BFAR	SYNPO2L	FUT11	GOLGA2	ACOT4	CANT1
	NARF	KBTBD7		TKT			SDC1	CENPQ			CDV3	MSH2		HSP90AA1				BCL7A		PPP2R2A				DFFA			DSC2		GATM	NOTCH2	KIAA0895	BTG1	PARP2	BCL2L2	DOCK5	CASTOR2
	PAQR3	LIMCH1		ZNF146			SLC19A3	CLU			CNPY3			AGPAT5				BTF3		ZC3HAV1L				SHMT1			FAM241A		DTX3L	FGA	WNT4	WSB1	TFDP2	CLCN3	CANT1	CBS
	PPA1	LPGAT1		ZSCAN29			SLC25A30	COBLL1			CTSD							CAPRIN1		HIST1H2BD				TFDP2			FREM2		FIGN	ENPP2	SOWAHC	CCDC6	ITGA2	ABLIM1	RNF128	CCDC6
	PPIP5K2	MARCKS		EML4			SLC30A4	CXCL10			DDX21							CCDC58		BCL2L11				ADAMTS17			HIST1H2BD		PLD3	FGB	TET2	DNAJB4		SYNPO2L	ARL15	CD55
	PSPH	NFIB		PRKAB2			STMN1	DDIT4			EIF3M							CDV3		INTS7				ITGA2			IGSF3		SAMD4B	SPARC	FOS	HSPA4L		BTG1	MRAS	CDKN1A
	RASSF2	NSD2		SFXN1			TBC1D9	DEPTOR			FKBP1A							CNPY3		SLC19A3				C11orf54			INSIG1		NPTX1	COL4A1	COL4A2	TTC9		WSB1	AP1M1	CEBPB
	RPSA	PALLD						DGKG			FNTA							COBLL1		ZNF555							INTS7		CD55	PLAG1	MMP15	MPPE1		CCDC6	MYH15	CEP170B
	SALL1	PIK3C2A						E2F3			GABPA							CTSD		MARCKSL1							IRS1		FBXL20	SLC16A1	FGG	MPP5		DNAJB4	MGLL	CLCN3
	TIA1	PLEKHA2						EML4			GRWD1							DDX21									ITGA2		FBXW2	FAM102B	SERPINH1	DAZAP2		HSPA4L	LITAF	CNTRL
	TMEM154	PPM1L						EPB41			HIST1H2BK							DENR									KIAA1147		ZNF609	KIF1B	COL1A1	EGFR		DKK1	MYLK	COL1A1
	UGT2B4	RAI14						FBN2			HIST2H2BE							DNMT3B									MARCKSL1		CASTOR2	IFRD1	VEGFA			MBNL2	PLEKHH1	COL4A1
	UGT8	SATB1						GCLC			HSP90AA1							EEF1E1									MBNL3		CDKN1A	DSC2	BMT2			TNFAIP1	TPP1	COL4A2
	USP3	TP53BP2						GLCCI1			IDH3A							EIF3M									MMP15		EGFR	LAMC2	MXD1			MPP5	APLP2	CRAMP1
	WIPF1	VHL						GPR180			IFRD2							EOGT									MTHFD1			PDGFC				DAZAP2	SH3BP4	CRYBG3
	ZNRF3	ZBTB47						HES1			MOB4							ETS1									NFIB			GLDN					SERTAD2	DAZAP2
	PRKAB2	E2F3						HIF1A			MSH2							FKBP1A									NREP								BCL9L	DFFA
	SFXN1							HPRT1			MTHFD2							FNTA									PDP2								CBS	DKK1
	CLU							IQGAP2			NMD3							FXR1									PGRMC1									DNAJB4
	NCAPG							IRS1			PABPC4							GABPA									PIK3C2A									DOCK5
	OSBPL3							JPT2			PRELID3B							GPD1L									PPIP5K2									DSC2
	SOX5							KBTBD7			PSAT1							GRWD1									PPP2R2A									DTX3L
	WNT5A							KCNJ15			RAN							HIST1H2AD									PRKAB2									ECHDC1
	E2F3							KIF1A			RRP15							HIST1H2BK									RBM12B									EGFR
	SMAD1							LBR			RRP9							HIST2H2BE									RNF44									ENPP2
	JPT2							LCP1			RSL1D1							HMGB1									RPSA									FAM102B
								LDLR			SEC24B							HSP90AA1									SERTAD4									FBXL20
								LDLRAP1			SEH1L							HSPA4									SETD7									FBXW2
								LIMCH1			SIPA1L2							HUS1									SHMT1									FGA
								LPGAT1			SLC39A10							IDH3A									SLC16A1									FGB
								MAFB			SRPK1							IFRD1									SLC19A3									FGG
								MARCKS			STT3B							IFRD2									SNX2									FHDC1
								MARCKSL1			TAF15							IQGAP2									TFDP2									FIGN
								MBD4			TAF9							IREB2									TMEM154									FOS
								MCC			TM7SF3							KLF17									TXNDC16									FUT11
								MTHFD1			TRIM4							MATR3									VHL									GATM
								MTMR4			TTLL12							MOB4									WDR12									GLDN
								NARF			VIM							MSH2									WEE1									GOLGA2
								NCAPG			WDR3							MTHFD1									ZC3HAV1L									GTF2IRD2
								NFIB			WDR75							MTHFD2									ZNF555									HP1BP3
								NRIP1			YWHAH							NAP1L1									ZNF644									HSPA4L
								NSD2										NDRG1																		IFRD1
								OSBPL3										NMD3																		ITGA2
								PALLD										NRIP3																		ITM2B
								PAQR3										PABPC4																		KIAA0895
								PDE3A										PAQR5																		KIF1B
								PIK3C2A										PITHD1																		KREMEN1
								PLCB1										POLR1B																		LAMC2
								PLEKHA2										PRELID3B																		LITAF
								PPA1										PSAT1																		LOXL2
								PPIP5K2										PTX3																		LPAR2
								PPM1L										RAN																		MBNL2
								PRKAB2										RCC2																		MEF2D
								PSPH										RRP15																		MEIS1
								PTPRK										RRP9																		MGLL
								RAI14										RSL1D1																		MMP15
								RASSF2										SACS																		MPP5
								RNF44										SAE1																		MPPE1
								RPSA										SEC24B																		MRAS
								SALL1										SEH1L																		MXD1
								SATB1										SET																		MXRA7
								SDC1										SGCB																		MYH15
								SFXN1										SIPA1L2																		MYLK
								SHROOM3										SLC39A1																		NHSL2
								SLC19A3										SLC39A10																		NOTCH2
								SLC25A30										SLC45A4																		NPTX1
								SLC30A4										SRPK1																		NREP
								SMAD1										STT3B																		OSTF1
								SNX2										TAF15																		PARP2
								SOX5										TAF9																		PDGFC
								STMN1										TFAM																		PLAG1
								STYK1										TM7SF3																		PLD3
								TBC1D9										TRIM4																		PLEKHH1
								TIA1										TTLL12																		QSER1
								TKT										VIM																		RABGAP1L
								TMEM154										WDR3																		RDH16
								TP53BP2										WDR75																		RNF128
								UGT2B4										WDR82																		SAMD4B
								UGT8										YWHAH																		SERPINH1
								USP3										ZDHHC20																		SERTAD2
								VCAM1										ZIC5																		SH3BP4
								VHL										ZNF844																		SLC16A1
								WIPF1																												SLC35C1
								WNT5A																												SOWAHC
								YAF2																												SPARC
								ZBTB47																												SYNPO2L
								ZNF146																												TET2
								ZNF644																												TFDP2
								ZNF704																												TNFAIP1
								ZNRF3																												TPP1
								ZSCAN29																												TRIM66
																																				TTC9
																																				TTPAL
																																				VEGFA
																																				WNT4
																																				WSB1
																																				ZNF609

## Sheet: 10. FA_TG 7 miRNA_S em down LE
Category	Term	Count	%	FE	PValue	FDR	List Total	Pop Hits	Pop Total	Bonferroni	Benjamini	Genes
Annotation Cluster 1	Enrichment Score: 1.60
GOTERM_BP_FAT	GO:0019217~regulation of fatty acid metabolic process	4	7.84314	16.4515	0.00171963	1	43	109	19277	0.949605	1	PRKAB2, PDP2, IRS1, INSIG1
GOTERM_BP_FAT	GO:0010565~regulation of cellular ketone metabolic process	4	7.84314	8.87727	0.00963906	1	43	202	19277	1	1	PRKAB2, PDP2, IRS1, INSIG1
GOTERM_BP_FAT	GO:0019752~carboxylic acid metabolic process	7	13.7255	3.04671	0.0232049	1	43	1030	19277	1	1	PRKAB2, SLC16A1, PDP2, MTHFD1, IRS1, INSIG1, SHMT1
GOTERM_BP_FAT	GO:0042180~cellular ketone metabolic process	4	7.84314	6.29196	0.0240178	1	43	285	19277	1	1	PRKAB2, PDP2, IRS1, INSIG1
GOTERM_BP_FAT	GO:0043436~oxoacid metabolic process	7	13.7255	2.73117	0.0369896	1	43	1149	19277	1	1	PRKAB2, SLC16A1, PDP2, MTHFD1, IRS1, INSIG1, SHMT1
GOTERM_BP_FAT	GO:0006082~organic acid metabolic process	7	13.7255	2.68905	0.0394565	1	43	1167	19277	1	1	PRKAB2, SLC16A1, PDP2, MTHFD1, IRS1, INSIG1, SHMT1
GOTERM_BP_FAT	GO:0032787~monocarboxylic acid metabolic process	5	9.80392	3.32076	0.0584748	1	43	675	19277	1	1	PRKAB2, SLC16A1, PDP2, IRS1, INSIG1
GOTERM_BP_FAT	GO:0019216~regulation of lipid metabolic process	4	7.84314	4.14136	0.0678932	1	43	433	19277	1	1	PRKAB2, PDP2, IRS1, INSIG1
GOTERM_BP_FAT	GO:0006631~fatty acid metabolic process	4	7.84314	4.10345	0.0693869	1	43	437	19277	1	1	PRKAB2, PDP2, IRS1, INSIG1
Annotation Cluster 2	Enrichment Score: 1.60
GOTERM_BP_FAT	GO:0000902~cell morphogenesis	8	15.6863	3.37069	0.00757683	1	43	1064	19277	0.999998	1	WEE1, PGRMC1, SNX2, NFIB, BAMBI, DCDC2, VHL, BMPR1B
GOTERM_BP_FAT	GO:0032989~cellular component morphogenesis	8	15.6863	3.07056	0.0123245	1	43	1168	19277	1	1	WEE1, PGRMC1, SNX2, NFIB, BAMBI, DCDC2, VHL, BMPR1B
GOTERM_BP_FAT	GO:0048858~cell projection morphogenesis	6	11.7647	3.93823	0.0158526	1	43	683	19277	1	1	WEE1, PGRMC1, SNX2, NFIB, DCDC2, BMPR1B
GOTERM_BP_FAT	GO:0032990~cell part morphogenesis	6	11.7647	3.83711	0.0175516	1	43	701	19277	1	1	WEE1, PGRMC1, SNX2, NFIB, DCDC2, BMPR1B
GOTERM_BP_FAT	GO:0048812~neuron projection morphogenesis	5	9.80392	3.35556	0.05669	1	43	668	19277	1	1	WEE1, PGRMC1, NFIB, DCDC2, BMPR1B
GOTERM_BP_FAT	GO:0031175~neuron projection development	6	11.7647	2.68445	0.0652749	1	43	1002	19277	1	1	WEE1, PGRMC1, NFIB, DCDC2, NREP, BMPR1B
GOTERM_BP_FAT	GO:0030030~cell projection organization	8	15.6863	2.13477	0.0689515	1	43	1680	19277	1	1	WEE1, PGRMC1, SNX2, NFIB, ITGA2, DCDC2, NREP, BMPR1B
Annotation Cluster 3	Enrichment Score: 1.58
GOTERM_CC_FAT	GO:0070062~extracellular exosome	12	23.5294	2.16798	0.0149324	0.917713	43	2217	17223	0.935313	0.917713	MARCKSL1, C11ORF54, SLC16A1, MTHFD1, SHMT1, ATAD2, RPSA, ATP1B3, PIK3C2A, DSC2, TXNDC16, FREM2
GOTERM_CC_FAT	GO:1903561~extracellular vesicle	12	23.5294	2.078	0.0200503	0.917713	43	2313	17223	0.974934	0.917713	MARCKSL1, C11ORF54, SLC16A1, MTHFD1, SHMT1, ATAD2, RPSA, ATP1B3, PIK3C2A, DSC2, TXNDC16, FREM2
GOTERM_CC_FAT	GO:0043230~extracellular organelle	12	23.5294	2.07621	0.0201695	0.917713	43	2315	17223	0.975483	0.917713	MARCKSL1, C11ORF54, SLC16A1, MTHFD1, SHMT1, ATAD2, RPSA, ATP1B3, PIK3C2A, DSC2, TXNDC16, FREM2
GOTERM_CC_FAT	GO:0044421~extracellular region part	15	29.4118	1.53305	0.0771664	1	43	3919	17223	1	1	C11ORF54, MARCKSL1, SLC16A1, SHMT1, ATAD2, ATP1B3, RPSA, CDC7, PIK3C2A, TXNDC16, MTHFD1, MMP15, ADAMTS17, DSC2, FREM2
Annotation Cluster 4	Enrichment Score: 1.45
GOTERM_BP_FAT	GO:0019752~carboxylic acid metabolic process	7	13.7255	3.04671	0.0232049	1	43	1030	19277	1	1	PRKAB2, SLC16A1, PDP2, MTHFD1, IRS1, INSIG1, SHMT1
GOTERM_BP_FAT	GO:0043436~oxoacid metabolic process	7	13.7255	2.73117	0.0369896	1	43	1149	19277	1	1	PRKAB2, SLC16A1, PDP2, MTHFD1, IRS1, INSIG1, SHMT1
GOTERM_BP_FAT	GO:0046394~carboxylic acid biosynthetic process	4	7.84314	5.22802	0.0384779	1	43	343	19277	1	1	PRKAB2, MTHFD1, INSIG1, SHMT1
GOTERM_BP_FAT	GO:0016053~organic acid biosynthetic process	4	7.84314	5.22802	0.0384779	1	43	343	19277	1	1	PRKAB2, MTHFD1, INSIG1, SHMT1
GOTERM_BP_FAT	GO:0044283~small molecule biosynthetic process	5	9.80392	3.79917	0.0388715	1	43	590	19277	1	1	PRKAB2, MTHFD1, PPIP5K2, INSIG1, SHMT1
GOTERM_BP_FAT	GO:0006082~organic acid metabolic process	7	13.7255	2.68905	0.0394565	1	43	1167	19277	1	1	PRKAB2, SLC16A1, PDP2, MTHFD1, IRS1, INSIG1, SHMT1
Annotation Cluster 5	Enrichment Score: 1.44
KEGG_PATHWAY	hsa04068:FoxO signaling pathway	4	7.84314	9.52672	0.00730102	0.7155	26	131	8112	0.512334	0.7155	PRKAB2, BCL2L11, IRS1, SETD7
KEGG_PATHWAY	hsa04932:Non-alcoholic fatty liver disease	3	5.88235	6.03871	0.0817503	1	26	155	8112	0.999765	1	PRKAB2, BCL2L11, IRS1
GOTERM_BP_FAT	GO:0031329~regulation of cellular catabolic process	5	9.80392	2.94936	0.0825378	1	43	760	19277	1	1	DFFA, PRKAB2, BCL2L11, IRS1, PIK3C2A
Annotation Cluster 6	Enrichment Score: 1.36
UP_KW_MOLECULAR_FUNCTION	KW-0418~Kinase	6	11.7647	3.60527	0.0193016	0.501842	26	745	11639	0.397548	0.501842	WEE1, PRKAB2, PPIP5K2, CDC7, BMPR1B, PIK3C2A
GOTERM_MF_FAT	GO:0016301~kinase activity	6	11.7647	2.89552	0.0496842	1	41	846	16739	1	1	WEE1, PRKAB2, PPIP5K2, CDC7, BMPR1B, PIK3C2A
GOTERM_MF_FAT	GO:0016773~phosphotransferase activity, alcohol group as acceptor	5	9.80392	2.88733	0.0871375	1	41	707	16739	1	1	WEE1, PRKAB2, CDC7, BMPR1B, PIK3C2A
Annotation Cluster 7	Enrichment Score: 1.35
GOTERM_BP_FAT	GO:0010557~positive regulation of macromolecule biosynthetic process	11	21.5686	2.48304	0.00889446	1	43	1986	19277	1	1	TFDP2, IRS1, NFIB, BAMBI, INSIG1, ITGA2, ATAD2, SETD7, CDC7, VHL, BMPR1B
GOTERM_BP_FAT	GO:0031328~positive regulation of cellular biosynthetic process	11	21.5686	2.30436	0.0146755	1	43	2140	19277	1	1	TFDP2, IRS1, NFIB, BAMBI, INSIG1, ITGA2, ATAD2, SETD7, CDC7, VHL, BMPR1B
GOTERM_BP_FAT	GO:0009891~positive regulation of biosynthetic process	11	21.5686	2.26104	0.0166142	1	43	2181	19277	1	1	TFDP2, IRS1, NFIB, BAMBI, INSIG1, ITGA2, ATAD2, SETD7, CDC7, VHL, BMPR1B
GOTERM_BP_FAT	GO:0009893~positive regulation of metabolic process	15	29.4118	1.71851	0.0332666	1	43	3913	19277	1	1	IRS1, INSIG1, ITGA2, ATAD2, SETD7, ARRDC3, CDC7, PIK3C2A, BCL2L11, PDP2, TFDP2, NFIB, BAMBI, VHL, BMPR1B
GOTERM_BP_FAT	GO:0031325~positive regulation of cellular metabolic process	14	27.451	1.73568	0.0395121	1	43	3616	19277	1	1	IRS1, INSIG1, ITGA2, ATAD2, SETD7, ARRDC3, CDC7, PIK3C2A, BCL2L11, TFDP2, NFIB, BAMBI, VHL, BMPR1B
GOTERM_BP_FAT	GO:0051173~positive regulation of nitrogen compound metabolic process	10	19.6078	1.99157	0.0501948	1	43	2251	19277	1	1	TFDP2, NFIB, BAMBI, INSIG1, ITGA2, ATAD2, SETD7, CDC7, VHL, BMPR1B
GOTERM_BP_FAT	GO:1903508~positive regulation of nucleic acid-templated transcription	8	15.6863	2.11588	0.0716277	1	43	1695	19277	1	1	TFDP2, NFIB, BAMBI, INSIG1, ATAD2, SETD7, VHL, BMPR1B
GOTERM_BP_FAT	GO:0045893~positive regulation of transcription, DNA-templated	8	15.6863	2.11588	0.0716277	1	43	1695	19277	1	1	TFDP2, NFIB, BAMBI, INSIG1, ATAD2, SETD7, VHL, BMPR1B
GOTERM_BP_FAT	GO:0045935~positive regulation of nucleobase-containing compound metabolic process	9	17.6471	1.95291	0.0747562	1	43	2066	19277	1	1	TFDP2, NFIB, BAMBI, INSIG1, ATAD2, SETD7, CDC7, VHL, BMPR1B
GOTERM_BP_FAT	GO:1902680~positive regulation of RNA biosynthetic process	8	15.6863	2.08755	0.0758538	1	43	1718	19277	1	1	TFDP2, NFIB, BAMBI, INSIG1, ATAD2, SETD7, VHL, BMPR1B
GOTERM_BP_FAT	GO:0010604~positive regulation of macromolecule metabolic process	13	25.4902	1.62428	0.0769298	1	43	3588	19277	1	1	IRS1, INSIG1, ITGA2, ATAD2, SETD7, ARRDC3, CDC7, BCL2L11, TFDP2, NFIB, BAMBI, VHL, BMPR1B
GOTERM_BP_FAT	GO:0051254~positive regulation of RNA metabolic process	8	15.6863	2.00583	0.0896311	1	43	1788	19277	1	1	TFDP2, NFIB, BAMBI, INSIG1, ATAD2, SETD7, VHL, BMPR1B
GOTERM_BP_FAT	GO:0042127~regulation of cell proliferation	8	15.6863	1.9684	0.0968194	1	43	1822	19277	1	1	MARCKSL1, IRS1, NFIB, BAMBI, ITGA2, CDC7, VHL, BMPR1B
Annotation Cluster 8	Enrichment Score: 1.33
GOTERM_BP_FAT	GO:0048598~embryonic morphogenesis	6	11.7647	4.35245	0.0106464	1	43	618	19277	1	1	BCL2L11, MTHFD1, MMP15, INSIG1, ITGA2, FREM2
GOTERM_BP_FAT	GO:0014070~response to organic cyclic compound	7	13.7255	2.90298	0.0285894	1	43	1081	19277	1	1	BCL2L11, SLC16A1, MMP15, INSIG1, SHMT1, ITGA2, PPP2R2A
GOTERM_BP_FAT	GO:0032355~response to estradiol	3	5.88235	8.79024	0.043816	1	43	153	19277	1	1	BCL2L11, MMP15, ITGA2
GOTERM_BP_FAT	GO:0009790~embryo development	6	11.7647	2.43643	0.0903289	1	43	1104	19277	1	1	BCL2L11, MTHFD1, MMP15, INSIG1, ITGA2, FREM2
GOTERM_BP_FAT	GO:0043583~ear development	3	5.88235	5.77213	0.0914408	1	43	233	19277	1	1	BCL2L11, INSIG1, FREM2
GOTERM_BP_FAT	GO:1901700~response to oxygen-containing compound	8	15.6863	1.98694	0.0931848	1	43	1805	19277	1	1	BCL2L11, IRS1, MMP15, INSIG1, SHMT1, ITGA2, SETD7, PIK3C2A
Annotation Cluster 9	Enrichment Score: 1.30
GOTERM_BP_FAT	GO:0035107~appendage morphogenesis	3	5.88235	9.02622	0.0417735	1	43	149	19277	1	1	BCL2L11, BMPR1B, FREM2
GOTERM_BP_FAT	GO:0035108~limb morphogenesis	3	5.88235	9.02622	0.0417735	1	43	149	19277	1	1	BCL2L11, BMPR1B, FREM2
GOTERM_BP_FAT	GO:0048736~appendage development	3	5.88235	7.30928	0.0608364	1	43	184	19277	1	1	BCL2L11, BMPR1B, FREM2
GOTERM_BP_FAT	GO:0060173~limb development	3	5.88235	7.30928	0.0608364	1	43	184	19277	1	1	BCL2L11, BMPR1B, FREM2
Annotation Cluster 10	Enrichment Score: 1.29
GOTERM_BP_FAT	GO:0009719~response to endogenous stimulus	10	19.6078	2.40635	0.0171092	1	43	1863	19277	1	1	BCL2L11, IRS1, BAMBI, INSIG1, SHMT1, ITGA2, PPP2R2A, NREP, BMPR1B, PIK3C2A
GOTERM_BP_FAT	GO:0010243~response to organonitrogen compound	7	13.7255	3.16024	0.0197631	1	43	993	19277	1	1	BCL2L11, IRS1, INSIG1, SHMT1, ITGA2, PPP2R2A, PIK3C2A
GOTERM_BP_FAT	GO:0014070~response to organic cyclic compound	7	13.7255	2.90298	0.0285894	1	43	1081	19277	1	1	BCL2L11, SLC16A1, MMP15, INSIG1, SHMT1, ITGA2, PPP2R2A
GOTERM_BP_FAT	GO:1901698~response to nitrogen compound	7	13.7255	2.75757	0.035533	1	43	1138	19277	1	1	BCL2L11, IRS1, INSIG1, SHMT1, ITGA2, PPP2R2A, PIK3C2A
GOTERM_BP_FAT	GO:0071495~cellular response to endogenous stimulus	8	15.6863	2.45813	0.0366606	1	43	1459	19277	1	1	BCL2L11, IRS1, BAMBI, INSIG1, SHMT1, NREP, BMPR1B, PIK3C2A
GOTERM_BP_FAT	GO:0071417~cellular response to organonitrogen compound	5	9.80392	3.48602	0.0505646	1	43	643	19277	1	1	BCL2L11, IRS1, INSIG1, SHMT1, PIK3C2A
GOTERM_BP_FAT	GO:0071407~cellular response to organic cyclic compound	5	9.80392	3.46983	0.0512791	1	43	646	19277	1	1	BCL2L11, SLC16A1, INSIG1, SHMT1, ITGA2
GOTERM_BP_FAT	GO:1901653~cellular response to peptide	4	7.84314	4.28997	0.062428	1	43	418	19277	1	1	BCL2L11, IRS1, INSIG1, PIK3C2A
GOTERM_BP_FAT	GO:0010033~response to organic substance	13	25.4902	1.63156	0.0748302	1	43	3572	19277	1	1	SLC16A1, IRS1, SHMT1, INSIG1, ITGA2, SETD7, PPP2R2A, NREP, PIK3C2A, BCL2L11, MMP15, BAMBI, BMPR1B
WIKIPATHWAYS	WP710~DNA damage response (only ATM dependent)	3	5.88235	6.39375	0.075251	1	32	115	7843	0.999866	1	BCL2L11, IRS1, PIK3C2A
GOTERM_BP_FAT	GO:1901699~cellular response to nitrogen compound	5	9.80392	2.93392	0.0837768	1	43	764	19277	1	1	BCL2L11, IRS1, INSIG1, SHMT1, PIK3C2A
GOTERM_BP_FAT	GO:1901700~response to oxygen-containing compound	8	15.6863	1.98694	0.0931848	1	43	1805	19277	1	1	BCL2L11, IRS1, MMP15, INSIG1, SHMT1, ITGA2, SETD7, PIK3C2A
KEGG_PATHWAY	hsa04151:PI3K-Akt signaling pathway	4	7.84314	3.52542	0.0933451	1	26	354	8112	0.999932	1	BCL2L11, IRS1, ITGA2, PPP2R2A
GOTERM_BP_FAT	GO:0032869~cellular response to insulin stimulus	3	5.88235	5.65087	0.0947798	1	43	238	19277	1	1	IRS1, INSIG1, PIK3C2A
Annotation Cluster 11	Enrichment Score: 1.25
GOTERM_BP_FAT	GO:0061024~membrane organization	8	15.6863	2.90398	0.0163574	1	43	1235	19277	1	1	PGRMC1, BCL2L11, TFDP2, INSIG1, ITGA2, PPP2R2A, ATP1B3, PIK3C2A
GOTERM_BP_FAT	GO:0072657~protein localization to membrane	5	9.80392	3.17945	0.0664667	1	43	705	19277	1	1	PGRMC1, BCL2L11, TFDP2, RPSA, ATP1B3
GOTERM_BP_FAT	GO:0008104~protein localization	11	21.5686	1.74067	0.0792093	1	43	2833	19277	1	1	PGRMC1, BCL2L11, SNX2, SLC16A1, TFDP2, IRS1, INSIG1, ITGA2, ARRDC3, RPSA, ATP1B3
GOTERM_BP_FAT	GO:1902580~single-organism cellular localization	6	11.7647	2.53517	0.0792152	1	43	1061	19277	1	1	PGRMC1, PRKAB2, BCL2L11, TFDP2, INSIG1, ATP1B3
GOTERM_BP_FAT	GO:0033036~macromolecule localization	12	23.5294	1.65731	0.0836175	1	43	3246	19277	1	1	PGRMC1, PRKAB2, BCL2L11, SNX2, SLC16A1, TFDP2, IRS1, INSIG1, ITGA2, ARRDC3, RPSA, ATP1B3
Annotation Cluster 12	Enrichment Score: 1.23
WIKIPATHWAYS	WP2446~Retinoblastoma gene in cancer	3	5.88235	8.35547	0.0469038	1	32	88	7843	0.995816	1	WEE1, TFDP2, CDC7
GOTERM_BP_FAT	GO:0045786~negative regulation of cell cycle	5	9.80392	3.46983	0.0512791	1	43	646	19277	1	1	WEE1, PRKAB2, TFDP2, INTS7, CDC7
KEGG_PATHWAY	hsa04110:Cell cycle	3	5.88235	7.42857	0.0569163	1	26	126	8112	0.996794	1	WEE1, TFDP2, CDC7
GOTERM_BP_FAT	GO:0051726~regulation of cell cycle	7	13.7255	2.37018	0.065508	1	43	1324	19277	1	1	WEE1, PRKAB2, BCL2L11, TFDP2, INTS7, CDC7, WDR12
WIKIPATHWAYS	WP179~Cell cycle	3	5.88235	6.0269	0.0833201	1	32	122	7843	0.999951	1	WEE1, TFDP2, CDC7
Annotation Cluster 13	Enrichment Score: 1.18
GOTERM_BP_FAT	GO:0065009~regulation of molecular function	13	25.4902	1.7655	0.0449894	1	43	3301	19277	1	1	DFFA, PRKAB2, IRS1, ITGA2, ARRDC3, ATP1B3, PPP2R2A, BCL2L11, PDP2, MMP15, NFIB, BAMBI, BMPR1B
GOTERM_BP_FAT	GO:0050790~regulation of catalytic activity	11	21.5686	1.90178	0.0482544	1	43	2593	19277	1	1	DFFA, PRKAB2, BCL2L11, PDP2, IRS1, MMP15, ITGA2, ARRDC3, PPP2R2A, ATP1B3, BMPR1B
GOTERM_BP_FAT	GO:0043085~positive regulation of catalytic activity	7	13.7255	2.18076	0.0898997	1	43	1439	19277	1	1	BCL2L11, PDP2, IRS1, ITGA2, ARRDC3, ATP1B3, BMPR1B
GOTERM_BP_FAT	GO:0044093~positive regulation of molecular function	8	15.6863	1.98584	0.0933964	1	43	1806	19277	1	1	BCL2L11, PDP2, IRS1, BAMBI, ITGA2, ARRDC3, ATP1B3, BMPR1B
Annotation Cluster 14	Enrichment Score: 1.15
GOTERM_CC_FAT	GO:0061695~transferase complex, transferring phosphorus-containing groups	4	7.84314	4.94488	0.0441676	1	43	324	17223	0.999731	1	PRKAB2, IRS1, INTS7, PIK3C2A
GOTERM_BP_FAT	GO:0031329~regulation of cellular catabolic process	5	9.80392	2.94936	0.0825378	1	43	760	19277	1	1	DFFA, PRKAB2, BCL2L11, IRS1, PIK3C2A
WIKIPATHWAYS	WP3915~Angiopoietin-like protein 8 regulatory pathway	3	5.88235	5.57031	0.0952875	1	32	132	7843	0.999989	1	PRKAB2, IRS1, PIK3C2A
Annotation Cluster 15	Enrichment Score: 1.12
GOTERM_BP_FAT	GO:0023051~regulation of signaling	14	27.451	1.6247	0.0627315	1	43	3863	19277	1	1	PRKAB2, SLC16A1, IRS1, INSIG1, ITGA2, ARRDC3, DCDC2, ATP1B3, NREP, BCL2L11, TFDP2, BAMBI, VHL, BMPR1B
GOTERM_BP_FAT	GO:0045184~establishment of protein localization	9	17.6471	1.93977	0.0771375	1	43	2080	19277	1	1	BCL2L11, SNX2, SLC16A1, TFDP2, IRS1, INSIG1, ITGA2, ARRDC3, RPSA
GOTERM_BP_FAT	GO:0008104~protein localization	11	21.5686	1.74067	0.0792093	1	43	2833	19277	1	1	PGRMC1, BCL2L11, SNX2, SLC16A1, TFDP2, IRS1, INSIG1, ITGA2, ARRDC3, RPSA, ATP1B3
GOTERM_BP_FAT	GO:0033036~macromolecule localization	12	23.5294	1.65731	0.0836175	1	43	3246	19277	1	1	PGRMC1, PRKAB2, BCL2L11, SNX2, SLC16A1, TFDP2, IRS1, INSIG1, ITGA2, ARRDC3, RPSA, ATP1B3

[truncated: 6 more sheets: 11. FA_TG 7 miRNA_S em down em, 12. FA_TG 8 miRNA_L em, down LE, 13. FA_TG 8 miRNA_L em down em, TG_miRTarBase_larger embryos, TG_miRTarBase_small embryos, miRNAs_Overlap predicted TG_DEG]
