# Supplementary material for: Dynamic regulation of the transcriptome and proteome of the equine embryo during maternal recognition of pregnancy
Source: FASEB Bioadv. 2022 Oct 18;4(12):775–97. doi: 10.1096/fba.2022-00063 (PMC9721094; doi:10.1096/fba.2022-00063)
Supplement: Supplementary file 1 — Appendix S1 [file FBA2-4-775-s004.zip › FBA2_1350_2022-00063-T-sup-0006--S.xlsx]

## Sheet: 1. All proteins identified
N: Intensity	T: Fasta headers	Gene Symbol	T: Majority protein IDs	10-11	10-12	10-13	10-14	10-15	11-16	11-17	11-18	11-19	11-20	12-21	12-22	12-23	12-24	12-25	13-26	13-29	13-30	C: Only identified by site	C: Reverse	C: Potential contaminant	N: Peptides	N: Razor + unique peptides	N: Unique peptides	N: Sequence coverage [%]	N: Unique + razor sequence coverage [%]	N: Unique sequence coverage [%]	N: Mol. weight [kDa]	N: Q-value	N: Score		N: MS/MS count	T: Protein IDs
500450000000	actin, cytoplasmic 1 isoform X1;actin, cytoplasmic 1	ACTB	XP_023510770.1;NP_001075307.1	18424000000	18824000000	16027000000	15729000000	17581000000	18035000000	16700000000	16057000000	16967000000	15662000000	20060000000	16263000000	14181000000	15041000000	13799000000	15045000000	15239000000	14580000000				29	29	1	82.7	82.7	4.5	41.688	0	323.31		1010	XP_023510770.1;NP_001075307.1
275390000000	histone H3.1;histone H4;histone H4;histone H4;histone H4;histone H4;histone H4;histone H4;histone H4;histone H4;histone H4;histone H4;histone H4;histone H4;histone H4;histone H4-like;LOW QUALITY PROTEIN: histone H4;histone H4-like	H3C11	XP_023479927.1;XP_023498927.1;XP_023498926.1;XP_023498925.1;XP_023480323.1;XP_023480322.1;XP_023479924.1;XP_023479923.1;XP_014590044.1;XP_014589733.1;XP_003363837.1;XP_001496752.3;NP_001361499.1;NP_001361496.1;NP_001361491.1;NP_001361382.1;XP_014595304.2;XP_023480318.1	2965500000	16036000000	7406400000	14448000000	4133400000	2340900000	13132000000	11065000000	11931000000	12201000000	2339200000	1980200000	13782000000	12151000000	10742000000	8924200000	11844000000	1659100000				24	24	16	47.7	47.7	32.1	24.269	0	323.31		499	XP_023479927.1;XP_023498927.1;XP_023498926.1;XP_023498925.1;XP_023480323.1;XP_023480322.1;XP_023479924.1;XP_023479923.1;XP_014590044.1;XP_014589733.1;XP_003363837.1;XP_001496752.3;NP_001361499.1;NP_001361496.1;NP_001361491.1;NP_001361382.1;XP_014595304.2;XP_023480318.1;XP_001493490.2;XP_023480285.1;XP_023497052.1;XP_023480342.1
265280000000	heat shock protein HSP 90-beta isoform X1;heat shock protein HSP 90-beta	HSP90AB1	XP_023479779.1;NP_001075407.1	14192000000	9784400000	10827000000	10098000000	12979000000	12520000000	8665200000	7940900000	8580800000	9176300000	7665400000	9555800000	6877500000	7459300000	7744400000	8506400000	7344700000	5996000000				55	55	34	72.4	72.4	47.9	83.236	0	323.31		999	XP_023479779.1;NP_001075407.1
175720000000	peroxiredoxin-1;peroxiredoxin-1	PRDX1	XP_005607147.1;XP_001496084.1	8303500000	7091800000	6357800000	5254800000	6095700000	7832600000	5356300000	5137700000	5117500000	4555200000	7075300000	6022100000	5036600000	5193600000	4656400000	4427200000	4577700000	4540400000				16	16	15	71.9	71.9	66.3	22.134	0	323.31		329	XP_005607147.1;XP_001496084.1;XP_023489071.1;XP_005614097.2;XP_023489070.1;XP_023489069.1;XP_023489068.1
168740000000	heat shock cognate 71 kDa protein	HSPA8	NP_001075247.1	7959400000	5454900000	7921100000	5598800000	7570300000	8634700000	5159900000	5029000000	4997600000	5091500000	4398300000	5889600000	4631200000	5134800000	4817900000	5156000000	4506800000	3761500000				34	33	25	62.4	62.4	51.5	70.897	0	323.31		744	NP_001075247.1
152160000000	keratin, type II cytoskeletal 8	KRT8	XP_023499379.1	2374100000	4247300000	2710400000	3303100000	3250900000	2427200000	5351600000	6614100000	4763500000	5200600000	5645000000	3349500000	4692200000	6097700000	5064100000	5704200000	4824900000	8520300000				34	34	23	62.4	62.4	48.2	54.849	0	323.31		625	XP_023499379.1;CON__P05787;CON__H-INV:HIT000292931;CON__Q9H552;CON__Q9NSB2;CON__Q6ISB0;XP_023499372.1;XP_014596266.2;XP_023499371.1;XP_023499370.1;XP_001504235.1;XP_005611199.1;XP_001492052.2
134490000000	alcohol dehydrogenase;alcohol dehydrogenase;alcohol dehydrogenase;alcohol dehydrogenase	AKR1A1	XP_023486776.1;XP_023486775.1;XP_005607146.1;XP_001495963.1	3975600000	3726800000	3147500000	3351700000	2976400000	3624400000	4147500000	4131600000	3679000000	4376200000	7087600000	5396900000	4577900000	4034900000	3827500000	3857100000	3609100000	6004200000				23	23	23	76.5	76.5	76.5	36.592	0	323.31		533	XP_023486776.1;XP_023486775.1;XP_005607146.1;XP_001495963.1
129410000000	keratin, type I cytoskeletal 19	KRT19	XP_001917443.1	2358700000	4121600000	2612300000	3175500000	2763800000	2047800000	4573000000	5495700000	4129700000	4597000000	5812400000	2833100000	4740200000	5080700000	4884600000	4600400000	4051900000	5258600000				40	40	22	85.2	85.2	61.8	45.349	0	323.31		640	XP_001917443.1;CON__P08727;CON__P19001;CON__A2A4G1;XP_005597480.2;CON__Q99456
126540000000	endoplasmin precursor	HSP90B1	NP_001157345.1	5020300000	3960100000	3531200000	3965700000	3845400000	5088000000	3658500000	3765500000	3693900000	4420000000	5719300000	5174900000	3677800000	3754400000	3342400000	3911200000	3857800000	3786400000				41	40	40	49.9	48.4	48.4	92.416	0	323.31		617	NP_001157345.1
122520000000	ATP synthase subunit beta, mitochondrial	ATP5F1B	NP_001182454.1	3639600000	4039400000	3699200000	3297500000	2930500000	3025400000	4158200000	3732700000	4006900000	3723900000	3631800000	4457600000	4496300000	4490400000	3711700000	3912000000	3254100000	3606000000				25	25	25	69.3	69.3	69.3	56.257	0	323.31		677	NP_001182454.1
121070000000	fibroblast growth factor-binding protein 1	LOC102148236	XP_005608931.1	334130000	2810800000	2511100000	9017300000	808050000	679580000	2036000000	3304400000	7901300000	3932400000	397680000	1138400000	5075100000	4981400000	4021700000	8099200000	9720800000	159930000				16	16	14	41.6	41.6	39.6	44.635	0	323.31		367	XP_005608931.1
120520000000	tubulin alpha-1B chain	LOC100059091	XP_023499251.1	2343900000	3898700000	3705300000	4277300000	4001700000	3009600000	4423700000	4086100000	4350900000	4829300000	2994200000	4983800000	3952200000	4465900000	4020100000	4480500000	4137400000	2141400000				20	20	0	52.1	52.1	0	50.151	0	323.31		662	XP_023499251.1
119730000000	protein disulfide-isomerase A3	PDIA3	XP_023474461.1	2914700000	3961000000	3256700000	3485300000	2683700000	3182300000	3656800000	3700700000	3512100000	3792700000	4846700000	4072200000	4107000000	3898300000	3650700000	3724400000	3861700000	4958000000				39	39	39	58.4	58.4	58.4	56.789	0	323.31		751	XP_023474461.1
116840000000	glyceraldehyde-3-phosphate dehydrogenase	GAPDH	NP_001157328.1	3503500000	3886100000	4250600000	3935600000	4685200000	2993900000	3770900000	4231200000	3047200000	4072800000	4455600000	3710500000	2663900000	4010300000	3839500000	3559000000	3215000000	4541300000				17	17	15	55	55	49.8	35.824	0	323.31		379	NP_001157328.1
116140000000	60 kDa heat shock protein, mitochondrial;60 kDa heat shock protein, mitochondrial;60 kDa heat shock protein, mitochondrial	HSPD1	XP_023478054.1;XP_023478053.1;XP_023478052.1	5805300000	3560800000	4798700000	3914600000	5252300000	6242600000	3651700000	3432000000	3278700000	4015900000	4055800000	4384500000	2997400000	3508700000	3393400000	3326100000	2759400000	2630400000				36	36	36	59.7	59.7	59.7	60.958	0	323.31		661	XP_023478054.1;XP_023478053.1;XP_023478052.1
114200000000	ATP synthase subunit alpha, mitochondrial	ATP5F1A	XP_005612929.1	2915000000	3498500000	3187200000	3641600000	3068200000	3740000000	3868400000	4353800000	4055300000	4400700000	4487000000	4450200000	2893000000	3823600000	4647100000	3312000000	2726400000	3544300000				31	31	31	52.6	52.6	52.6	59.706	0	323.31		572	XP_005612929.1
112080000000	elongation factor 2	EEF2	XP_001915132.2	5588700000	4108100000	4216100000	3785900000	4955900000	4503600000	3711200000	3443300000	3608000000	3681300000	2448900000	3278200000	3557800000	3139900000	3722300000	3467800000	3808200000	2683800000				52	52	50	62.1	62.1	61	95.383	0	323.31		876	XP_001915132.2
111670000000	L-amino-acid oxidase	LOC100147151	XP_023487776.1	982850000	8111600000	7672900000	6743100000	6066200000	680190000	4786200000	1758200000	3796400000	3314800000	1251600000	564300000	1724500000	3370800000	4830800000	5194100000	7458400000	582950000				29	29	29	60.9	60.9	60.9	59.066	0	323.31		497	XP_023487776.1
106850000000	sodium/potassium-transporting ATPase subunit alpha-1 isoform X2	ATP1A1	XP_023495992.1	3330900000	2575800000	3465300000	2488000000	2660000000	3610900000	3227200000	3752600000	2788500000	3674100000	3677800000	4489500000	3216300000	3450400000	3232100000	3245800000	2368200000	5730100000				45	45	1	40.9	40.9	1.7	112.8	0	323.31		715	XP_023495992.1
104710000000	elongation factor 1-alpha 1	EEF1A1	NP_001075250.1	4098100000	4391000000	5711200000	4406300000	5193800000	3855200000	3697700000	3444300000	3237500000	3124500000	3366400000	3547200000	1571400000	2947700000	3810600000	3153000000	3712000000	3563100000				21	21	21	52.4	52.4	52.4	50.124	0	287.67		433	NP_001075250.1;XP_023482696.1;XP_023482695.1
102190000000	fructose-bisphosphate aldolase A isoform X2;fructose-bisphosphate aldolase A isoform X2;fructose-bisphosphate aldolase A isoform X2;fructose-bisphosphate aldolase A isoform X2;fructose-bisphosphate aldolase A isoform X2;fructose-bisphosphate aldolase	ALDOA	XP_005598859.1;XP_005598858.1;XP_005598857.1;XP_003362761.1;XP_003362760.1;XP_023471805.1	2140800000	2323700000	2069100000	2824500000	1982600000	2226800000	3566800000	3066300000	2888400000	3148300000	2851800000	3504300000	3644900000	3963700000	3178400000	3293900000	2276800000	5691700000				23	23	19	62.1	62.1	52.5	39.458	0	323.31		410	XP_005598859.1;XP_005598858.1;XP_005598857.1;XP_003362761.1;XP_003362760.1;XP_023471805.1;XP_001504061.1
101320000000	78 kDa glucose-regulated protein	HSPA5	XP_023484632.1	2980200000	3202400000	3506600000	3158700000	3585000000	3159600000	3204600000	3185800000	3122800000	3645700000	3215900000	3407400000	3358000000	3510100000	3292400000	2907700000	3081100000	3525600000				34	34	33	50.6	50.6	50.6	72.226	0	323.31		705	XP_023484632.1
100060000000	alpha-enolase;alpha-enolase isoform X1	ENO1	NP_001254532.1;XP_023482281.1	2766400000	2622800000	2932100000	3183000000	3231100000	2850700000	2956900000	3276400000	3012700000	3937600000	2445000000	3633900000	3747600000	3740000000	2520200000	4186800000	2598500000	3977600000				27	27	27	65.4	65.4	65.4	47.139	0	323.31		497	NP_001254532.1;XP_023482281.1;NP_001254531.1;XP_005597080.1;XP_001497628.2
97018000000	malate dehydrogenase, mitochondrial	MDH2	NP_001182455.1	1368100000	2491900000	2481300000	2505800000	2186600000	2010900000	2957200000	3292300000	2820400000	3344800000	2984200000	3996400000	3896700000	3190000000	3036300000	3329900000	2420700000	5365800000				16	16	16	59.5	59.5	59.5	35.611	0	323.31		524	NP_001182455.1
95721000000	L-lactate dehydrogenase A chain;L-lactate dehydrogenase A chain isoform X1	LDHA	NP_001138352.1;XP_023499905.1	3802600000	2872700000	3293700000	3202200000	3459000000	3719800000	3209300000	3007100000	2798900000	3342900000	3208500000	2951300000	2902400000	2880700000	2432500000	3209100000	2350800000	2987200000				22	22	20	68.1	68.1	64.2	36.599	0	323.31		328	NP_001138352.1;XP_023499905.1
92036000000	fatty acid synthase isoform X5;fatty acid synthase isoform X5;fatty acid synthase isoform X4;fatty acid synthase isoform X3;fatty acid synthase isoform X2;fatty acid synthase isoform X1;fatty acid synthase isoform X1	FASN	XP_023507491.1;XP_023507490.1;XP_001491342.2;XP_023507489.1;XP_023507488.1;XP_023507487.1;XP_023507486.1	3600400000	2446700000	3150100000	2288900000	3071600000	2784800000	2872900000	2855900000	2286200000	3026200000	4503000000	3494200000	2831400000	2454200000	3034500000	2664600000	2428000000	3754800000				87	87	87	45	45	45	273.25	0	323.31		1218	XP_023507491.1;XP_023507490.1;XP_001491342.2;XP_023507489.1;XP_023507488.1;XP_023507487.1;XP_023507486.1
91587000000	uterocalin precursor	P19	NP_001075978.2	803530000	3282800000	2944400000	5153900000	1146300000	389290000	3369500000	2099500000	2575100000	3705000000	344410000	1606600000	2633000000	3876400000	4338600000	3966900000	5153800000	799040000				14	14	14	65.6	65.6	65.6	20.592	0	323.31		812	NP_001075978.2
91492000000	serum albumin precursor	ALB	NP_001075972.1	4504800000	2924100000	8375200000	5125100000	40369000000	713020000	1925300000	0	564330000	775520000	1655500000	0	604400000	0	54047000	2435400000	1828600000	1090300000				42	42	36	61	61	53.9	68.598	0	323.31		475	NP_001075972.1
89475000000	phospholipase A2, membrane associated;phospholipase A2, membrane associated isoform X3;phospholipase A2, membrane associated isoform X3;phospholipase A2, membrane associated isoform X2;phospholipase A2, membrane associated isoform X1	PLA2G2A	NP_001093583.1;XP_023482153.1;XP_023482150.1;XP_005607062.2;XP_023482141.1	2072800000	1922500000	6352000000	7840300000	4788800000	1704800000	5250600000	1184000000	4206300000	3340200000	708390000	423240000	2422500000	3506100000	861690000	2399100000	3681000000	0				12	12	12	76.1	76.1	76.1	13.232	0	323.31		118	NP_001093583.1;XP_023482153.1;XP_023482150.1;XP_005607062.2;XP_023482141.1
79084000000	protein-glutamine gamma-glutamyltransferase E	TGM3	XP_001497639.1	3170600000	2806000000	4275000000	2253000000	3824500000	2401900000	2125600000	2311500000	1919900000	2244500000	3411800000	2158100000	2627700000	1454400000	2428000000	2998400000	3286700000	3301400000				28	28	28	48.4	48.4	48.4	76.923	0	323.31		564	XP_001497639.1
76172000000	keratin, type I cytoskeletal 18	KRT18	XP_005614828.2	917630000	1336100000	835850000	1476600000	1126900000	957120000	3136200000	3432700000	2200200000	2323800000	1421200000	1586600000	3156800000	3739900000	2878500000	3081000000	2002100000	5589900000				34	32	24	62.6	58.9	49.1	48.956	0	323.31		428	XP_005614828.2
70930000000	glucoamylase S2-like;glucoamylase S2-like	LOC102148275	XP_023494089.1;XP_023494088.1	773490000	2408400000	1613600000	6802800000	1913600000	1089500000	1400700000	1630200000	3634700000	1230700000	596010000	749360000	2036200000	1809300000	1976600000	3667200000	7975000000	0				14	12	9	33.9	32.2	19.8	51.968	0	323.31		214	XP_023494089.1;XP_023494088.1
70450000000	malate dehydrogenase, cytoplasmic	MDH1	XP_001494315.1	1788900000	1921000000	1906900000	2004200000	1877200000	1905600000	2173100000	2288600000	1888600000	2467100000	2444800000	2571700000	2139400000	2331700000	2224800000	2524100000	1467700000	3316600000				12	12	12	40.4	40.4	40.4	36.384	0	323.31		222	XP_001494315.1
69158000000	aspartate aminotransferase, mitochondrial	GOT2	XP_001495474.1	1830500000	1777800000	1676900000	1758700000	1730600000	1906100000	2055700000	2275000000	2019600000	2341600000	2235800000	2576600000	2863200000	2153700000	2460800000	2160900000	1857500000	3690100000				19	19	19	49.8	49.8	49.8	47.34	0	278.4		367	XP_001495474.1
68477000000	histone H2A type 1-H;histone H2A type 1-H;histone H2A.J;histone H2A type 2-C;histone H2A type 1;histone H2A type 1-D;histone H2A type 1;LOW QUALITY PROTEIN: histone H2A type 2-A-like;histone H2A type 1;histone H2A type 1-D;histone H2A type 1-B/E	H2AC12	XP_005603689.1;XP_001494450.2;XP_014596204.2;XP_014595409.2;XP_023479918.1;XP_023479917.1;XP_023479916.1;XP_014595303.1;XP_014589773.1;XP_014589727.1;XP_014589726.1;XP_005603679.1;XP_005603678.1;XP_005603677.1;XP_005599707.1;XP_001505083.1;XP_001496794.1;XP_001488204.1	317780000	2028900000	1130300000	3364000000	960360000	449910000	3186500000	2849500000	3165000000	3619100000	419660000	588360000	3451400000	3016500000	3281300000	2614900000	3603000000	247690000				5	5	2	33.6	33.6	15.6	13.906	0	307.72		171	XP_005603689.1;XP_001494450.2;XP_014596204.2;XP_014595409.2;XP_023479918.1;XP_023479917.1;XP_023479916.1;XP_014595303.1;XP_014589773.1;XP_014589727.1;XP_014589726.1;XP_005603679.1;XP_005603678.1;XP_005603677.1;XP_005599707.1;XP_001505083.1;XP_001496794.1;XP_001488204.1;XP_005603681.1
66921000000	ganglioside GM2 activator isoform X1;ganglioside GM2 activator precursor	GM2A	XP_005599191.1;NP_001075381.1	705810000	1661900000	1788400000	263740000	516880000	916530000	728420000	2009300000	2129400000	783310000	1200600000	4005900000	2797500000	1744400000	3920800000	1479800000	2014900000	6410900000				10	10	10	43.5	43.5	43.5	19.828	0	323.31		142	XP_005599191.1;NP_001075381.1
66037000000	coagulation factor V isoform X3;coagulation factor V isoform X2;coagulation factor V isoform X1	F5	XP_023496285.1;XP_023496284.1;XP_023496283.1	116360000	1665200000	3987500000	6196000000	1638900000	200980000	3612200000	498480000	4091900000	1792700000	32761000	66113000	2238500000	1917800000	1680100000	3325300000	5971500000	0				51	51	37	24.2	24.2	17.3	244.53	0	323.31		507	XP_023496285.1;XP_023496284.1;XP_023496283.1
64786000000	calreticulin	CALR	XP_001504932.1	1221100000	1764500000	2011100000	2011000000	1467400000	1709400000	1896400000	1833500000	2083400000	2503600000	2074700000	2379100000	2207900000	2227400000	1978600000	1953300000	1581000000	3334400000				14	14	14	42.7	42.7	42.7	47.545	0	323.31		308	XP_001504932.1
64390000000	beta-2-microglobulin isoform X1;beta-2-microglobulin precursor	B2M	XP_005602652.1;NP_001075971.1	419890000	1908500000	2362500000	3775600000	388610000	967440000	3226100000	1656300000	3595100000	2062100000	323890000	346970000	1619700000	2000300000	3345300000	5273900000	4212300000	0				7	7	7	31.4	31.4	31.4	13.426	0	42.777		142	XP_005602652.1;NP_001075971.1
62333000000	protein disulfide-isomerase	P4HB	XP_023507538.1	2421800000	2370800000	2214800000	2044900000	1608100000	2103600000	2276400000	1906500000	1806600000	2100400000	2008200000	2013600000	1962200000	1911600000	1693100000	1860100000	1937500000	1993200000				35	35	35	66.1	66.1	66.1	57.236	0	323.31		627	XP_023507538.1
61635000000	L-lactate dehydrogenase B chain isoform X1;L-lactate dehydrogenase B chain	LDHB	XP_014595948.2;NP_001138583.1	2557200000	1991000000	1733300000	2010400000	2239600000	2725200000	2485100000	1998800000	2117500000	2034900000	1968000000	2639700000	1356900000	1847700000	1550400000	2321900000	1173800000	970750000				16	14	14	42	38.1	38.1	36.523	0	221.37		277	XP_014595948.2;NP_001138583.1;XP_023501930.1;XP_001505014.1;XP_023501929.1;XP_005612265.1;XP_023501928.1;XP_023501927.1
57384000000	tartrate-resistant acid phosphatase type 5 isoform X1;tartrate-resistant acid phosphatase type 5 isoform X1;tartrate-resistant acid phosphatase type 5 isoform X1;tartrate-resistant acid phosphatase type 5 precursor	ACP5	XP_023499904.1;XP_005611965.1;XP_005611964.1;NP_001233601.1	414600000	2730000000	1364700000	2178900000	1065600000	291260000	1560800000	1648000000	1707700000	2259500000	56370000	1165200000	2144000000	3170000000	1910300000	1805000000	2326000000	2108800000				12	12	12	34.6	34.6	34.6	37.536	0	225.53		530	XP_023499904.1;XP_005611965.1;XP_005611964.1;NP_001233601.1
54143000000	fibronectin isoform X5;fibronectin isoform X4;fibronectin isoform X6;fibronectin isoform X2;fibronectin isoform X1;fibronectin isoform X12;fibronectin isoform X9;fibronectin isoform X8;fibronectin isoform X10;fibronectin isoform X7;fibronectin is	FN1	XP_023498051.1;XP_023498050.1;XP_023498052.1;XP_023498048.1;XP_001489154.5;XP_023498059.1;XP_023498055.1;XP_023498054.1;XP_023498057.1;XP_023498053.1;XP_023498049.1;XP_023498058.1	163480000	2084200000	2014000000	2594000000	1017500000	346380000	2281600000	1944800000	2728000000	2071800000	52801000	78382000	1043800000	1599200000	1675000000	3490500000	5669600000	149130000				59	59	59	30.6	30.6	30.6	259.75	0	323.31		737	XP_023498051.1;XP_023498050.1;XP_023498052.1;XP_023498048.1;XP_001489154.5;XP_023498059.1;XP_023498055.1;XP_023498054.1;XP_023498057.1;XP_023498053.1;XP_023498049.1;XP_023498058.1
53931000000	peptidyl-prolyl cis-trans isomerase A	PPIA	XP_001496993.3	1090800000	1126800000	1452800000	1291300000	1303900000	1248200000	1546100000	1533700000	1851500000	1867800000	906000000	1871900000	2330800000	2232600000	1819300000	1518500000	1281200000	2353200000				11	11	11	69.5	69.5	69.5	17.885	0	153.07		251	XP_001496993.3;XP_014592998.1;XP_023488638.1;XP_005607244.1;XP_005607243.1;XP_023488630.1;XP_001503512.1;XP_001503477.1;XP_005607241.1
52186000000	heat shock protein HSP 90-alpha isoform X1;heat shock protein HSP 90-alpha	HSP90AA1	XP_023483460.1;NP_001157427.1	2313800000	2019800000	1945600000	1797400000	2443400000	2184900000	1829500000	1508100000	1624300000	1854800000	1703500000	2009200000	1445800000	1488200000	1400300000	1874800000	1625000000	1622600000				47	27	27	55.3	32.7	32.7	84.769	0	323.31		426	XP_023483460.1;NP_001157427.1
52055000000	retinol-binding protein 4 isoform X1;retinol-binding protein 4 isoform X2;retinol-binding protein 4 precursor;retinol-binding protein 4 isoform X1	RBP4	XP_023511117.1;XP_023498136.1;NP_001075420.1;XP_023498127.1	0	317480000	262950000	775480000	214170000	0	479650000	1217600000	2267100000	1733900000	0	326330000	1797300000	4583600000	2509100000	5059000000	5567800000	290870000				12	12	12	58.7	58.7	58.7	23.121	0	323.31		248	XP_023511117.1;XP_023498136.1;NP_001075420.1;XP_023498127.1
46983000000	histone H2B type 1;histone H2B type 1-M;histone H2B type 1;histone H2B type 1-N;histone H2B type 1-M;histone H2B type 1;histone H2B type 1-K;histone H2B type 1;histone H2B type 1-L;histone H2B type 1;histone H2B type 2-F;LOW QUALITY PROTEIN: put	H2BC6	XP_014589729.1;XP_014589728.1;XP_005603683.1;XP_003363834.1;XP_003363815.1;XP_001916103.1;XP_001505089.1;XP_001498394.1;XP_001498308.1;XP_001497452.1;XP_001500135.2;XP_023479919.1	585400000	2547800000	1485600000	2219100000	812950000	665130000	2287800000	2126600000	2035400000	1970600000	389710000	326930000	2531700000	1839500000	1712900000	1461900000	2097700000	261730000				5	5	2	38.1	38.1	7.9	13.906	0	86.049		125	XP_014589729.1;XP_014589728.1;XP_005603683.1;XP_003363834.1;XP_003363815.1;XP_001916103.1;XP_001505089.1;XP_001498394.1;XP_001498308.1;XP_001497452.1;XP_001500135.2;XP_023479919.1
46784000000	14-3-3 protein epsilon isoform X1;14-3-3 protein epsilon isoform X2	YWHAE	XP_001504337.1;XP_005597705.1	1173100000	1187500000	1305100000	1535600000	1306100000	1309200000	1665800000	1500900000	1712800000	1610400000	1503200000	1763700000	1563100000	1611500000	1151000000	1458000000	1392600000	1388800000				14	12	12	48.6	41.6	41.6	29.174	0	323.31		308	XP_001504337.1;XP_005597705.1
45144000000	tubulin beta-4B chain;tubulin beta-4A chain	TUBB4B	XP_023485233.1;XP_023500354.1	1510800000	1569900000	1510200000	1526500000	1557300000	1442100000	1331600000	1360800000	1418500000	1434100000	1116900000	1490400000	1153900000	1312300000	1245800000	1328300000	1150700000	677260000				26	26	4	72.8	72.8	16	49.83	0	323.31		713	XP_023485233.1;XP_023500354.1
44728000000	40S ribosomal protein SA isoform X1;40S ribosomal protein SA isoform X1;40S ribosomal protein SA;40S ribosomal protein SA	RPSA	XP_014586970.1;XP_005600546.1;NP_001137423.1;XP_001489636.1	1621700000	1569700000	1553200000	1423900000	2104900000	1831300000	1470400000	1332900000	1622600000	1302700000	1207700000	1635300000	1508200000	1430600000	1463300000	1403700000	1562900000	803210000				13	13	13	41.4	41.4	41.4	32.898	0	322.61		253	XP_014586970.1;XP_005600546.1;NP_001137423.1;XP_001489636.1;XP_001497153.4
44454000000	ADP/ATP translocase 3	SLC25A6	XP_023490182.1	1434500000	1591400000	1992700000	1372300000	1017600000	1720200000	1415900000	1553900000	1224000000	1351900000	1128400000	1333300000	2188700000	1478400000	1387600000	1440000000	1184400000	1939700000				15	15	5	54.4	54.4	19.8	32.906	0	201.12		275	XP_023490182.1;XP_001502898.1
44359000000	isocitrate dehydrogenase;isocitrate dehydrogenase	IDH1	XP_005601451.1;NP_001182456.1	1146900000	903580000	971300000	1079600000	763090000	988260000	1026300000	1193400000	1134300000	1215700000	2116800000	2063200000	1249500000	1181300000	1074200000	1396200000	1309200000	1508300000				21	21	20	43.5	43.5	41.3	46.845	0	323.31		284	XP_005601451.1;NP_001182456.1
43961000000	fatty acid-binding protein, heart;fatty acid-binding protein, heart isoform X2;fatty acid-binding protein, heart isoform X1	FABP3	NP_001157357.1;XP_005607059.1;XP_023481921.1	744030000	1023700000	1100200000	980910000	754290000	918320000	1445600000	1545900000	1468200000	1234300000	1394000000	1421700000	1901600000	1741500000	1446400000	1525800000	1227400000	2732600000				9	9	9	57.9	57.9	57.9	14.785	0	250.39		201	NP_001157357.1;XP_005607059.1;XP_023481921.1;XP_023504159.1;XP_005613092.1;XP_001489454.1;XP_023504158.1
40809000000	bifunctional 3-phosphoadenosine 5-phosphosulfate synthase 2 isoform X2;bifunctional 3-phosphoadenosine 5-phosphosulfate synthase 2 isoform X1	PAPSS2	XP_005602441.1;XP_005602442.1	679020000	799790000	1000600000	1205300000	717090000	755560000	988000000	1460500000	1457200000	1249200000	1089200000	1846300000	1320700000	1559900000	1484400000	1547600000	970080000	1551600000				30	30	30	53	53	53	69.327	0	323.31		539	XP_005602441.1;XP_005602442.1;XP_005607960.1;XP_023492533.1
39150000000	ubiquitin-40S ribosomal protein S27a;ubiquitin-60S ribosomal protein L40 isoform X1;ubiquitin-60S ribosomal protein L40 isoform X1;ubiquitin-60S ribosomal protein L40 isoform X1;ubiquitin-60S ribosomal protein L40;polyubiquitin-C;ubiquitin C	RPS27A	XP_001496841.1;XP_014590226.1;XP_005604142.1;XP_005604141.1;NP_001229382.1;XP_023503083.1;NP_001075331.1	1018500000	1221800000	1107700000	1288600000	1190100000	1253900000	1648800000	1187900000	1377500000	1377200000	876160000	1160600000	1802000000	1473200000	1122200000	1092100000	1064400000	1199600000				6	6	6	39.7	39.7	39.7	17.965	0	323.31		161	XP_001496841.1;XP_014590226.1;XP_005604142.1;XP_005604141.1;NP_001229382.1;XP_023503083.1;NP_001075331.1
38775000000	annexin A2 isoform X1;annexin A2	ANXA2	XP_023492402.1;NP_001116852.2	811500000	984940000	855110000	805770000	719260000	383280000	1085400000	1319600000	1195600000	1283600000	1473700000	1499600000	1283600000	1294500000	1005400000	1679100000	1792800000	1577100000				25	25	25	68.1	68.1	68.1	38.598	0	323.31		397	XP_023492402.1;NP_001116852.2
38181000000	ezrin	EZR	XP_023488665.1	865220000	1140700000	1246600000	1042500000	1098500000	784170000	1200000000	1296000000	1282400000	1424300000	1212300000	1333500000	1086100000	1283900000	1293600000	1327500000	1266300000	1344900000				29	29	18	40.8	40.8	29.9	69.367	0	323.31		459	XP_023488665.1
37444000000	elongation factor 1-gamma	EEF1G	NP_001075254.1	1139200000	1420700000	1584300000	1253000000	1426400000	1255100000	1413000000	1252200000	1412800000	1193400000	1032700000	1017900000	1211600000	1220900000	1182500000	1157300000	1341700000	881340000				19	19	19	49.2	49.2	49.2	50.048	0	323.31		356	NP_001075254.1
36868000000	pseudouridine-5-phosphatase	PUDP	XP_023490093.1	164370000	550160000	612940000	451750000	178270000	230250000	1041800000	1263100000	559720000	1291700000	525000000	1712800000	2133300000	1879100000	1690800000	1227400000	1081100000	1965400000				16	16	16	59.7	59.7	59.7	25.786	0	323.31		324	XP_023490093.1
36429000000	transitional endoplasmic reticulum ATPase	VCP	XP_023485358.1	1148500000	897360000	934140000	1106600000	1008800000	826810000	1118700000	1124200000	1085200000	1396800000	817760000	1505600000	1060300000	1149000000	1206800000	1252300000	1121800000	1285800000				26	26	26	41.4	41.4	41.4	89.118	0	323.31		476	XP_023485358.1
36411000000	protein disulfide-isomerase A4	PDIA4	XP_023495672.1	814930000	1021200000	908000000	1185600000	603220000	1066500000	1114700000	1163500000	1056600000	1372200000	1239900000	1254400000	1187800000	1151800000	1304300000	1099800000	1051800000	1413000000				33	33	33	47.8	47.8	47.8	72.708	0	323.31		393	XP_023495672.1
35470000000	stress-70 protein, mitochondrial	HSPA9	NP_001157356.2	1103500000	1112800000	1208100000	1152200000	1390000000	1124600000	1179700000	1341700000	1321700000	1283000000	1266200000	1253700000	1321000000	1213400000	1241600000	1106700000	934570000	836750000				26	26	26	37	37	37	73.706	0	323.31		424	NP_001157356.2
34929000000	stanniocalcin-1	STC1	XP_001493245.1	0	1584400000	1454700000	1136200000	437880000	140590000	2366400000	721490000	2022800000	936860000	0	237060000	846410000	1067100000	686210000	2482900000	3776700000	94936000				9	9	9	35.2	35.2	35.2	27.485	0	323.31		147	XP_001493245.1
34813000000	low-density lipoprotein receptor-related protein 2 isoform X1;low-density lipoprotein receptor-related protein 2 isoform X2	LRP2	XP_005601627.2;XP_023478859.1	1182500000	873950000	1179100000	846390000	1245700000	1159900000	871540000	1096600000	749920000	1152300000	1823300000	1414100000	1053000000	964730000	1207400000	1012600000	880500000	1520900000				74	74	74	18.2	18.2	18.2	521.59	0	323.31		887	XP_005601627.2;XP_023478859.1
34522000000	6-phosphogluconate dehydrogenase, decarboxylating	PGD	XP_023491582.1	633550000	575480000	629020000	776590000	523730000	459520000	1082500000	1151200000	1047200000	1296300000	1136600000	1645400000	1201000000	1367700000	1163000000	1006600000	1078900000	1706100000				23	23	23	50.5	50.5	50.5	53.213	0	323.31		430	XP_023491582.1
34066000000	galectin-1	LGALS1	XP_001501082.3	477270000	800360000	722310000	955820000	448170000	549940000	1244800000	1078700000	1204000000	1153900000	1030200000	1188600000	1439500000	1183900000	1110000000	863850000	1060500000	2117900000				8	8	8	68.9	68.9	68.9	14.754	0	323.31		176	XP_001501082.3
33824000000	clathrin heavy chain 1 isoform X2;clathrin heavy chain 1 isoform X1;clathrin heavy chain 1 isoform X3	CLTC	XP_001503789.1;XP_005597584.1;XP_005597585.1	1259700000	790020000	1057300000	755820000	1170500000	1265300000	991180000	1089000000	827280000	961430000	1543000000	1312400000	1175400000	948690000	1008300000	1007000000	1096400000	1493600000				61	61	59	41.7	41.7	40.2	191.61	0	323.31		649	XP_001503789.1;XP_005597584.1;XP_005597585.1
33700000000	pyruvate kinase PKM isoform X2;pyruvate kinase PKM isoform M2;pyruvate kinase PKM isoform X1;pyruvate kinase PKM isoform M1	PKM	XP_023496894.1;NP_001137266.1;XP_023496862.1;NP_001153162.1	1370300000	1110200000	1439200000	1188200000	1380500000	1394200000	1136500000	1160700000	906000000	1237800000	1370600000	1104600000	986200000	956740000	1210000000	1046300000	770420000	1161900000				24	24	24	53.5	53.5	53.5	57.825	0	323.31		345	XP_023496894.1;NP_001137266.1;XP_023496862.1;NP_001153162.1;XP_014595335.1;XP_005610098.1
33639000000	poly(rC)-binding protein 1	PCBP1	NP_001243850.1	1097300000	1030300000	1089900000	1136400000	1421100000	1234100000	1136100000	1181100000	1077800000	970700000	1079000000	1132300000	1012400000	1113800000	1192900000	1016400000	997020000	784190000				10	10	7	39.3	39.3	28.4	37.497	0	161.37		138	NP_001243850.1;XP_023476122.1
32819000000	citrate synthase, mitochondrial	CS	NP_001182444.1	1151000000	1086800000	1030400000	932650000	1153100000	1254900000	1041900000	1041700000	954240000	1097700000	959120000	1362400000	1209900000	929520000	872830000	1062300000	726220000	1237600000				15	15	15	30.5	30.5	30.5	51.81	0	164.01		264	NP_001182444.1
31447000000	14-3-3 protein zeta/delta;14-3-3 protein zeta/delta	YWHAZ	XP_014583708.1;XP_001493038.1	1028600000	761570000	700740000	827450000	827420000	965080000	1038900000	1059100000	1070100000	1058400000	944850000	1252100000	1302500000	999800000	888670000	999190000	1021800000	937640000				17	17	15	60.8	60.8	56.7	27.745	0	323.31		316	XP_014583708.1;XP_001493038.1
31238000000		-	CON__P04264	4787800000	1705000000	1533500000	433680000	8493100000	4670200000	526790000	146660000	315930000	92509000	1213200000	116120000	95504000	179420000	64506000	820740000	325500000	0			+	33	30	15	43.2	41.6	24.4	66.017	0	323.31		272	CON__P04264;CON__H-INV:HIT000016045
30615000000	leucine-rich PPR motif-containing protein, mitochondrial	LRPPRC	XP_005600080.1	1381800000	994320000	1026600000	1027800000	1198000000	1289700000	991900000	991600000	917440000	963410000	879630000	1155200000	1000600000	848550000	857370000	932170000	811870000	642040000				62	62	62	45.4	45.4	45.4	157.94	0	323.31		722	XP_005600080.1;XP_005609139.2;XP_005609138.2;XP_005609137.2;XP_001491959.3
30509000000	transketolase	TKT	XP_023476049.1	1059100000	907850000	1202800000	998570000	1356900000	964110000	917240000	896320000	762510000	1063400000	1258300000	986780000	762440000	956290000	1080700000	816910000	796450000	1170800000				24	24	24	41.4	41.4	41.4	67.813	0	323.31		359	XP_023476049.1
30394000000	tripeptidyl-peptidase 1	TPP1	XP_023501673.1	529650000	950710000	907610000	1282200000	406150000	713110000	1613600000	936430000	1211400000	1190400000	289140000	679180000	1063400000	1170500000	818520000	1025700000	1436400000	1097700000				12	12	12	34.6	34.6	34.6	63.452	0	323.31		236	XP_023501673.1
30214000000	40S ribosomal protein S4, X isoform;40S ribosomal protein S4;40S ribosomal protein S4, X isoform	LOC111771821	XP_023490441.1;NP_001157422.1;XP_001498885.2	1234000000	939930000	799550000	1579200000	274390000	1224600000	1031900000	1188300000	1386300000	1014100000	677770000	684140000	1245000000	918600000	1199100000	926520000	1209200000	375120000				20	20	20	58.6	58.6	58.6	29.597	0	173.33		281	XP_023490441.1;NP_001157422.1;XP_001498885.2
29706000000	adenosylhomocysteinase isoform X1;adenosylhomocysteinase isoform X2;adenosylhomocysteinase	AHCY	XP_023482160.1;XP_023482161.1;XP_001501225.4	1584900000	857020000	1133200000	892230000	1117300000	1283200000	698910000	998720000	618670000	1007300000	1408700000	1120800000	606730000	708510000	681390000	829500000	666590000	1257400000				18	18	18	35.6	35.6	35.6	47.712	0	315.74		234	XP_023482160.1;XP_023482161.1;XP_001501225.4
29660000000	triosephosphate isomerase	TPI1	XP_001497522.2	567150000	640950000	710090000	763050000	607930000	406500000	850580000	965210000	906460000	1032300000	763010000	1122800000	1515100000	1147000000	964280000	966810000	801920000	1653500000				17	17	17	67.1	67.1	67.1	30.643	0	323.31		295	XP_001497522.2
29646000000	voltage-dependent anion-selective channel protein 2	VDAC2	XP_001504022.1	1119700000	854610000	978660000	761580000	1028600000	1159200000	831940000	993760000	840380000	921590000	1243700000	1002400000	955050000	873600000	961030000	861850000	793380000	1066400000				11	11	11	50	50	50	31.544	0	323.31		195	XP_001504022.1
29516000000	nucleolin	NCL	XP_023498320.1	1934300000	1211500000	1305900000	1064400000	1492300000	1902400000	834100000	779250000	996310000	887600000	897330000	741100000	773380000	688420000	769360000	665750000	853230000	471350000				22	22	22	27	27	27	77.733	0	301.9		326	XP_023498320.1
29370000000	cofilin-1	CFL1	XP_001494584.1	984990000	1034100000	806160000	965690000	1110700000	915610000	997410000	1003600000	960290000	979860000	1158500000	1135400000	953620000	909610000	885000000	981150000	900750000	773010000				14	14	14	66.9	66.9	66.9	18.502	0	234.5		224	XP_001494584.1;XP_023479657.1;XP_005603491.1
29293000000	nucleoside diphosphate kinase B isoform X1;nucleoside diphosphate kinase B	NME2	XP_023507421.1;NP_001191672.1	613320000	829200000	737180000	921420000	658640000	641110000	998750000	824770000	924440000	898230000	869520000	1098900000	1246900000	992900000	764080000	879710000	820580000	1426200000				11	11	6	71.1	71.1	40.1	17.261	0	78.33		172	XP_023507421.1;NP_001191672.1
28910000000	60S acidic ribosomal protein P0	RPLP0	NP_001239505.1	804470000	915870000	826310000	1144200000	896370000	823000000	1016200000	897270000	1128700000	810450000	613710000	817360000	1322400000	1080200000	957830000	951010000	1101500000	591620000				10	10	10	44.5	44.5	44.5	34.287	0	236.89		261	NP_001239505.1
28477000000	60S ribosomal protein L7;60S ribosomal protein L7 isoform X1	RPL7	NP_001157336.1;XP_023504050.1	1091500000	800790000	860560000	1180100000	280460000	739730000	995540000	1200900000	1105100000	948530000	686260000	672420000	984220000	935060000	1168500000	1044500000	1025000000	596830000				18	18	18	44.2	44.2	44.2	29.369	0	301.01		236	NP_001157336.1;XP_023504050.1
28208000000	serine peptidase inhibitor clade A (alpha-1 antiproteinase, antitrypsin) member 14 isoform X1;serine peptidase inhibitor clade A (alpha-1 antiproteinase, antitrypsin) member 14 precursor	SERPINA14	XP_014591083.1;NP_001229373.1	0	661170000	704850000	566550000	0	12945000	822410000	462550000	1635200000	707510000	67542000	154630000	1073400000	1533400000	510150000	3360200000	3436800000	0				24	24	24	52	52	52	48.791	0	323.31		303	XP_014591083.1;NP_001229373.1
26644000000	receptor of activated protein C kinase 1	RACK1	NP_001229375.1	1167900000	753910000	1216700000	723660000	1462500000	974010000	817720000	858360000	880660000	756620000	990490000	871290000	885720000	773270000	947220000	648340000	888440000	596960000				18	18	18	71.3	71.3	71.3	35.076	0	323.31		308	NP_001229375.1
26254000000	cytosolic non-specific dipeptidase	CNDP2	XP_023503757.1	526990000	536460000	532160000	579980000	517340000	489420000	924750000	983150000	634680000	563490000	994820000	1021700000	709140000	687370000	1094900000	1068600000	908540000	1538800000				24	24	24	50.9	50.9	50.9	52.854	0	300.07		278	XP_023503757.1
26155000000	sodium/potassium-transporting ATPase subunit beta-1	ATP1B1	XP_023496279.1	290440000	523050000	611850000	562500000	400950000	375880000	794820000	1039300000	904300000	987240000	342190000	1220500000	1120900000	1062600000	956510000	902750000	559750000	1104800000				9	9	9	31.4	31.4	31.4	35.067	0	274.12		191	XP_023496279.1
25473000000	cytochrome b-c1 complex subunit 1, mitochondrial isoform X2;cytochrome b-c1 complex subunit 1, mitochondrial isoform X1	UQCRC1	XP_001498993.3;XP_005600748.2	1147600000	717710000	685850000	693750000	745020000	839410000	888530000	824320000	871450000	895430000	875240000	1036500000	935540000	867680000	845120000	806960000	595540000	1100000000				19	19	18	50.2	50.2	48.8	52.671	0	323.31		324	XP_001498993.3;XP_005600748.2
25217000000	phosphoglycerate kinase 1	PGK1	XP_023489951.1	398720000	546240000	649010000	642010000	556430000	631940000	793180000	902410000	625750000	945120000	718750000	802010000	1187700000	937300000	741020000	973980000	611060000	1183600000				19	19	19	54.9	54.9	54.9	44.626	0	323.31		322	XP_023489951.1;NP_001077063.1
25050000000	protein disulfide-isomerase A6	PDIA6	XP_023475305.1	428680000	759480000	707940000	630790000	687950000	615370000	747440000	782280000	792100000	910750000	882750000	879990000	1018500000	928810000	796910000	758950000	764320000	935300000				18	18	18	50.9	50.9	50.9	48.159	0	323.31		300	XP_023475305.1
24870000000	vascular non-inflammatory molecule 3 isoform X1;vascular non-inflammatory molecule 3 isoform X2	LOC100067649	XP_001504396.1;XP_005596991.1	736730000	1041800000	4419700000	1447800000	2463000000	220640000	939060000	57354000	347290000	611320000	190150000	270640000	137190000	184950000	276590000	567150000	765220000	111420000				16	16	14	37.2	37.2	32.9	57.582	0	220.74		252	XP_001504396.1;XP_005596991.1
24775000000	acetyl-CoA acetyltransferase, cytosolic	ACAT2	XP_023488714.1	837410000	687590000	314070000	662940000	521720000	446440000	990030000	756260000	776960000	973970000	927920000	888210000	994980000	950680000	911890000	638610000	856040000	1046600000				15	15	15	45.1	45.1	45.1	41.216	0	323.31		246	XP_023488714.1
24630000000	cystathionine gamma-lyase isoform X2;cystathionine gamma-lyase isoform X1	CTH	XP_005610556.1;XP_023497623.1	610480000	623570000	727730000	559030000	719700000	685190000	630600000	769740000	489840000	779570000	1477300000	933710000	787670000	433620000	699800000	639440000	548960000	1569200000				14	14	14	39.8	39.8	39.8	44.26	0	323.31		279	XP_005610556.1;XP_023497623.1
24230000000	prohibitin	PHB1	XP_001502441.1	708160000	851450000	816480000	780600000	754060000	1012200000	821160000	688020000	798930000	781790000	749780000	756030000	947310000	889900000	707850000	679130000	591200000	847150000				16	16	16	59.2	59.2	59.2	29.834	0	204.81		207	XP_001502441.1
24230000000	voltage-dependent anion-selective channel protein 1;voltage-dependent anion-selective channel protein 1	VDAC1	XP_023473463.1;XP_005599487.1	894510000	741950000	634760000	661280000	862280000	670270000	839700000	840420000	706130000	795580000	814600000	760540000	861100000	687730000	700190000	713500000	557440000	1024700000				12	12	12	48.1	48.1	48.1	30.74	0	307.93		228	XP_023473463.1;XP_005599487.1
23678000000	ribosome-binding protein 1 isoform X1;ribosome-binding protein 1 isoform X2	RRBP1	XP_023481849.1;XP_023481850.1	674630000	706150000	706120000	735980000	79742000	691650000	847940000	871280000	978210000	681640000	776200000	724430000	605570000	775010000	869700000	683250000	854030000	891570000				35	35	35	30	30	30	155.03	0	323.31		361	XP_023481849.1;XP_023481850.1;REV__XP_023496940.1;REV__XP_023496939.1;REV__XP_001492565.1
23132000000	40S ribosomal protein S8	RPS8	XP_001496811.2	601650000	488070000	937010000	1023100000	295190000	753990000	836340000	916390000	898050000	846500000	651690000	643320000	695710000	694430000	1058400000	678770000	863480000	438240000				14	14	14	59.1	59.1	59.1	24.191	0	254.63		226	XP_001496811.2
22725000000	60S ribosomal protein L6	RPL6	NP_001296194.1	1115900000	320430000	800950000	901000000	278600000	1150800000	701710000	922490000	916350000	707900000	641870000	608050000	861880000	683140000	780670000	613140000	948810000	402860000				12	12	12	39.1	39.1	39.1	33.951	0	171.76		182	NP_001296194.1
21845000000	aconitate hydratase, mitochondrial	ACO2	XP_001502551.3	791500000	725260000	713860000	584710000	661500000	639250000	628080000	695810000	688820000	803120000	833370000	836940000	663860000	634870000	595120000	649330000	515720000	619790000				27	27	27	37	37	37	87.612	0	323.31		361	XP_001502551.3
21832000000	cytochrome b-c1 complex subunit 2, mitochondrial	UQCRC2	XP_001494431.1	531020000	491490000	536020000	665210000	560860000	569930000	686470000	787830000	716140000	768460000	698260000	759030000	617790000	840510000	868130000	668180000	512470000	778190000				18	18	18	45.5	45.5	45.5	48.133	0	323.31		267	XP_001494431.1
21734000000	T-complex protein 1 subunit theta	CCT8	XP_001499589.1	1187100000	842730000	706670000	779490000	977000000	1095300000	720960000	646630000	714550000	685960000	659720000	651210000	611120000	713660000	624750000	715930000	639100000	469620000				23	23	23	42.3	42.3	42.3	59.679	0	176.37		250	XP_001499589.1
21727000000	60S ribosomal protein L13	RPL13	XP_005608561.1	905350000	614740000	696700000	1035800000	331520000	889850000	715890000	824160000	885020000	695140000	561890000	445960000	498980000	717020000	825130000	620050000	698980000	385590000				9	9	9	32.2	32.2	32.2	24.291	0	168.75		142	XP_005608561.1
21515000000	intestinal-type alkaline phosphatase isoform X1;intestinal-type alkaline phosphatase isoform X2;intestinal-type alkaline phosphatase;LOW QUALITY PROTEIN: intestinal-type alkaline phosphatase	LOC100064588	XP_001495497.2;XP_023498337.1;XP_001495475.3;XP_023498338.1	583480000	484810000	660100000	867980000	489700000	481750000	855640000	705480000	1037300000	973890000	730880000	823540000	814330000	618330000	704410000	371080000	600640000	379630000				15	15	15	40.1	40.1	40.1	57.444	0	323.31		200	XP_001495497.2;XP_023498337.1;XP_001495475.3;XP_023498338.1
21466000000	60S ribosomal protein L7a	RPL7A	XP_023485009.1	732400000	721730000	731450000	931020000	288660000	885960000	704150000	736280000	689580000	681650000	561780000	476700000	824290000	720400000	969530000	561520000	833210000	360120000				16	16	16	39.8	39.8	39.8	29.995	0	323.31		213	XP_023485009.1;XP_001500622.4
21321000000	heat shock 70 kDa protein 6	HSPA6	XP_001488189.2	0	0	0	0	0	0	0	0	0	0	0	0	0	0	0	0	0	725110000				4	1	1	7.5	1.7	1.7	70.824	0	30.563		18	XP_001488189.2
21281000000	chloride intracellular channel protein 1	CLIC1	XP_014589790.1	544390000	662920000	510600000	630310000	560120000	486630000	681690000	612640000	646650000	635960000	723650000	816950000	899830000	701740000	570650000	758910000	728310000	744050000				16	16	16	66.4	66.4	66.4	26.992	0	254.82		296	XP_014589790.1
21199000000	phosphate carrier protein, mitochondrial isoform X2;phosphate carrier protein, mitochondrial isoform X1;phosphate carrier protein, mitochondrial isoform X1	SLC25A3	XP_023487019.1;XP_023487018.1;XP_023487017.1	0	677620000	750650000	589490000	960740000	1017400000	650280000	779630000	493470000	704170000	455190000	705960000	420210000	798080000	757720000	530050000	465600000	1389400000				10	10	10	31.9	31.9	31.9	39.818	0	119.51		85	XP_023487019.1;XP_023487018.1;XP_023487017.1
20955000000	sodium/potassium-transporting ATPase subunit beta-3	ATP1B3	XP_023476803.1	533340000	486050000	526430000	557860000	493360000	404390000	716450000	747900000	817890000	664460000	675380000	780240000	752010000	847360000	697100000	581320000	591570000	667870000				12	12	12	43	43	43	31.732	0	252.44		209	XP_023476803.1
20425000000	40S ribosomal protein S2	RPS2	XP_001498024.1	903250000	832290000	768060000	1071400000	336630000	952610000	681560000	665150000	761340000	698980000	601850000	655850000	598160000	577950000	616810000	591770000	706130000	251970000				12	12	12	41.3	41.3	41.3	31.26	0	48.162		142	XP_001498024.1
20372000000	heterogeneous nuclear ribonucleoprotein K isoform X1;heterogeneous nuclear ribonucleoprotein K isoform X1;heterogeneous nuclear ribonucleoprotein K isoform X1;heterogeneous nuclear ribonucleoprotein K;heterogeneous nuclear ribonucleoprotein K isoform X	HNRNPK	XP_023482794.1;XP_023482793.1;XP_001489114.1;NP_001295278.1;XP_023482795.1;XP_005604983.1;XP_005604982.1;XP_003364038.1;XP_023482796.1	502230000	755880000	646650000	724720000	605870000	575590000	631090000	703960000	828050000	692240000	677290000	611250000	773940000	626850000	759770000	622370000	729110000	295030000				19	19	19	52.2	52.2	52.2	51.028	0	216.6		285	XP_023482794.1;XP_023482793.1;XP_001489114.1;NP_001295278.1;XP_023482795.1;XP_005604983.1;XP_005604982.1;XP_003364038.1;XP_023482796.1
20207000000	GTP-binding nuclear protein Ran	RAN	XP_023503117.1	1432000000	834390000	1096700000	692530000	959070000	958050000	570630000	576330000	586740000	687650000	765400000	653880000	362590000	519100000	657420000	552260000	539170000	426550000				12	12	12	42.1	42.1	42.1	24.423	0	67.954		147	XP_023503117.1
20057000000	pantetheinase isoform X3;pantetheinase isoform X2;pantetheinase isoform X1;pantetheinase isoform X1;pantetheinase isoform X5;pantetheinase isoform X4;pantetheinase isoform X6	VNN1	XP_023506876.1;XP_023506875.1;XP_023506874.1;XP_023506873.1;XP_023506878.1;XP_023506877.1;XP_023506879.1	855800000	978050000	1979400000	1291000000	1520900000	279900000	973280000	179950000	388740000	761260000	388000000	438310000	220310000	354380000	419170000	682720000	685910000	298370000				15	13	13	38.9	34.5	34.5	56.001	0	323.31		212	XP_023506876.1;XP_023506875.1;XP_023506874.1;XP_023506873.1;XP_023506878.1;XP_023506877.1;XP_023506879.1
19789000000	prohibitin-2	PHB2	XP_001497915.1	688280000	595270000	516340000	691270000	527230000	564740000	834920000	656550000	645090000	767030000	556390000	590270000	724280000	753030000	736900000	584940000	475710000	580650000				15	15	15	58.5	58.5	58.5	33.325	0	256.16		233	XP_001497915.1
19429000000	importin subunit beta-1	KPNB1	XP_023508423.1	748220000	582650000	515150000	702290000	635310000	738700000	646570000	621150000	676200000	544450000	427430000	676290000	671020000	617780000	622100000	756260000	689870000	530680000				23	23	23	29.7	29.7	29.7	97.226	0	250.46		303	XP_023508423.1
19230000000	40S ribosomal protein S18	RPS18	XP_001497114.1	492390000	634910000	502520000	860210000	274230000	594000000	686400000	686510000	967270000	653440000	351750000	477110000	478150000	741430000	722480000	738130000	775860000	391400000				15	15	15	59.9	59.9	59.9	17.718	0	137.16		154	XP_001497114.1
19144000000	phosphatidylethanolamine-binding protein 1	PEBP1	XP_001490739.1	565750000	388780000	545370000	477700000	509480000	423170000	602380000	518150000	512200000	856200000	599950000	866140000	696250000	733050000	600520000	525060000	526910000	805800000				12	12	12	76.5	76.5	76.5	20.897	0	323.31		224	XP_001490739.1
18945000000	40S ribosomal protein S3a	RPS3A	XP_001501524.3	930070000	727370000	647840000	790140000	357010000	1159500000	595270000	630260000	713950000	604240000	545490000	501990000	766280000	549770000	668350000	472610000	615060000	180880000				17	17	17	51.9	51.9	51.9	29.945	0	151.83		166	XP_001501524.3;XP_023489346.1
18537000000	60S ribosomal protein L8	RPL8	XP_023505096.1	546140000	653260000	691270000	934490000	269080000	725650000	696410000	705080000	702790000	693810000	538420000	447080000	780110000	561870000	671700000	559400000	669190000	280090000				10	10	10	28.4	28.4	28.4	28.05	0	319.67		164	XP_023505096.1
18402000000	heterogeneous nuclear ribonucleoprotein A1 isoform X2;heterogeneous nuclear ribonucleoprotein A1 isoform X1;heterogeneous nuclear ribonucleoprotein A1;heterogeneous nuclear ribonucleoprotein A1-like	HNRNPA1	XP_014596238.1;XP_014596236.1;NP_001229438.1;XP_001501077.1	1195700000	512280000	751100000	579990000	433150000	1414900000	546890000	621340000	655280000	527260000	481450000	435410000	454560000	437080000	607080000	447950000	531660000	206410000				16	16	15	39.7	39.7	39.7	34.196	0	176.22		216	XP_014596238.1;XP_014596236.1;NP_001229438.1;XP_001501077.1
18290000000	cytoplasmic aconitate hydratase isoform X2;cytoplasmic aconitate hydratase isoform X2;cytoplasmic aconitate hydratase isoform X1	ACO1	XP_023483227.1;XP_023483226.1;XP_023483225.1	609940000	570900000	538700000	495270000	490590000	611710000	528820000	623340000	545100000	636410000	796190000	612540000	538520000	547890000	638600000	526100000	534530000	493520000				29	29	29	44.1	44.1	44.1	98.416	0	274.24		448	XP_023483227.1;XP_023483226.1;XP_023483225.1
18219000000	beta-hexosaminidase subunit beta isoform X1;beta-hexosaminidase subunit beta isoform X2	HEXB	XP_005615043.3;XP_023473952.1	1126900000	736310000	835580000	504550000	610870000	441770000	922520000	368640000	482360000	358390000	1112900000	550040000	509090000	356160000	347210000	403380000	656080000	612880000				14	14	14	27.9	27.9	27.9	60.927	0	224.31		202	XP_005615043.3;XP_023473952.1
18092000000	glucose-6-phosphate isomerase	GPI	XP_001490657.3	743360000	421750000	512760000	558840000	533790000	484670000	553920000	560650000	548650000	594180000	614770000	636390000	672180000	542690000	477740000	660680000	410280000	893760000				16	16	16	31.9	31.9	31.9	62.848	0	323.31		249	XP_001490657.3;CON__Q3ZBD7
18044000000	T-complex protein 1 subunit epsilon	CCT5	XP_001500635.2	968930000	574760000	648980000	628500000	802180000	898440000	517470000	515720000	575110000	619160000	512930000	547490000	435470000	519450000	508890000	544750000	530450000	329710000				24	24	24	44.2	44.2	44.2	59.775	0	323.31		304	XP_001500635.2
17807000000	cytoskeleton-associated protein 4	CKAP4	XP_023486854.1	563330000	426110000	351570000	473080000	343970000	510720000	483960000	504240000	659630000	628770000	520900000	551990000	756290000	607440000	691200000	549230000	685650000	504770000				31	31	31	52.4	52.4	52.4	64.496	0	323.31		338	XP_023486854.1;XP_023472430.1;XP_023472431.1
17787000000	tubulin beta chain	TUBB	XP_001491228.1	415310000	592940000	685170000	703770000	727580000	708050000	591890000	614170000	717610000	524650000	559160000	637340000	419020000	509300000	447390000	636040000	523540000	157270000				23	4	3	65.1	15.5	12.2	49.67	0	123.95		140	XP_001491228.1;XP_023482597.1;XP_023482596.1;CON__ENSEMBL:ENSBTAP00000025008
17653000000	immunoglobulin lambda-1 light chain	LOC102147726	XP_023503887.1	379360000	0	1712800000	689080000	8920700000	178590000	706300000	0	186600000	146660000	425980000	0	147820000	0	0	164920000	313890000	0				5	5	2	22.6	22.6	8.5	24.182	0	154.93		47	XP_023503887.1
17306000000	40S ribosomal protein S20	RPS20	XP_005613181.1	580310000	541970000	570570000	808250000	373590000	866290000	651600000	617030000	764540000	586320000	409500000	568960000	348130000	636410000	504540000	583560000	530020000	220200000				6	6	6	36.1	36.1	36.1	13.373	0	67.079		110	XP_005613181.1
17037000000	beta-hexosaminidase subunit alpha	HEXA	XP_001494361.1	676080000	471670000	494830000	549560000	412810000	497470000	741790000	431020000	537610000	432690000	675910000	551300000	571310000	548490000	447090000	477020000	701150000	623390000				20	20	20	36.1	36.1	36.1	60.538	0	323.31		271	XP_001494361.1
17004000000	40S ribosomal protein S14	RPS14	XP_001503764.1	802530000	560500000	594730000	853270000	252520000	947160000	619840000	720350000	697110000	550740000	514080000	504310000	0	693990000	666800000	545490000	492220000	0				8	8	8	40.4	40.4	40.4	16.273	0	189.89		152	XP_001503764.1
16750000000	hexokinase-2 isoform X2;hexokinase-2 isoform X2;hexokinase-2;hexokinase-2 isoform X1	HK2	XP_023474142.1;XP_023474141.1;NP_001075245.1;XP_023474140.1	388630000	175280000	353210000	336940000	210080000	382430000	404050000	559450000	390280000	567060000	1231000000	990540000	615580000	421600000	498180000	661890000	250780000	614470000				33	33	31	39	39	37.8	99.246	0	323.31		344	XP_023474142.1;XP_023474141.1;NP_001075245.1;XP_023474140.1;REV__XP_014591443.1;REV__XP_005605749.1;XP_005599261.1;XP_023472930.1;XP_001498596.2;REV__XP_023484391.1;REV__XP_023484390.1;REV__XP_023484389.1;REV__XP_023484388.1;REV__XP_023484387.1;REV__XP_023484386.1;REV__XP_023484385.1
16640000000	T-complex protein 1 subunit gamma	CCT3	XP_001500149.1	583250000	655670000	546190000	597550000	733940000	625620000	552080000	523220000	555930000	591860000	445900000	517550000	484630000	565910000	627330000	520350000	532700000	418420000				20	20	20	41.1	41.1	41.1	60.642	0	284.63		209	XP_001500149.1
16617000000	sorbitol dehydrogenase isoform X2;sorbitol dehydrogenase isoform X4;sorbitol dehydrogenase isoform X3;sorbitol dehydrogenase isoform X1	SORD	XP_001918240.1;XP_023474195.1;XP_023474194.1;XP_023474192.1	372370000	438830000	425710000	542400000	437670000	342360000	537420000	652460000	532270000	638240000	533750000	569200000	512230000	601560000	555170000	511080000	429240000	786080000				16	16	16	53.9	53.9	53.9	38.151	0	120.75		217	XP_001918240.1;XP_023474195.1;XP_023474194.1;XP_023474192.1
16610000000	60S ribosomal protein L18	RPL18	NP_001182442.1	484720000	610910000	615030000	824270000	194230000	538590000	618490000	608600000	685090000	532340000	473060000	333150000	591380000	541910000	584740000	539160000	686610000	263380000				9	9	9	46.3	46.3	46.3	21.592	0	113.07		140	NP_001182442.1;XP_014593466.1
16477000000	40S ribosomal protein S9	RPS9	XP_001488074.1	737390000	707130000	579010000	709920000	198430000	612820000	592860000	584430000	587710000	599200000	501240000	459630000	470920000	532840000	672350000	530280000	625250000	0				17	17	17	45.4	45.4	45.4	22.591	0	58.325		165	XP_001488074.1
16248000000	10 kDa heat shock protein, mitochondrial isoform X2	LOC100070523	XP_023478057.1	748950000	506210000	543230000	520950000	552180000	513380000	579920000	501010000	526810000	470890000	437920000	562550000	573000000	633350000	500100000	328120000	377350000	838580000				9	9	9	61.8	61.8	61.8	10.916	0	43.465		93	XP_023478057.1;XP_023478058.1
16248000000	epididymal secretory protein E1;epididymal secretory protein E1	NPC2	XP_005605384.2;XP_005605383.2	828830000	443870000	515160000	584130000	486390000	331140000	725170000	280820000	398330000	538740000	687790000	286650000	623220000	526940000	473540000	357830000	404500000	1262000000				7	7	7	61.1	61.1	61.1	16.101	0	162.52		151	XP_005605384.2;XP_005605383.2
16140000000	annexin A5 isoform X2;annexin A5 isoform X1	ANXA5	XP_023492389.1;XP_023492388.1	351210000	545190000	360190000	495730000	383460000	296380000	571640000	561010000	508640000	536090000	493260000	644020000	532950000	587220000	364960000	605550000	488450000	759720000				20	20	20	61.7	61.7	61.7	35.998	0	307.28		267	XP_023492389.1;XP_023492388.1
16064000000	V-type proton ATPase catalytic subunit A;V-type proton ATPase catalytic subunit A	ATP6V1A	XP_014588370.1;XP_001502894.2	606480000	471100000	399220000	489940000	472710000	403540000	536490000	543820000	540160000	604440000	598270000	547070000	504430000	542280000	512940000	554260000	477220000	451670000				15	15	15	30.4	30.4	30.4	68.448	0	304.42		216	XP_014588370.1;XP_001502894.2
15966000000	ATP synthase subunit gamma, mitochondrial isoform X1;ATP synthase subunit gamma, mitochondrial isoform X2;ATP synthase subunit gamma, mitochondrial isoform X3	ATP5F1C	XP_005606992.1;XP_005606993.1;XP_001499911.3	215840000	401140000	301370000	557180000	261220000	276030000	544660000	581240000	607100000	696230000	470740000	569130000	509380000	706050000	698600000	590480000	485310000	553510000				10	10	10	37.6	37.6	37.6	32.991	0	76.16		167	XP_005606992.1;XP_005606993.1;XP_001499911.3
15863000000	hydroxymethylglutaryl-CoA synthase, cytoplasmic;hydroxymethylglutaryl-CoA synthase, cytoplasmic;hydroxymethylglutaryl-CoA synthase, cytoplasmic;hydroxymethylglutaryl-CoA synthase, cytoplasmic	HMGCS1	XP_023481455.1;XP_023481454.1;XP_005604347.1;XP_001498396.1	973870000	456000000	932590000	514290000	765900000	631330000	711230000	382740000	520610000	492020000	225370000	522550000	426240000	522260000	492670000	512040000	389370000	452160000				15	15	15	37.7	37.7	37.7	57.309	0	179.13		170	XP_023481455.1;XP_023481454.1;XP_005604347.1;XP_001498396.1;XP_005610330.1;XP_001501090.1
15859000000	katanin p60 ATPase-containing subunit A-like 2 isoform X7;katanin p60 ATPase-containing subunit A-like 2 isoform X6;katanin p60 ATPase-containing subunit A-like 2 isoform X5;katanin p60 ATPase-containing subunit A-like 2 isoform X4;katanin p60 ATPase-c	KATNAL2	XP_023503526.1;XP_005612939.3;XP_023503525.1;XP_023503524.1;XP_001498762.4;XP_023503522.1;XP_005612938.3	0	447210000	771270000	886510000	558870000	274890000	458560000	278110000	524920000	458070000	140500000	133190000	268250000	299160000	154770000	480980000	446420000	0				2	2	2	4.1	4.1	4.1	52.125	0	19.093		61	XP_023503526.1;XP_005612939.3;XP_023503525.1;XP_023503524.1;XP_001498762.4;XP_023503522.1;XP_005612938.3
15795000000	alpha-actinin-4 isoform X2;alpha-actinin-4 isoform X1;alpha-actinin-4 isoform X5;alpha-actinin-4 isoform X6;alpha-actinin-4 isoform X4;alpha-actinin-4 isoform X3	ACTN4	XP_023505435.1;XP_023505434.1;XP_023505438.1;XP_023505439.1;XP_023505437.1;XP_023505436.1	371390000	423600000	435790000	398300000	461210000	365450000	437560000	447130000	500270000	510250000	566590000	598880000	515650000	564030000	518950000	590040000	522350000	623730000				36	36	20	43.8	43.8	26.8	104.93	0	323.31		416	XP_023505435.1;XP_023505434.1;XP_023505438.1;XP_023505439.1;XP_023505437.1;XP_023505436.1
15453000000	T-complex protein 1 subunit zeta	CCT6A	XP_001499464.1	938500000	643680000	636160000	538810000	788010000	956970000	470970000	451420000	460330000	446770000	528420000	382870000	424970000	354380000	488140000	356430000	387400000	338370000				19	19	19	40.3	40.3	40.3	58.061	0	126.71		264	XP_001499464.1;XP_014597380.1;XP_001504016.1
15422000000	60S ribosomal protein L5;60S ribosomal protein L5 isoform X2;60S ribosomal protein L5 isoform X1	RPL5	NP_001075354.1;XP_005610315.1;XP_005610314.1	803750000	410760000	492400000	472980000	739270000	1024500000	532160000	514990000	399630000	471050000	644390000	502810000	344840000	318640000	475320000	426490000	530300000	382100000				11	11	11	39.7	39.7	39.7	28.087	0	117.26		188	NP_001075354.1;XP_005610315.1;XP_005610314.1
15338000000	cytochrome c oxidase subunit 4 isoform 1, mitochondrial	COX4I1	XP_023493212.1	257100000	336200000	446610000	378950000	383460000	327010000	448320000	489160000	574750000	425230000	532470000	606850000	685960000	624140000	489790000	402410000	389580000	602260000				5	5	5	26.6	26.6	26.6	19.482	0	59.715		105	XP_023493212.1
15251000000	40S ribosomal protein S12	RPS12	NP_001296410.1	514150000	392260000	442990000	538650000	326690000	526990000	552920000	556640000	612320000	526260000	277770000	456620000	483530000	576550000	563190000	351830000	515370000	339130000				7	7	7	56.8	56.8	56.8	14.515	0	108.5		157	NP_001296410.1
14844000000	phosphoglycerate mutase 1	PGAM1	XP_023497317.1	208690000	295450000	277790000	376890000	229220000	101950000	441100000	423340000	412090000	702110000	463680000	682350000	670830000	451100000	408460000	569720000	375040000	732190000				10	10	10	42.5	42.5	42.5	28.822	0	323.31		161	XP_023497317.1;XP_001495686.1
14798000000	filamin-B isoform X3;filamin-B isoform X2;filamin-B isoform X1	FLNB	XP_023475971.1;XP_023475970.1;XP_023475969.1	691030000	424920000	596500000	324420000	620830000	616640000	381260000	485510000	383470000	472210000	768520000	395890000	286590000	361480000	484990000	439260000	509220000	631550000				68	68	62	33	33	31	275.36	0	323.31		457	XP_023475971.1;XP_023475970.1;XP_023475969.1
14471000000	di-N-acetylchitobiase	CTBS	XP_014595559.1	0	178970000	138080000	444650000	0	120940000	495680000	639400000	474340000	700450000	390760000	693700000	491420000	541140000	632420000	518000000	335000000	547050000				7	7	7	19	19	19	42.901	0	100.99		113	XP_014595559.1
14170000000	;keratin 10;LOW QUALITY PROTEIN: keratin, type I cytoskeletal 10;keratin 10 isoform X2;keratin 10 isoform X1	-	CON__P13645;NP_001333005.2;XP_023508312.1;XP_023507416.1;XP_005597479.2	2206200000	1048200000	843940000	116630000	3362000000	3015200000	293420000	0	57832000	0	357450000	25666000	0	0	0	418810000	115740000	0			+	21	19	13	38.1	35.8	27.8	59.51	0	323.31		150	CON__P13645;NP_001333005.2;XP_023508312.1;XP_023507416.1;XP_005597479.2;NP_001333103.1;CON__Q148H6;CON__Q7Z3Y7;NP_001333119.1;CON__Q7Z3Z0;CON__Q7Z3Y8;NP_001333105.1;NP_001333106.1
13975000000	heterogeneous nuclear ribonucleoproteins A2/B1 isoform X3;heterogeneous nuclear ribonucleoproteins A2/B1 isoform X1;heterogeneous nuclear ribonucleoproteins A2/B1 isoform X1;heterogeneous nuclear ribonucleoproteins A2/B1 isoform X2	HNRNPA2B1	XP_023495166.1;XP_023495163.1;XP_023495162.1;XP_023495164.1	504330000	684850000	618620000	554920000	345740000	510800000	477540000	521840000	556170000	510360000	496150000	338980000	325480000	424320000	458670000	456390000	360480000	239760000				12	12	12	39.6	39.6	39.6	33.911	0	63.535		145	XP_023495166.1;XP_023495163.1;XP_023495162.1;XP_023495164.1
13892000000	aldose reductase	AKR1B1	XP_001500782.3	749730000	551960000	527280000	433570000	570990000	511330000	446960000	459910000	434430000	391840000	499680000	492380000	384140000	415430000	367910000	416070000	283660000	481580000				12	12	12	43.4	43.4	43.4	35.678	0	101.94		108	XP_001500782.3;XP_023487973.1;XP_023487972.1;XP_023487747.1;XP_001501043.1;XP_001497124.1;XP_023487971.1;XP_023487970.1;XP_023487969.1;XP_023487968.1;XP_014592599.1;XP_023487967.1;XP_023487966.1;XP_023487965.1;XP_023487964.1;XP_023487963.1;XP_023487962.1;XP_023487961.1;XP_023487960.1;XP_023487958.1;XP_023487957.1;XP_023487956.1
13884000000	polyadenylate-binding protein 1	PABPC1	XP_001492678.4	500060000	557910000	574440000	478310000	495610000	717690000	474670000	440940000	487330000	405540000	392510000	385670000	513790000	410990000	421330000	345580000	445700000	277910000				21	21	14	31.4	31.4	19.2	70.67	0	235.06		264	XP_001492678.4;XP_005614336.1;NP_001244114.1
13884000000	60S ribosomal protein L10a	RPL10A	XP_001918125.2	677880000	446450000	403630000	619020000	186580000	385100000	460320000	440100000	503760000	403060000	367520000	337810000	575710000	385460000	513990000	492620000	489640000	264860000				5	5	5	22.1	22.1	22.1	24.831	0	281.84		128	XP_001918125.2
13824000000	T-complex protein 1 subunit beta	CCT2	XP_023499756.1	535940000	371060000	464990000	403300000	399150000	301480000	467040000	508050000	594810000	506650000	325390000	471400000	488350000	513440000	540510000	483980000	461570000	398940000				17	17	17	38.3	38.3	38.3	57.471	0	323.31		213	XP_023499756.1
13753000000	nucleophosmin isoform X1;nucleophosmin isoform X2	NPM1	XP_005615050.2;XP_014586012.1	816480000	570490000	530510000	653190000	619560000	985740000	384870000	378500000	434360000	414080000	440500000	301970000	506590000	392380000	417840000	344600000	338770000	419640000				8	8	8	26.2	26.2	26.2	32.647	0	267.01		131	XP_005615050.2;XP_014586012.1
13628000000	ras-related protein Rab-11B;ras-related protein Rab-11A	RAB11B	XP_023501327.1;XP_023510821.1	523520000	447330000	419320000	377700000	505930000	384570000	391570000	431700000	448000000	398430000	363380000	545030000	382260000	505460000	418030000	490070000	357090000	501680000				9	9	9	39	39	39	24.461	0	48.774		131	XP_023501327.1;XP_023510821.1
13458000000	14-3-3 protein beta/alpha;14-3-3 protein beta/alpha	YWHAB	XP_023482390.1;XP_023482389.1	259650000	296020000	280880000	258540000	185910000	189930000	435470000	472330000	470490000	385340000	370250000	633960000	534500000	496600000	312860000	394140000	472020000	441230000				13	11	11	64.2	56.9	56.9	28.11	0	323.31		171	XP_023482390.1;XP_023482389.1
13386000000	keratin, type II cytoskeletal 7	KRT7	NP_001333141.1	211790000	552060000	430810000	432790000	312700000	321600000	669780000	569130000	396080000	543050000	517330000	273870000	374410000	506640000	434300000	320480000	299950000	405310000				27	22	15	54.4	46.7	35.9	51.095	0	308.12		229	NP_001333141.1
13302000000	cathepsin B isoform X1;cathepsin B isoform X1;cathepsin B isoform X1;cathepsin B isoform X2	CTSB	XP_023492038.1;XP_005607772.1;XP_001498242.1;XP_023492040.1	455150000	258650000	348810000	388190000	645690000	188170000	545960000	383280000	401400000	348880000	374950000	503980000	501990000	453740000	461510000	419370000	488170000	442580000				10	10	10	33.8	33.8	33.8	37.717	0	323.31		142	XP_023492038.1;XP_005607772.1;XP_001498242.1;XP_023492040.1
13276000000	40S ribosomal protein S6	RPS6	XP_001496413.1	568980000	516490000	585820000	641300000	220260000	822400000	489190000	506790000	473950000	435510000	355410000	333100000	187920000	388270000	473040000	361360000	414140000	131540000				9	9	9	28.9	28.9	28.9	28.68	0	56.387		115	XP_001496413.1
13251000000	serine hydroxymethyltransferase, cytosolic;serine hydroxymethyltransferase, cytosolic	SHMT1	XP_023509404.1;XP_023509403.1	443490000	444470000	491230000	384260000	464310000	610710000	331270000	369300000	400690000	367850000	624680000	530870000	385910000	340210000	456030000	416500000	379360000	418790000				13	13	12	31.4	31.4	28.5	53.177	0	230.55		163	XP_023509404.1;XP_023509403.1
13137000000	C-1-tetrahydrofolate synthase, cytoplasmic	MTHFD1	XP_001499181.2	622200000	482240000	636040000	534480000	580620000	761350000	487310000	382790000	374730000	450030000	473280000	489240000	327670000	334670000	357820000	429610000	360410000	114650000				27	27	27	29.8	29.8	29.8	101.15	0	176.04		301	XP_001499181.2;XP_023488824.1;XP_023488826.1
13132000000	eukaryotic initiation factor 4A-I isoform X2;eukaryotic initiation factor 4A-I isoform X1	EIF4A1	XP_005597812.1;XP_023509227.1	1335600000	508120000	862110000	438960000	1264800000	1172800000	319430000	335770000	234020000	278440000	512180000	269150000	302830000	269040000	345560000	267310000	285810000	258170000				17	17	9	37.7	37.7	20.7	46.153	0	116.44		164	XP_005597812.1;XP_023509227.1
13058000000	aspartate aminotransferase, cytoplasmic	GOT1	XP_001501094.1	296570000	211450000	278130000	265230000	389270000	354140000	373610000	433660000	412710000	397060000	357190000	512780000	531970000	406970000	443690000	502930000	339200000	689890000				19	19	19	50.8	50.8	50.8	46.314	0	197.42		239	XP_001501094.1
13058000000	40S ribosomal protein S3	RPS3	XP_001494894.2	968010000	513730000	576680000	476370000	474350000	751190000	331470000	368770000	351880000	365840000	447920000	284850000	474510000	333220000	493040000	274780000	419890000	290450000				18	18	18	49.5	49.5	49.5	30.811	0	129.39		188	XP_001494894.2
12747000000	neutral alpha-glucosidase AB isoform X2;neutral alpha-glucosidase AB isoform X1	GANAB	XP_001502746.2;XP_003362719.1	321880000	401190000	347010000	391960000	323180000	195790000	375590000	324310000	434790000	354760000	481800000	421630000	373140000	443840000	402760000	540390000	508260000	523290000				26	26	26	33.2	33.2	33.2	106.55	0	323.31		276	XP_001502746.2;XP_003362719.1
12676000000	thioredoxin	TXN	NP_001075282.1	443260000	466470000	396560000	463770000	430140000	286350000	391770000	324540000	418570000	407760000	300390000	459510000	514930000	447060000	286090000	380190000	306710000	554290000				6	6	6	62.9	62.9	62.9	11.736	0	87.42		57	NP_001075282.1
12425000000	ubiquitin-like modifier-activating enzyme 1	UBA1	XP_023489912.1	264400000	374160000	394080000	326970000	338730000	305040000	385490000	411060000	374680000	452300000	370850000	517340000	406440000	450410000	398580000	441700000	359220000	343190000				23	23	23	30	30	30	117.95	0	323.31		383	XP_023489912.1
12415000000	cathepsin Z	CTSZ	XP_001490326.4	319810000	379720000	459170000	0	257910000	339930000	405750000	435210000	0	292730000	1269200000	576740000	445900000	563040000	178790000	380320000	731510000	318930000				6	6	6	16.9	16.9	16.9	34.186	0	101.16		39	XP_001490326.4
12367000000	60S ribosomal protein L10;60S ribosomal protein L10-like	RPL10	XP_014584784.1;XP_001495280.1	0	291540000	390620000	519950000	0	438210000	512110000	452260000	548580000	414660000	315650000	246940000	355440000	462900000	512920000	393010000	557880000	275460000				8	8	8	32.7	32.7	32.7	24.604	0	68.19		94	XP_014584784.1;XP_001495280.1;XP_023475497.1
12339000000	60S ribosomal protein L11 isoform X2;60S ribosomal protein L11 isoform X2;60S ribosomal protein L11 isoform X1;60S ribosomal protein L11 isoform X1	LOC111772418	XP_023491286.1;XP_001504267.1;XP_023491285.1;XP_023491283.1	524400000	561410000	470980000	495590000	280450000	745580000	446230000	402890000	443660000	360180000	365220000	389830000	371470000	357140000	320430000	336180000	409430000	101790000				6	6	6	27.5	27.5	27.5	20.252	0	20.619		78	XP_023491286.1;XP_001504267.1;XP_023491285.1;XP_023491283.1
12224000000	glutamine--fructose-6-phosphate aminotransferase;glutamine--fructose-6-phosphate aminotransferase	GFPT1	XP_023474734.1;XP_023474735.1	410430000	409930000	600790000	394770000	457860000	440500000	319440000	366890000	307890000	490620000	480690000	335020000	285090000	316580000	413960000	336000000	379130000	320110000				22	22	22	35.4	35.4	35.4	76.767	0	323.31		280	XP_023474734.1;XP_023474735.1;XP_014585826.2
12217000000	ATP synthase subunit O, mitochondrial	ATP5PO	XP_001497214.1	123520000	200640000	160960000	274140000	66429000	180880000	410000000	592210000	455670000	447040000	277770000	456480000	282900000	503290000	596010000	533320000	355230000	531730000				7	7	7	49.3	49.3	49.3	23.421	0	70.035		127	XP_001497214.1
12217000000	probable ATP-dependent RNA helicase DDX5;probable ATP-dependent RNA helicase DDX5	DDX5	XP_023507972.1;XP_001495197.2	496130000	549990000	468990000	504620000	186390000	757770000	372680000	441950000	483160000	400490000	252030000	261200000	466890000	328480000	369150000	340950000	503510000	71155000				22	22	15	33.7	33.7	23.3	69.117	0	210.93		224	XP_023507972.1;XP_001495197.2
12166000000	vascular non-inflammatory molecule 2;vascular non-inflammatory molecule 2;vascular non-inflammatory molecule 2	VNN2	XP_023506881.1;XP_023506880.1;XP_014590486.1	323240000	1023000000	1976800000	552730000	2642900000	0	423590000	0	0	292610000	789100000	93769000	0	0	0	474980000	109920000	0				8	8	8	23.4	23.4	23.4	58.043	0	72.88		147	XP_023506881.1;XP_023506880.1;XP_014590486.1
12026000000	sulfhydryl oxidase 1	QSOX1	XP_023496417.1	205680000	1352700000	796410000	736730000	301700000	63724000	690280000	63958000	403860000	507710000	146410000	73846000	154820000	335080000	236320000	662930000	815430000	0				19	19	19	33.4	33.4	33.4	82.975	0	276.59		230	XP_023496417.1
12019000000	40S ribosomal protein S5	RPS5	XP_001495410.2	97968000	293510000	318240000	445010000	147390000	222980000	409090000	457190000	528710000	490630000	264180000	400530000	348910000	606080000	527600000	472930000	532380000	243440000				8	8	8	31.4	31.4	31.4	22.876	0	208.04		176	XP_001495410.2
11953000000	heterogeneous nuclear ribonucleoprotein U isoform X3;heterogeneous nuclear ribonucleoprotein U isoform X1;heterogeneous nuclear ribonucleoprotein U isoform X2	HNRNPU	XP_023488523.1;XP_023488520.1;XP_023488521.1	673930000	451660000	512870000	452520000	313310000	892730000	360200000	433860000	447430000	392770000	532900000	296980000	96803000	280520000	384240000	354840000	354840000	176800000				17	17	17	19	19	19	88.649	0	323.31		228	XP_023488523.1;XP_023488520.1;XP_023488521.1
11942000000	elongation factor Tu, mitochondrial	TUFM	XP_001502276.1	273090000	332070000	310000000	434350000	481520000	292910000	389180000	414630000	461040000	468980000	434410000	377740000	338020000	413550000	476690000	367650000	286820000	253600000				18	18	18	43.5	43.5	43.5	49.312	0	323.31		263	XP_001502276.1
11890000000	60S ribosomal protein L12;60S ribosomal protein L12	RPL12	XP_001500251.2;XP_001491120.1	221160000	356170000	401560000	513910000	247740000	498160000	433580000	424960000	485280000	405180000	280740000	301890000	431480000	387520000	408740000	413220000	466300000	218380000				6	6	6	54.5	54.5	54.5	17.831	0	183.82		86	XP_001500251.2;XP_001491120.1
11709000000	annexin A6 isoform X1;annexin A6 isoform X2	ANXA6	XP_023473155.1;XP_023473157.1	349660000	445350000	260020000	362830000	291880000	363890000	327370000	382660000	315280000	373980000	440760000	503030000	297470000	291820000	282350000	495610000	307060000	457000000				28	28	28	41.2	41.2	41.2	75.754	0	263.51		286	XP_023473155.1;XP_023473157.1
11621000000	elongation factor 1-delta isoform X7;elongation factor 1-delta isoform X7;elongation factor 1-delta isoform X7;elongation factor 1-delta isoform X3;elongation factor 1-delta isoform X2;elongation factor 1-delta isoform X1;elongation factor 1-delta is	EEF1D	XP_023504865.1;XP_023504864.1;XP_023504863.1;XP_023504859.1;XP_005613401.2;XP_023504858.1;XP_023504860.1;XP_005613400.2	402300000	391420000	530450000	461380000	472490000	513630000	396960000	442490000	440780000	465260000	326050000	282920000	137880000	430670000	362210000	386900000	334040000	279470000				9	9	1	43.2	43.2	8.6	31.016	0	323.31		115	XP_023504865.1;XP_023504864.1;XP_023504863.1;XP_023504859.1;XP_005613401.2;XP_023504858.1;XP_023504860.1;XP_005613400.2
11323000000	estradiol 17-beta-dehydrogenase 1;estradiol 17-beta-dehydrogenase 1 isoform X1	HSD17B1	NP_001077067.1;XP_023507366.1	161360000	334270000	251650000	261180000	141200000	101700000	370900000	380530000	341270000	437590000	604920000	498530000	288030000	399510000	408950000	387510000	393370000	367570000				11	11	11	45.5	45.5	45.5	32.942	0	323.31		154	NP_001077067.1;XP_023507366.1
11285000000	60S ribosomal protein L23a;60S ribosomal protein L23a	LOC100055584	XP_001499298.1;XP_001504221.2	369520000	321360000	402140000	531060000	131240000	537050000	473660000	492500000	595370000	482640000	267060000	252770000	56648000	331330000	425970000	350360000	477310000	92646000				8	8	8	33.3	33.3	33.3	17.686	0	53.948		116	XP_001499298.1;XP_001504221.2
11284000000	60S ribosomal protein L19	RPL19	XP_003362438.1	442900000	321170000	372650000	504650000	170130000	826970000	434630000	408090000	556240000	435490000	356450000	394780000	160050000	372080000	394070000	374550000	371530000	134010000				7	7	7	22.4	22.4	22.4	23.466	0	115.06		89	XP_003362438.1
11227000000	insulin-like growth factor 2 mRNA-binding protein 1 isoform X2;insulin-like growth factor 2 mRNA-binding protein 1 isoform X1	IGF2BP1	XP_014596485.1;XP_014596484.1	324930000	429800000	422650000	486190000	271370000	502200000	369880000	393310000	437870000	388430000	447370000	332310000	366950000	352410000	398430000	343480000	350130000	89483000				18	18	16	35.9	35.9	31.9	63.323	0	265.25		202	XP_014596485.1;XP_014596484.1;XP_023479240.1;XP_023479239.1
11123000000	legumain isoform X1;legumain isoform X1;legumain isoform X2	LGMN	XP_005605467.1;XP_001497487.1;XP_005605468.1	573300000	0	472510000	191880000	285990000	0	368170000	345170000	352430000	224420000	303670000	235780000	382570000	290230000	707630000	239380000	395700000	373670000				5	5	5	12	12	12	49.243	0	19.804		62	XP_005605467.1;XP_001497487.1;XP_005605468.1
11115000000	T-complex protein 1 subunit alpha isoform X1;T-complex protein 1 subunit alpha isoform X2	TCP1	XP_001500700.1;XP_023488711.1	687330000	388980000	492290000	420300000	541440000	826360000	345560000	287410000	268820000	387710000	389020000	280990000	363400000	243410000	351190000	244550000	280040000	257580000				23	23	23	45.3	45.3	45.3	60.254	0	175.05		253	XP_001500700.1;XP_023488711.1
11110000000	lambda-crystallin homolog	CRYL1	XP_023477129.1	387490000	361930000	333370000	281090000	272400000	357140000	293830000	310670000	343630000	317380000	519490000	401720000	432920000	362990000	272680000	391270000	360980000	330050000				10	10	10	43.9	43.9	43.9	35.256	0	75.419		132	XP_023477129.1
11096000000	heterogeneous nuclear ribonucleoproteins C1/C2 isoform X4;heterogeneous nuclear ribonucleoproteins C1/C2 isoform X3;heterogeneous nuclear ribonucleoproteins C1/C2 isoform X3;heterogeneous nuclear ribonucleoproteins C1/C2 isoform X3;heterogeneous nuclea	HNRNPC	XP_005603262.1;XP_014589274.1;XP_014589273.1;XP_014589272.1;XP_005603261.1;XP_005603260.1;XP_023477099.1;XP_023477092.1;XP_014589271.1;XP_014589270.1;XP_014589269.1;XP_014589268.1;XP_014589267.1;XP_014589266.1	191720000	402360000	280370000	532990000	264570000	267690000	419370000	434650000	504900000	395480000	302120000	170970000	277950000	506550000	461680000	292970000	375100000	194160000				11	11	11	31.4	31.4	31.4	32.312	0	75.003		138	XP_005603262.1;XP_014589274.1;XP_014589273.1;XP_014589272.1;XP_005603261.1;XP_005603260.1;XP_023477099.1;XP_023477092.1;XP_014589271.1;XP_014589270.1;XP_014589269.1;XP_014589268.1;XP_014589267.1;XP_014589266.1
11088000000	40S ribosomal protein S11	RPS11	XP_001492034.1	423330000	435220000	447760000	521690000	279200000	707260000	346790000	415870000	368330000	389300000	354080000	288870000	249890000	326360000	460540000	328700000	367580000	183220000				13	13	13	51.3	51.3	51.3	18.445	0	103.61		118	XP_001492034.1
11079000000	NADH-ubiquinone oxidoreductase 75 kDa subunit, mitochondrial isoform X2;NADH-ubiquinone oxidoreductase 75 kDa subunit, mitochondrial isoform X1;NADH-ubiquinone oxidoreductase 75 kDa subunit, mitochondrial isoform X1;NADH-ubiquinone oxidoreductase 75 kDa	NDUFS1	XP_005601756.1;XP_023478252.1;XP_023478251.1;XP_023478250.1	236950000	260870000	249940000	298940000	247640000	174240000	312590000	350680000	351380000	469250000	285970000	428180000	482390000	413450000	389430000	374920000	296560000	441800000				20	20	20	44.3	44.3	44.3	73.468	0	315.12		316	XP_005601756.1;XP_023478252.1;XP_023478251.1;XP_023478250.1
11030000000	alpha-aminoadipic semialdehyde dehydrogenase isoform X2;alpha-aminoadipic semialdehyde dehydrogenase isoform X1	ALDH7A1	XP_023473551.1;XP_001504536.4	325970000	322140000	320350000	263810000	227820000	258320000	371990000	395300000	300900000	271920000	377590000	465470000	447490000	328310000	297330000	359360000	293240000	507290000				17	17	17	33.9	33.9	33.9	57.111	0	175.06		206	XP_023473551.1;XP_001504536.4
10648000000	T-complex protein 1 subunit delta	CCT4	XP_023474799.1	648900000	361260000	410320000	399220000	609900000	432550000	347660000	339040000	313430000	367980000	339730000	330830000	200190000	303680000	327210000	270560000	306890000	169720000				18	18	18	36.7	36.7	36.7	57.964	0	153.11		243	XP_023474799.1
10596000000	heat shock protein beta-1	HSPB1	XP_001504528.1	272060000	313480000	344290000	238370000	321500000	313200000	331970000	376250000	332050000	308870000	285560000	521360000	111900000	356350000	362190000	314790000	209110000	372390000				12	12	12	71.8	71.8	71.8	23.118	0	323.31		176	XP_001504528.1
10574000000	staphylococcal nuclease domain-containing protein 1	SND1	XP_001502641.2	303110000	391740000	398270000	322890000	296110000	349500000	330220000	423290000	337670000	391190000	248210000	265750000	387340000	322450000	405250000	311980000	359220000	150600000				24	24	24	37.4	37.4	37.4	101.85	0	323.31		281	XP_001502641.2
10559000000	Na(+)/H(+) exchange regulatory cofactor NHE-RF1 isoform X2;Na(+)/H(+) exchange regulatory cofactor NHE-RF1 isoform X1	SLC9A3R1	XP_023507843.1;XP_023507842.1	387780000	299410000	361310000	339550000	401160000	371660000	231200000	368440000	340660000	288600000	467260000	326130000	206480000	361130000	313370000	327260000	303030000	449540000				17	17	17	53.4	53.4	53.4	39.56	0	323.31		149	XP_023507843.1;XP_023507842.1
10558000000	profilin-1;	PFN1	XP_014583788.1;CON__P02584	205140000	311890000	426900000	299410000	351230000	250680000	337750000	281980000	370680000	303130000	115820000	414140000	457970000	393530000	307870000	330750000	291390000	503190000			+	9	9	9	71.4	71.4	71.4	15.043	0	52.727		104	XP_014583788.1;CON__P02584
10545000000	60S ribosomal protein L4	RPL4	XP_001497144.1	300530000	245540000	392920000	483000000	139900000	378180000	318800000	387500000	445500000	436550000	263350000	256410000	155510000	408940000	488550000	302100000	407970000	190920000				21	21	21	41.7	41.7	41.7	47.328	0	306.74		162	XP_001497144.1
10531000000	26S proteasome non-ATPase regulatory subunit 2	PSMD2	XP_001497792.3	494350000	319960000	354960000	293850000	409440000	470090000	365950000	402300000	292130000	337440000	316370000	337530000	263160000	297610000	359200000	321810000	292710000	342770000				18	18	18	21	21	21	100.16	0	276.28		227	XP_001497792.3
10455000000	40S ribosomal protein S19	RPS19	XP_001501616.1	88368000	199470000	248600000	335220000	106930000	222090000	381460000	395550000	566150000	381330000	185900000	268350000	88844000	527160000	453180000	396330000	391330000	343690000				9	9	9	44.8	44.8	44.8	16.06	0	46		101	XP_001501616.1
10361000000	nucleoside diphosphate kinase A isoform X2;nucleoside diphosphate kinase A isoform X1;nucleoside diphosphate kinase A	NME1	XP_023507419.1;XP_005597090.1;NP_001191671.1	0	248470000	213510000	258810000	184310000	233660000	322750000	349990000	373250000	324990000	280100000	368980000	485760000	398830000	295630000	357910000	325130000	507860000				9	4	4	48.5	24.5	24.5	22.044	0	227.6		66	XP_023507419.1;XP_005597090.1;NP_001191671.1
10094000000	40S ribosomal protein S13	RPS13	XP_001504999.3	291570000	273890000	292380000	584440000	99942000	361760000	391400000	420880000	467420000	391140000	219130000	276550000	262010000	364950000	418910000	328960000	330420000	78460000				8	8	8	43	43	43	17.222	0	57.23		105	XP_001504999.3
10056000000	60S ribosomal protein L27a	RPL27A	XP_001504953.1	212620000	348780000	379170000	527300000	115960000	338660000	374960000	409160000	500780000	366640000	240630000	306580000	167290000	325380000	287310000	356390000	423270000	145220000				5	5	5	28.4	28.4	28.4	16.577	0	31.046		73	XP_001504953.1
9984100000	chitotriosidase-1 precursor	CHIT1	NP_001137269.1	0	218510000	692480000	596370000	674440000	0	340170000	68384000	287750000	448880000	88212000	232730000	436630000	331680000	208800000	129790000	278170000	985100000				19	19	19	53.6	53.6	53.6	51.402	0	323.31		170	NP_001137269.1
9842300000	bifunctional glutamate/proline--tRNA ligase isoform X2;bifunctional glutamate/proline--tRNA ligase isoform X1;bifunctional glutamate/proline--tRNA ligase isoform X3	EPRS1	XP_001488980.1;XP_023488492.1;XP_023488493.1	410900000	340970000	357290000	306460000	141160000	386600000	307410000	319550000	323210000	345150000	282340000	285980000	367570000	257790000	320040000	241890000	329850000	257730000				35	35	35	28.1	28.1	28.1	170.3	0	323.31		279	XP_001488980.1;XP_023488492.1;XP_023488493.1
9735000000	heterogeneous nuclear ribonucleoprotein H isoform X6;heterogeneous nuclear ribonucleoprotein H isoform X5;heterogeneous nuclear ribonucleoprotein H isoform X4;heterogeneous nuclear ribonucleoprotein H isoform X3;heterogeneous nuclear ribonucleoprotein	HNRNPH1	XP_023472807.1;XP_023472806.1;XP_023472805.1;XP_023472804.1;XP_023472803.1;XP_023472802.1;XP_005614397.1;XP_001493828.1	242420000	295970000	266630000	341900000	326200000	211540000	365480000	354850000	366740000	420290000	297540000	276640000	332080000	371140000	396330000	243670000	354220000	237140000				5	5	3	17	17	10.7	47.087	0	323.31		158	XP_023472807.1;XP_023472806.1;XP_023472805.1;XP_023472804.1;XP_023472803.1;XP_023472802.1;XP_005614397.1;XP_001493828.1
9555500000	glutamate dehydrogenase 1, mitochondrial;LOW QUALITY PROTEIN: glutamate dehydrogenase 1, mitochondrial-like	GLUD1	XP_023504397.1;XP_023500528.1	634480000	434200000	468030000	305320000	319150000	668320000	315360000	277980000	259930000	255760000	265940000	350660000	269320000	225600000	175850000	188720000	274880000	268070000				16	16	16	34.9	34.9	34.9	61.323	0	155.01		195	XP_023504397.1;XP_023500528.1
9554200000	60S ribosomal protein L35	RPL35	XP_001502098.3	0	345280000	434360000	423540000	139890000	455250000	353350000	316950000	438750000	311360000	216410000	207300000	0	330780000	419290000	319300000	355830000	194670000				6	6	6	40.7	40.7	40.7	14.551	0	97.075		77	XP_001502098.3
9514700000	14-3-3 protein gamma	YWHAG	XP_023511181.1	239370000	228120000	228330000	248180000	274810000	271260000	306770000	294730000	337070000	285150000	355960000	328310000	355310000	358780000	271510000	343820000	304260000	322720000				10	8	8	44.5	40.5	40.5	28.302	0	224.21		122	XP_023511181.1
9461000000	coatomer subunit gamma-1	COPG1	XP_001488579.1	243840000	313190000	341150000	290730000	374310000	311760000	274530000	291300000	261190000	347790000	352640000	303670000	294760000	249980000	344620000	259200000	307110000	305090000				26	26	26	38.9	38.9	38.9	97.644	0	323.31		287	XP_001488579.1;XP_005600422.2;XP_023495456.1
9393900000	rab GDP dissociation inhibitor beta isoform X1;rab GDP dissociation inhibitor beta isoform X2	GDI2	XP_023488108.1;XP_023488109.1	163290000	298530000	358790000	265360000	318520000	192630000	346690000	342840000	269680000	341910000	361620000	372630000	267890000	320470000	359810000	298070000	293370000	334390000				18	18	13	48.5	48.5	36	50.419	0	323.31		195	XP_023488108.1;XP_023488109.1
9352600000	beta-1,4-galactosyltransferase 1	B4GALT1	XP_023483236.1	0	313400000	146040000	582760000	72254000	0	215320000	216160000	503050000	408420000	0	41298000	377010000	418560000	385580000	617040000	743190000	0				12	12	12	44.5	44.5	44.5	44.295	0	86.97		147	XP_023483236.1
9239700000	ribonuclease inhibitor;ribonuclease inhibitor;ribonuclease inhibitor	RNH1	XP_023510598.1;XP_023510597.1;XP_001488525.1	112500000	198060000	198370000	213120000	164960000	122170000	281230000	256550000	301100000	349940000	282890000	374140000	405710000	339260000	344660000	301630000	296170000	363310000				17	17	17	60.3	60.3	60.3	49.398	0	323.31		308	XP_023510598.1;XP_023510597.1;XP_001488525.1
9160400000	40S ribosomal protein S16	RPS16	XP_001498092.1	427380000	417660000	456730000	513640000	163590000	427180000	353730000	308720000	315970000	277320000	265660000	193010000	233330000	218750000	330330000	308130000	316820000	128810000				9	9	9	40.4	40.4	40.4	16.445	0	54.132		109	XP_001498092.1
9131000000	exportin-2;exportin-2;exportin-2	CSE1L	XP_023482468.1;XP_023482467.1;XP_001503596.2	422500000	200210000	255040000	233950000	370150000	392530000	218890000	221280000	255710000	262970000	214650000	296400000	460030000	205580000	259500000	229640000	262030000	213050000				17	17	17	21.5	21.5	21.5	110.68	0	147.4		133	XP_023482468.1;XP_023482467.1;XP_001503596.2
9114500000	bifunctional purine biosynthesis protein PURH	ATIC	XP_023498047.1	625900000	345950000	408700000	299260000	497840000	514990000	263050000	224770000	242240000	283850000	329870000	259910000	203750000	230100000	259950000	244330000	215060000	200770000				21	21	21	51.2	51.2	51.2	64.09	0	131.9		201	XP_023498047.1
9105300000	heat shock protein 75 kDa, mitochondrial	TRAP1	XP_005599065.2	348150000	330220000	309990000	281870000	350170000	365720000	286080000	277960000	277870000	290950000	450320000	360680000	276710000	271590000	287900000	287820000	269080000	242450000				17	17	17	21.3	21.3	21.3	90.502	0	173.6		167	XP_005599065.2
9061200000	polypyrimidine tract-binding protein 1 isoform X8;polypyrimidine tract-binding protein 1 isoform X7;polypyrimidine tract-binding protein 1 isoform X6;polypyrimidine tract-binding protein 1 isoform X5;polypyrimidine tract-binding protein 1 isoform X4;p	PTBP1	XP_023500055.1;XP_023500054.1;XP_023500053.1;XP_023500052.1;XP_023500051.1;XP_023500050.1;XP_023500049.1;XP_014596701.2	281460000	358150000	277720000	320560000	172890000	349420000	273020000	311920000	328410000	308110000	251920000	229840000	310450000	302940000	369460000	265770000	301180000	171400000				12	12	11	31.5	31.5	30.2	57.051	0	152.99		203	XP_023500055.1;XP_023500054.1;XP_023500053.1;XP_023500052.1;XP_023500051.1;XP_023500050.1;XP_023500049.1;XP_014596701.2
9042200000	cytochrome b-c1 complex subunit 7	UQCRB	XP_001490464.1	0	250130000	282700000	305390000	280370000	0	390930000	366980000	372180000	332650000	383240000	366030000	0	336370000	312280000	283740000	256620000	364930000				6	6	6	47.7	47.7	47.7	13.594	0	124.78		57	XP_001490464.1
9017300000		-	CON__P02769	0	0	0	0	4658000000	0	0	0	0	0	0	0	0	0	0	0	0	0			+	5	2	1	7.1	2.8	1.6	69.293	0.0020471	3.219		9	CON__P02769
9010900000	60S ribosomal protein L13a	RPL13A	XP_001491926.1	308100000	323380000	288660000	413180000	107260000	405890000	344790000	359190000	447700000	302650000	335570000	286380000	163670000	243490000	258640000	238370000	369560000	61261000				12	12	12	43.8	43.8	43.8	23.533	0	144.32		108	XP_001491926.1
8967800000	galactokinase	GALK1	XP_001492114.4	115890000	238470000	158240000	237330000	149320000	186410000	244070000	311150000	302430000	277680000	407420000	311940000	333220000	358810000	290300000	251350000	257010000	458390000				18	18	18	38.3	38.3	38.3	42.026	0	219.44		180	XP_001492114.4
8953300000	creatine kinase U-type, mitochondrial;creatine kinase U-type, mitochondrial	LOC100056283	XP_023474523.1;XP_001503062.1	78234000	146330000	124560000	152210000	52206000	0	236960000	306010000	215320000	277620000	364430000	295720000	559470000	330730000	403820000	363280000	265330000	496620000				12	12	12	32.4	32.4	32.4	47.041	0	176.59		156	XP_023474523.1;XP_001503062.1;XP_001918374.1
8929000000	stress-induced-phosphoprotein 1	STIP1	XP_023510051.1	377180000	328380000	343400000	334600000	462230000	402100000	249150000	267980000	293330000	310440000	340600000	303930000	214100000	296700000	244960000	200300000	232280000	204230000				19	19	19	37.9	37.9	37.9	62.537	0	77.442		206	XP_023510051.1
8925000000	60S ribosomal protein L22	RPL22	XP_001496751.2	270190000	483470000	329390000	394360000	193160000	359670000	376210000	339120000	373940000	222190000	238420000	206340000	425570000	384630000	0	301310000	337310000	158570000				6	6	5	57.8	57.8	51.6	14.759	0	23.62		60	XP_001496751.2
8904000000	ATP-citrate synthase isoform X3;ATP-citrate synthase isoform X1;ATP-citrate synthase isoform X1;ATP-citrate synthase isoform X2	ACLY	XP_005597453.1;XP_005597452.1;XP_001495696.1;XP_023508290.1	348890000	373700000	384650000	259350000	409450000	303380000	290600000	272400000	241510000	275540000	368800000	240790000	278070000	220910000	304750000	186090000	216400000	327800000				25	25	25	26.5	26.5	26.5	119.72	0	128.52		266	XP_005597453.1;XP_005597452.1;XP_001495696.1;XP_023508290.1
8800100000	phosphoglucomutase-1 isoform X2;phosphoglucomutase-1 isoform X1	PGM1	XP_014595593.1;XP_003365161.1	328810000	307620000	296830000	297760000	361790000	343490000	327300000	211760000	272310000	247360000	319230000	386160000	208900000	319830000	198750000	248900000	259490000	238560000				16	16	16	29.5	29.5	29.5	61.546	0	73.171		169	XP_014595593.1;XP_003365161.1
8798700000	60S ribosomal protein L31	RPL31	XP_001489519.1	179180000	0	168830000	450700000	0	459020000	357030000	341190000	425250000	256740000	0	142080000	450830000	371130000	391730000	301790000	385180000	188350000				7	7	7	39.2	39.2	39.2	14.463	0	28.976		63	XP_001489519.1
8756600000	peroxiredoxin-2 isoform X2;peroxiredoxin-2 isoform X1	PRDX2	XP_023501084.1;XP_023501083.1	0	326140000	271850000	237230000	164860000	45765000	316820000	301390000	236220000	331910000	325050000	304590000	264420000	318090000	281660000	251580000	135260000	454200000				8	7	7	44.9	39.4	39.4	21.931	0	116.18		147	XP_023501084.1;XP_023501083.1
8743200000	matrix metalloproteinase-26 isoform X2;matrix metalloproteinase-26 isoform X1	MMP26	XP_001503575.3;XP_014597394.1	0	496880000	640740000	675540000	339080000	111810000	761740000	141600000	338820000	382620000	0	36279000	194870000	429190000	140710000	402240000	435100000	0				5	5	5	18	18	18	29.879	0	51.179		58	XP_001503575.3;XP_014597394.1
8686100000	hypoxia up-regulated protein 1 isoform X3;hypoxia up-regulated protein 1 isoform X2;hypoxia up-regulated protein 1 isoform X1;hypoxia up-regulated protein 1 isoform X1;hypoxia up-regulated protein 1 isoform X1	HYOU1	XP_023500727.1;XP_001503164.1;XP_023500726.1;XP_005611688.1;XP_005611687.1	278970000	258120000	255200000	254480000	351640000	389720000	223790000	287130000	243820000	274770000	307100000	307810000	210310000	263920000	302850000	289410000	289760000	274500000				21	21	21	23.4	23.4	23.4	111.61	0	271.27		268	XP_023500727.1;XP_001503164.1;XP_023500726.1;XP_005611688.1;XP_005611687.1
8655800000	cystatin-B;cystatin-B	LOC100050835	XP_001491217.1;XP_001491190.3	160670000	178530000	219120000	228250000	151110000	131380000	285940000	293980000	257090000	241430000	303950000	305700000	335090000	318810000	281130000	228580000	199910000	625580000				3	3	3	42.9	42.9	42.9	11.065	0	153.19		83	XP_001491217.1;XP_001491190.3
8572000000	peptidyl-prolyl cis-trans isomerase B	PPIB	NP_001093231.1	189350000	468290000	271960000	314270000	145730000	127970000	245280000	266380000	299680000	279010000	157120000	236130000	398900000	340320000	274080000	296020000	240790000	331170000				11	11	11	47.7	47.7	47.7	23.807	0	188.63		124	NP_001093231.1
8555500000	heat shock 70 kDa protein 1-like;heat shock 70 kDa protein 1-like	LOC100050904	XP_005603810.1;XP_001492044.1	483360000	198130000	443040000	382970000	493800000	360120000	266210000	307470000	324720000	391890000	269010000	347360000	259680000	274980000	279350000	0	0	0				11	2	2	16.5	2.5	2.5	70.475	0	26.245		40	XP_005603810.1;XP_001492044.1
8542900000	multifunctional protein ADE2	PAICS	XP_001492347.3	326560000	197570000	333710000	333220000	262590000	283920000	258320000	274040000	245530000	298770000	405150000	283560000	257850000	313280000	265040000	260880000	285080000	153920000				17	17	17	44.7	44.7	44.7	47.06	0	171.43		202	XP_001492347.3
8384700000	ADP-ribosylation factor 4	ARF4	XP_001489917.1	0	429130000	398020000	0	319610000	253730000	248700000	252210000	246050000	260690000	342890000	372590000	238750000	257870000	297350000	322290000	0	255140000				5	3	2	35	17.2	9.4	20.527	0	20.471		41	XP_001489917.1
8375800000	AP-2 complex subunit beta isoform X2;AP-2 complex subunit beta isoform X1;AP-2 complex subunit beta isoform X1;AP-2 complex subunit beta isoform X1;AP-2 complex subunit beta isoform X1;AP-2 complex subunit beta isoform X1	AP2B1	XP_014597308.2;XP_023508771.1;XP_023508770.1;XP_023508769.1;XP_014597306.2;XP_001503974.3	117480000	274530000	175210000	246850000	204930000	152820000	281390000	310810000	256930000	288270000	258600000	260910000	341790000	259770000	282560000	292070000	269460000	239440000				23	23	12	26.9	26.9	14.1	104.55	0	170		240	XP_014597308.2;XP_023508771.1;XP_023508770.1;XP_023508769.1;XP_014597306.2;XP_001503974.3
8363300000	T-complex protein 1 subunit eta	CCT7	XP_001488416.1	629920000	349860000	418610000	350010000	462520000	660180000	248020000	273520000	222840000	298170000	293730000	257400000	211490000	206060000	287110000	240740000	244550000	224330000				16	16	16	37.8	37.8	37.8	59.411	0	157.16		162	XP_001488416.1
8335500000	60S ribosomal protein L14	RPL14	XP_023476465.1	166090000	213180000	289130000	373960000	115140000	0	295340000	313380000	398830000	314110000	263470000	203850000	545070000	225470000	285720000	0	370910000	112470000				7	7	7	21.4	21.4	21.4	31.113	0	50.608		71	XP_023476465.1
8231000000	60S ribosomal protein L18a	RPL18A	XP_023481225.1	301650000	294440000	293330000	372750000	168170000	245400000	297900000	318560000	304140000	292720000	275090000	209370000	282480000	238910000	299520000	275370000	354180000	0				7	7	7	35.8	35.8	35.8	20.748	0	219.44		109	XP_023481225.1
8196100000	glyoxalase domain-containing protein 4	GLOD4	XP_001504313.2	285330000	220780000	280030000	237890000	273510000	283320000	277740000	235100000	247210000	247510000	327590000	266670000	293780000	253970000	249880000	230850000	248580000	276040000				9	9	9	42.3	42.3	42.3	33.547	0	89.54		139	XP_001504313.2
8114800000	60S ribosomal protein L15	RPL15	XP_001494663.1	359470000	257980000	279870000	335000000	0	321990000	292980000	291490000	305630000	256330000	239420000	176840000	309890000	299120000	303290000	291210000	327490000	0				9	9	9	47.1	47.1	47.1	24.146	0	44.054		87	XP_001494663.1
8114100000	B-cell receptor-associated protein 31;B-cell receptor-associated protein 31	BCAP31	XP_023489698.1;XP_005614682.1	159140000	131750000	174290000	105270000	152390000	104580000	246990000	272350000	207600000	309720000	279850000	324820000	293550000	279630000	319660000	254130000	261270000	429490000				5	5	5	20.4	20.4	20.4	27.976	0	75.741		96	XP_023489698.1;XP_005614682.1
8014000000	60S ribosomal protein L3	RPL3	XP_005606705.1	502220000	0	395680000	372360000	0	414310000	270440000	316110000	237430000	225830000	308920000	224710000	168730000	198270000	259520000	271840000	273070000	157340000				10	10	10	27.5	27.5	27.5	46.078	0	52.465		100	XP_005606705.1;XP_001497954.1
8005000000	transaldolase	TALDO1	XP_023510539.1	296640000	267740000	203030000	191630000	179940000	296740000	265470000	227280000	228330000	247380000	359230000	345530000	352170000	247400000	208620000	245870000	219900000	299680000				12	12	12	31.2	31.2	31.2	37.383	0	103.77		108	XP_023510539.1
7744400000	thioredoxin reductase 1, cytoplasmic	TXNRD1	NP_001131081.1	270450000	190740000	204400000	200400000	219730000	233740000	201820000	219700000	219340000	253460000	287980000	295220000	237980000	235420000	244090000	238200000	242110000	323340000				15	15	14	42.9	42.9	39.9	54.748	0	119.16		197	NP_001131081.1
7737200000	alpha-2-macroglobulin receptor-associated protein	LRPAP1	XP_023494222.1	229910000	182990000	256520000	192370000	276960000	278230000	227630000	218240000	292240000	252630000	312250000	305000000	139800000	230910000	294770000	159010000	191100000	228240000				16	16	16	37.3	37.3	37.3	41.945	0	151.14		162	XP_023494222.1
7735800000	adenylyl cyclase-associated protein 1 isoform X1;adenylyl cyclase-associated protein 1 isoform X1;adenylyl cyclase-associated protein 1 isoform X1	CAP1	XP_005607233.1;XP_005607232.1;XP_005607231.1	389110000	155580000	332120000	118140000	337380000	390720000	101490000	237710000	111560000	181010000	545140000	262820000	260170000	180680000	267160000	225060000	213390000	320340000				20	20	1	57.1	57.1	4.8	51.444	0	297.53		205	XP_005607233.1;XP_005607232.1;XP_005607231.1
7707300000	threonine--tRNA ligase, cytoplasmic	TARS1	XP_001498225.2	119850000	343380000	341070000	274240000	284560000	234700000	253640000	257500000	252110000	275930000	191750000	260740000	220290000	200690000	240760000	232100000	197810000	216680000				19	19	19	30.7	30.7	30.7	83.215	0	127.69		182	XP_001498225.2;XP_023507324.1
7674600000	60S ribosomal protein L17;60S ribosomal protein L17	LOC100034005	XP_014583228.1;XP_003365594.1	255790000	255170000	277890000	354740000	116910000	333870000	287430000	299120000	408290000	284070000	202490000	198610000	199610000	278490000	301020000	218100000	347820000	0				8	8	8	37	37	37	21.397	0	133.9		107	XP_014583228.1;XP_003365594.1
7605900000	glycogen phosphorylase, brain form isoform X2;glycogen phosphorylase, brain form isoform X1;glycogen phosphorylase, brain form isoform X3	PYGB	XP_023481726.1;XP_023481725.1;XP_023481727.1	318920000	279230000	274000000	246010000	271760000	239420000	218230000	233610000	216160000	234570000	250010000	273240000	209410000	202990000	237020000	208610000	151460000	222390000				29	29	26	34.4	34.4	30.5	92.399	0	185.39		253	XP_023481726.1;XP_023481725.1;XP_023481727.1;NP_001138725.1
7545700000	60S ribosomal protein L27	RPL27	XP_001492525.1	397990000	367910000	316600000	399520000	117980000	371740000	249420000	262450000	264660000	204580000	207740000	151090000	198250000	169480000	276650000	234180000	293140000	64988000				6	6	6	45.6	45.6	45.6	15.798	0	59.706		78	XP_001492525.1
7517100000	ATP synthase F(0) complex subunit B1, mitochondrial	ATP5PB	XP_001917964.1	419220000	163350000	366070000	172840000	134960000	345210000	273780000	126170000	235580000	257070000	243010000	471000000	0	248630000	0	100280000	119930000	0				5	5	5	20.7	20.7	20.7	28.747	0	132.25		70	XP_001917964.1
7496100000	programmed cell death 6-interacting protein isoform X2;programmed cell death 6-interacting protein isoform X1	PDCD6IP	XP_001490025.1;XP_005600907.1	308180000	215910000	245100000	224500000	366430000	281360000	230390000	245290000	235480000	251830000	247340000	281180000	234140000	220040000	232580000	250600000	246520000	176480000				34	34	34	46.2	46.2	46.2	96.189	0	205.78		263	XP_001490025.1;XP_005600907.1
7494700000	lysosomal protective protein	CTSA	XP_001916911.4	91428000	199260000	260560000	219960000	201910000	61796000	224730000	156850000	200760000	239640000	336950000	263140000	296000000	249900000	242800000	186030000	312230000	236900000				12	12	12	36.1	36.1	36.1	54.25	0	323.31		137	XP_001916911.4
7488200000	trifunctional enzyme subunit alpha, mitochondrial	HADHA	XP_001502833.1	363480000	296760000	256670000	220690000	221740000	333270000	217970000	238170000	184620000	256570000	321840000	235910000	231010000	227630000	207500000	211340000	233780000	245140000				16	16	16	28	28	28	82.678	0	323.31		193	XP_001502833.1
7472100000	pyruvate dehydrogenase E1 component subunit alpha, somatic form, mitochondrial	PDHA1	XP_001492207.2	239450000	247460000	295710000	182780000	194660000	237200000	290600000	293370000	228120000	275440000	267990000	290400000	262680000	205910000	215980000	200250000	247890000	149090000				13	13	13	33.6	33.6	33.6	43.357	0	54.586		142	XP_001492207.2;XP_014594065.2
7371000000	heterogeneous nuclear ribonucleoprotein D0 isoform X3;heterogeneous nuclear ribonucleoprotein D0 isoform X1;heterogeneous nuclear ribonucleoprotein D0 isoform X4;heterogeneous nuclear ribonucleoprotein D0 isoform X2	HNRNPD	XP_023493618.1;XP_023493616.1;XP_023493619.1;XP_023493617.1	246650000	317290000	154270000	253560000	198560000	360160000	204850000	200760000	282000000	231630000	245520000	186290000	274240000	244060000	212290000	198530000	203500000	115090000				10	10	9	30.7	30.7	28.1	32.788	0	92.995		98	XP_023493618.1;XP_023493616.1;XP_023493619.1;XP_023493617.1
7337000000	pyruvate dehydrogenase E1 component subunit beta, mitochondrial	PDHB	XP_001489101.1	198930000	231700000	245490000	173080000	147630000	202650000	256480000	250260000	196260000	275610000	291210000	287100000	287600000	256870000	298880000	209480000	262400000	149610000				7	7	7	25.9	25.9	25.9	39.151	0	38.476		100	XP_001489101.1
7314400000	ornithine aminotransferase, mitochondrial;ornithine aminotransferase, mitochondrial;ornithine aminotransferase, mitochondrial;ornithine aminotransferase, mitochondrial;ornithine aminotransferase, mitochondrial;ornithine aminotransferase, mitochondrial	OAT	XP_023493364.1;XP_023493359.1;XP_023493351.1;XP_023493339.1;XP_023493329.1;XP_005602227.1	285240000	223450000	220600000	171350000	268340000	292620000	190210000	228830000	151980000	295870000	174700000	330590000	220890000	226940000	255270000	210860000	138550000	314420000				17	17	17	42.1	42.1	42.1	48.408	0	140.02		147	XP_023493364.1;XP_023493359.1;XP_023493351.1;XP_023493339.1;XP_023493329.1;XP_005602227.1
7286000000	serpin B11;serpin B11	SERPINB11	XP_023503720.1;XP_001491648.1	467170000	743950000	835970000	487750000	1310300000	100420000	293600000	0	154230000	265890000	0	49254000	50546000	0	46702000	76965000	314040000	0				11	11	11	28.3	28.3	28.3	44.287	0	74.442		120	XP_023503720.1;XP_001491648.1
7256200000	connective tissue growth factor	CCN2	XP_023506869.1	0	633770000	402000000	651510000	334150000	57189000	325610000	173600000	282610000	215880000	0	42548000	122470000	292690000	0	491390000	448120000	0				12	12	12	33.5	33.5	33.5	37.849	0	151.7		102	XP_023506869.1
7141200000	MICOS complex subunit MIC60 isoform X2;MICOS complex subunit MIC60 isoform X1;MICOS complex subunit MIC60 isoform X4;MICOS complex subunit MIC60 isoform X5;MICOS complex subunit MIC60 isoform X3	IMMT	XP_014586537.1;XP_001497207.4;XP_003363004.1;XP_014586539.1;XP_014586538.1	357300000	191400000	241350000	206660000	252290000	360220000	218310000	239770000	187800000	240440000	261990000	269550000	243400000	209000000	210900000	221100000	121050000	146320000				21	21	21	37.9	37.9	37.9	82.436	0	169.23		178	XP_014586537.1;XP_001497207.4;XP_003363004.1;XP_014586539.1;XP_014586538.1;XP_023490666.1;XP_023490631.1
7111300000	aromatase isoform X2;aromatase isoform X2;aromatase isoform X2;aromatase isoform X2;aromatase;aromatase isoform X1	CYP19A1	XP_023506539.1;XP_023476765.1;XP_005602645.1;XP_005602644.1;NP_001075274.1;XP_023496578.1	124680000	99898000	74023000	114440000	49693000	67799000	121540000	257270000	83393000	248430000	243280000	364200000	228070000	296830000	199400000	232990000	86504000	763450000				14	14	14	24.9	24.9	24.9	57.824	0	98.402		109	XP_023506539.1;XP_023476765.1;XP_005602645.1;XP_005602644.1;NP_001075274.1;XP_023496578.1
7027600000	apoptosis-inducing factor 1, mitochondrial isoform X2;apoptosis-inducing factor 1, mitochondrial isoform X1	AIFM1	XP_001915198.1;XP_001915191.1	174040000	207950000	235740000	141780000	137590000	169660000	242270000	243440000	169880000	264340000	246890000	254910000	252870000	212400000	227850000	194280000	172560000	250840000				14	14	14	26.4	26.4	26.4	66.149	0	185.79		165	XP_001915198.1;XP_001915191.1
6991600000		-	CON__P35527	1153500000	384710000	507560000	0	2519500000	968460000	0	0	0	0	385710000	0	0	0	0	116100000	0	0			+	18	17	17	36.6	35.5	35.5	62.129	0	323.31		80	CON__P35527;XP_023507399.1;NP_001333121.1
6940700000	isocitrate dehydrogenase	IDH2	XP_023505642.1	158030000	119460000	141900000	75045000	62634000	186910000	220150000	205090000	223730000	287510000	163940000	259190000	178670000	296160000	233640000	258520000	159170000	450990000				15	14	14	39.8	39.8	39.8	50.704	0	102.92		165	XP_023505642.1
6925900000	dolichyl-diphosphooligosaccharide--protein glycosyltransferase subunit 1	RPN1	XP_023475638.1	351170000	261270000	310270000	222360000	288010000	381960000	218450000	216440000	156130000	202080000	302850000	209980000	181970000	160320000	208790000	161390000	163670000	228950000				18	18	18	32.5	32.5	32.5	68.608	0	96.988		178	XP_023475638.1
6837900000	cytochrome c1, heme protein, mitochondrial	CYC1	XP_023505076.1	123980000	183200000	167150000	178390000	152500000	189770000	237060000	200510000	202630000	239840000	196840000	296540000	264090000	232470000	199270000	183200000	160260000	281100000				7	7	7	22.5	22.5	22.5	35.36	0	315.29		121	XP_023505076.1
6816000000	hexokinase-1 isoform X3;hexokinase-1 isoform X2;hexokinase-1 isoform X1	HK1	XP_014588675.1;XP_014588673.1;XP_023499945.1	310610000	203170000	180190000	192170000	197010000	241660000	212410000	200730000	191480000	214620000	194430000	224510000	202800000	198790000	239070000	212130000	292170000	230850000				28	26	26	32.6	30.5	30.5	100.65	0	171.06		178	XP_014588675.1;XP_014588673.1;XP_023499945.1;XP_001502742.3
6719400000	proteasome subunit alpha type-6 isoform X2;proteasome subunit alpha type-6 isoform X1	PSMA6	XP_001491320.1;XP_023479772.1	240060000	222380000	196030000	235840000	257800000	218800000	210640000	214310000	204400000	207500000	239340000	241600000	212630000	183070000	174340000	240170000	199000000	244200000				11	11	11	35	35	35	27.399	0	39.844		123	XP_001491320.1;XP_023479772.1
6691500000	NADPH--cytochrome P450 reductase isoform X3;NADPH--cytochrome P450 reductase isoform X3;NADPH--cytochrome P450 reductase isoform X3;NADPH--cytochrome P450 reductase isoform X3;NADPH--cytochrome P450 reductase isoform X3;NADPH--cytochrome P450 reductas	POR	XP_023510782.1;XP_023510781.1;XP_023510780.1;XP_005598716.1;XP_005598715.1;XP_005598714.1;NP_001116127.1;XP_023510779.1;XP_023510778.1	248690000	141370000	170610000	181640000	166630000	148850000	197370000	239490000	163680000	190660000	284870000	325240000	233120000	188750000	186710000	236850000	236000000	249310000				17	17	17	25.2	25.2	25.2	77.095	0	141.38		152	XP_023510782.1;XP_023510781.1;XP_023510780.1;XP_005598716.1;XP_005598715.1;XP_005598714.1;NP_001116127.1;XP_023510779.1;XP_023510778.1
6686400000	arginine--tRNA ligase, cytoplasmic	RARS1	XP_001503321.1	217970000	228780000	198050000	230550000	168880000	195300000	222760000	192990000	225730000	238200000	167650000	243680000	178920000	185820000	246690000	222690000	251120000	145830000				22	22	22	38.1	38.1	38.1	75.199	0	90.257		228	XP_001503321.1
6669600000	histone H1.2	H1-2	XP_005603676.1	217780000	0	145270000	249920000	0	222270000	115810000	299840000	288320000	301310000	0	118470000	0	475570000	371830000	135320000	371890000	186430000				7	7	1	24.4	24.4	7.5	21.436	0	21.019		69	XP_005603676.1
6649200000	heat shock 70 kDa protein 4 isoform X1;heat shock 70 kDa protein 4 isoform X2	HSPA4	XP_001918259.2;XP_023473466.1	240860000	199050000	256080000	205650000	378270000	289130000	179300000	217890000	175130000	211580000	245530000	206410000	128590000	168030000	229820000	188510000	178940000	206670000				21	21	20	29.5	29.5	27.9	94.567	0	259.19		168	XP_001918259.2;XP_023473466.1
6556600000	heterogeneous nuclear ribonucleoprotein A/B isoform X2;heterogeneous nuclear ribonucleoprotein A/B isoform X1	HNRNPAB	XP_023472846.1;XP_023472845.1	296160000	304660000	284890000	220470000	267720000	320210000	204010000	230230000	243160000	202340000	208470000	159330000	205680000	180650000	190750000	163550000	200060000	180300000				5	5	5	17.8	17.8	17.8	30.577	0	144.08		58	XP_023472846.1;XP_023472845.1;XP_023479871.1
6539800000	lanosterol 14-alpha demethylase	CYP51A1	XP_005609270.1	346720000	198160000	248650000	205690000	239520000	276770000	239440000	174630000	208510000	189980000	191320000	232080000	195180000	211880000	165530000	192910000	133830000	200140000				18	18	18	33.8	33.8	33.8	56.743	0	304.05		211	XP_005609270.1
6499900000	glutamine--tRNA ligase isoform X1;glutamine--tRNA ligase isoform X2	QARS1	XP_001498346.1;XP_005600739.1	183230000	218440000	193490000	213280000	174550000	204230000	191550000	218490000	208470000	212720000	182960000	206030000	253670000	195270000	209700000	203420000	223280000	202810000				20	20	20	29	29	29	87.575	0	217.77		182	XP_001498346.1;XP_005600739.1
6486300000	fatty acid-binding protein, epidermal	FABP5	XP_001489506.1	238520000	222550000	228960000	235780000	262720000	193660000	225270000	251900000	214870000	147930000	266200000	204910000	197660000	273380000	141150000	172090000	128420000	215700000				8	8	8	55.6	55.6	55.6	15.15	0	132.02		85	XP_001489506.1
6340500000	keratin, type II cytoskeletal 1	KRT1	NP_001333128.1	0	0	0	0	0	0	0	0	0	0	0	0	0	0	0	0	83377000	0				9	1	1	11.3	1.4	1.4	64.786	0	6.7289		14	NP_001333128.1
6310700000	beta-1,4-galactosyltransferase 5	B4GALT5	XP_023482492.1	0	0	0	0	0	0	0	0	0	0	0	0	0	0	0	0	0	15593000				1	1	1	2.1	2.1	2.1	45.186	0	7.5066		26	XP_023482492.1
6294400000	succinate dehydrogenase;succinate dehydrogenase	SDHA	XP_023481677.1;XP_014590440.2	417140000	189940000	231660000	101620000	240630000	295340000	84375000	201180000	114500000	213570000	347020000	215180000	163300000	162990000	210460000	151100000	118880000	358250000				18	18	18	27.2	27.2	27.2	72.597	0	165.81		119	XP_023481677.1;XP_014590440.2
6263900000	heterogeneous nuclear ribonucleoprotein A3 isoform X2;heterogeneous nuclear ribonucleoprotein A3 isoform X1;heterogeneous nuclear ribonucleoprotein A3 isoform X1;heterogeneous nuclear ribonucleoprotein A3 isoform X5;heterogeneous nuclear ribonucleoprot	HNRNPA3	XP_023477819.1;XP_023477817.1;XP_023477816.1;XP_023477823.1;XP_023477822.1	216050000	190510000	192380000	232780000	89898000	202460000	224510000	275970000	246650000	178350000	196190000	104150000	231510000	223420000	284850000	146510000	206560000	102620000				12	11	4	28.6	28.6	8.5	39.537	0	323.31		117	XP_023477819.1;XP_023477817.1;XP_023477816.1;XP_023477823.1;XP_023477822.1
6233100000	fructose-bisphosphate aldolase C;fructose-bisphosphate aldolase C;fructose-bisphosphate aldolase C	ALDOC	XP_005597674.1;XP_005597673.1;XP_001504195.1	81543000	166180000	156010000	166850000	133490000	115650000	223710000	151130000	146540000	201070000	155540000	216930000	179000000	191160000	139820000	213190000	123030000	296270000				5	1	1	18.7	6.3	6.3	39.365	0	129.86		71	XP_005597674.1;XP_005597673.1;XP_001504195.1
6230900000	rho GDP-dissociation inhibitor 1	ARHGDIA	XP_023507541.1	230210000	166040000	250550000	162840000	206130000	162170000	189330000	228330000	175560000	220330000	308510000	276920000	0	186190000	203360000	213140000	140600000	175870000				5	5	5	51.5	51.5	51.5	23.423	0	67.426		84	XP_023507541.1
6227800000	isopentenyl-diphosphate Delta-isomerase 1	IDI1	XP_023487794.1	189630000	152620000	188270000	172440000	132170000	125750000	232770000	159880000	207220000	190860000	172380000	213770000	254360000	232910000	165270000	184910000	151810000	370700000				7	7	7	28	28	28	33.183	0	190.79		112	XP_023487794.1
6223400000	vigilin;vigilin;vigilin;vigilin	HDLBP	XP_023499841.1;XP_023499839.1;XP_023499838.1;XP_001503035.1	316510000	208100000	230230000	194210000	193490000	432590000	164010000	189360000	243310000	192040000	168510000	232720000	155860000	165760000	228720000	157910000	262760000	0				25	25	25	21.1	21.1	21.1	141.61	0	238.13		166	XP_023499841.1;XP_023499839.1;XP_023499838.1;XP_001503035.1
6212900000	inorganic pyrophosphatase	PPA1	XP_023499997.1	184230000	177560000	191270000	190170000	175460000	211240000	191340000	198980000	162350000	230010000	191610000	248600000	140970000	249520000	187190000	193670000	163760000	174360000				11	11	11	46.4	46.4	46.4	32.714	0	118.78		143	XP_023499997.1
6169500000	endoplasmic reticulum resident protein 29 isoform X1	ERP29	XP_001493825.4	132920000	179330000	198220000	161950000	145860000	131150000	177240000	204890000	208640000	210890000	255180000	231020000	217730000	232250000	206010000	179080000	172920000	258100000				7	7	7	36.4	36.4	36.4	29.241	0	34.075		106	XP_001493825.4;XP_023503920.1
6128800000	protein ERGIC-53 isoform X2;protein ERGIC-53 isoform X1;protein ERGIC-53 isoform X1;protein ERGIC-53 isoform X1	LMAN1	XP_023503673.1;XP_023503672.1;XP_023503671.1;XP_023503669.1	268370000	0	125480000	179660000	214900000	242250000	182100000	183320000	202150000	194880000	194120000	252260000	207360000	173270000	234600000	176060000	173030000	164510000				8	8	8	20	20	20	57.871	0	172.96		85	XP_023503673.1;XP_023503672.1;XP_023503671.1;XP_023503669.1
6095900000	poly(rC)-binding protein 2 isoform X28;poly(rC)-binding protein 2 isoform X27;poly(rC)-binding protein 2 isoform X26;poly(rC)-binding protein 2 isoform X25;poly(rC)-binding protein 2 isoform X24;poly(rC)-binding protein 2 isoform X23;poly(rC)-binding	PCBP2	XP_023499469.1;XP_023499468.1;XP_023499467.1;XP_023499466.1;XP_023499465.1;XP_023499464.1;XP_023499463.1;XP_023499462.1;XP_023499451.1;XP_023499449.1;XP_023499448.1;XP_023499447.1;XP_023499446.1;XP_023499445.1;XP_023499444.1;XP_023499443.1;XP_023499442.1;XP_023499441.1;XP_023499440.1;XP_023499474.1;XP_023499473.1;XP_023499472.1;XP_023499471.1;XP_023499470.1;XP_023499461.1;XP_023499460.1;XP_023499…	127070000	226100000	192100000	278330000	267580000	179940000	196610000	207690000	225390000	221280000	122170000	175950000	188440000	186650000	232800000	167360000	211460000	141090000				10	7	7	33.2	22.1	22.1	36.801	0	80.466		79	XP_023499469.1;XP_023499468.1;XP_023499467.1;XP_023499466.1;XP_023499465.1;XP_023499464.1;XP_023499463.1;XP_023499462.1;XP_023499451.1;XP_023499449.1;XP_023499448.1;XP_023499447.1;XP_023499446.1;XP_023499445.1;XP_023499444.1;XP_023499443.1;XP_023499442.1;XP_023499441.1;XP_023499440.1;XP_023499474.1;XP_023499473.1;XP_023499472.1;XP_023499471.1;XP_023499470.1;XP_023499461.1;XP_023499460.1;XP_023499…
6045100000	26S proteasome regulatory subunit 7	PSMC2	XP_001914838.1	307910000	198000000	225920000	176780000	257280000	311100000	176580000	203700000	200790000	193520000	214400000	248040000	139430000	167830000	198850000	176390000	152040000	122480000				18	18	18	42.5	42.5	42.5	48.647	0	260.49		152	XP_001914838.1
6016000000	farnesyl pyrophosphate synthase isoform X2;farnesyl pyrophosphate synthase;farnesyl pyrophosphate synthase isoform X1	FDPS	XP_005610096.1;NP_001296255.1;XP_003365053.1	209220000	156880000	197840000	155120000	141950000	170790000	223770000	180650000	215480000	221490000	230390000	220730000	147650000	267920000	192890000	168580000	172870000	211400000				9	9	9	35.1	35.1	35.1	40.569	0	197.91		76	XP_005610096.1;NP_001296255.1;XP_003365053.1
5988600000	alpha-actinin-1 isoform X2;alpha-actinin-1 isoform X1;alpha-actinin-1 isoform X4;alpha-actinin-1 isoform X3	ACTN1	XP_023483749.1;XP_023483748.1;XP_023483751.1;XP_023483750.1	140340000	126840000	97870000	119480000	155930000	132040000	148300000	174050000	185710000	251120000	252600000	263840000	197750000	185190000	191390000	244230000	157530000	240320000				34	19	19	41.1	24.9	24.9	102.61	0	110.33		167	XP_023483749.1;XP_023483748.1;XP_023483751.1;XP_023483750.1;XP_023502748.1;XP_023502751.1;NP_001157341.1;XP_005598238.1
5983600000	2-oxoglutarate dehydrogenase, mitochondrial isoform X3;2-oxoglutarate dehydrogenase, mitochondrial isoform X4;2-oxoglutarate dehydrogenase, mitochondrial isoform X2;2-oxoglutarate dehydrogenase, mitochondrial isoform X1	OGDH	XP_001496666.1;XP_003364806.1;XP_005609177.1;XP_005609176.1	186000000	160970000	144070000	153650000	143690000	146510000	169330000	197790000	156020000	200470000	249320000	242500000	198000000	180080000	204030000	201000000	145750000	251820000				26	26	26	30.8	30.8	30.8	115.78	0	108.09		199	XP_001496666.1;XP_003364806.1;XP_005609177.1;XP_005609176.1;XP_023503824.1;XP_014589446.1;XP_023503821.1;XP_023503818.1
5978000000	heat shock protein 105 kDa isoform X2;heat shock protein 105 kDa isoform X1	HSPH1	XP_001493593.1;XP_001493567.1	276200000	223200000	225240000	192880000	354670000	311350000	168150000	178820000	178340000	207680000	149160000	240110000	159200000	186640000	204880000	141730000	129070000	114890000				21	20	20	32.1	30.4	30.4	92.063	0	142.53		177	XP_001493593.1;XP_001493567.1;XP_023492349.1;XP_023492348.1;XP_023492347.1;XP_023492346.1
5965400000	tetratricopeptide repeat protein 31 isoform X2;tetratricopeptide repeat protein 31 isoform X1	TTC31	XP_005599945.1;XP_001500290.1	0	0	0	0	0	0	0	0	0	0	0	0	0	0	0	0	0	217260000				1	1	1	2.1	2.1	2.1	56.631	0.00296	2.8283		18	XP_005599945.1;XP_001500290.1
5945400000	dimethylaniline monooxygenase	FMO1	XP_005609709.1	0	85444000	47821000	82982000	0	0	112110000	193810000	132060000	195300000	115480000	160870000	257890000	226440000	195360000	179550000	139720000	865920000				13	13	13	24.4	24.4	24.4	60.17	0	186.52		118	XP_005609709.1;XP_001496001.2;XP_023496312.1;XP_005609710.2;XP_001496254.2
5906700000	dihydrolipoyllysine-residue acetyltransferase component of pyruvate dehydrogenase complex, mitochondrial	DLAT	XP_001501871.2	222600000	211290000	207380000	174830000	97629000	181790000	180940000	224550000	189940000	178820000	136480000	209450000	200230000	181170000	225870000	189520000	164570000	148530000				15	15	15	31.7	31.7	31.7	68.872	0	186.9		162	XP_001501871.2
5888100000	steroid 17-alpha-hydroxylase/17,20 lyase precursor	CYP17A1	NP_001075992.1	0	133340000	111070000	113620000	0	0	139190000	214940000	126650000	180760000	124300000	233490000	287170000	194080000	183480000	277670000	393580000	344780000				12	12	12	32.9	32.9	32.9	57.407	0	234.4		134	NP_001075992.1
5833400000	proteasome subunit alpha type-1	PSMA1	XP_001504993.1	173650000	192140000	190870000	159790000	157840000	221810000	183540000	169120000	174730000	177150000	182500000	214010000	194900000	204600000	149280000	178350000	133200000	220030000				9	9	9	33.5	33.5	33.5	29.586	0	116.77		118	XP_001504993.1
5827800000	bifunctional UDP-N-acetylglucosamine 2-epimerase/N-acetylmannosamine kinase isoform X2;bifunctional UDP-N-acetylglucosamine 2-epimerase/N-acetylmannosamine kinase isoform X1	GNE	XP_023485436.1;XP_001497363.2	235940000	200100000	264010000	200470000	336160000	358820000	168850000	208080000	161840000	223580000	141670000	169600000	179890000	151640000	190620000	115670000	170020000	140180000				19	19	19	29.2	29.2	29.2	79.304	0	102.37		170	XP_023485436.1;XP_001497363.2
5822300000	14-3-3 protein eta	YWHAH	XP_023502588.1	158310000	134560000	194230000	166190000	165170000	0	190440000	178700000	195860000	187330000	0	182980000	223210000	205220000	171560000	267880000	191460000	227790000				12	10	10	46.7	42.7	42.7	28.211	0	140.72		106	XP_023502588.1
5818500000	cullin-associated NEDD8-dissociated protein 1 isoform X1;cullin-associated NEDD8-dissociated protein 1 isoform X2	CAND1	XP_023499728.1;XP_023499729.1	183920000	216170000	202420000	219200000	234900000	199210000	198840000	185480000	185380000	165790000	201190000	216990000	196860000	199200000	193690000	194340000	214310000	159120000				23	23	23	20.1	20.1	20.1	136.35	0	138.93		189	XP_023499728.1;XP_023499729.1;XP_023475703.1
5754000000	actin-related protein 3	ACTR3	XP_023478573.1	216030000	197850000	183030000	160020000	182500000	196890000	176670000	182760000	180030000	193550000	186770000	171840000	236300000	197500000	206160000	178310000	181810000	121460000				13	13	13	42.1	42.1	42.1	47.385	0	213.98		153	XP_023478573.1;XP_023495825.1;XP_023495824.1;XP_023495823.1;XP_023495826.1;XP_023495822.1;XP_023495818.1;XP_023495819.1;XP_023495820.1
5753400000	4-trimethylaminobutyraldehyde dehydrogenase isoform X1;4-trimethylaminobutyraldehyde dehydrogenase isoform X2	ALDH9A1	XP_001492849.2;XP_023496571.1	140240000	141460000	178180000	159720000	133130000	147490000	186180000	230360000	166400000	220380000	208880000	239640000	157510000	188810000	0	200470000	132760000	340330000				12	12	12	22.8	22.8	22.8	56.549	0	36.673		104	XP_001492849.2;XP_023496571.1
5708300000	14-3-3 protein sigma;14-3-3 protein sigma	SFN	XP_023491168.1;XP_014592909.1	155980000	212150000	181740000	186340000	0	179290000	220610000	210870000	234290000	169300000	173100000	194850000	195330000	225520000	242710000	155180000	243860000	170710000				10	8	8	44.8	37.5	37.5	27.788	0	274.09		105	XP_023491168.1;XP_014592909.1
5706700000	polypeptide N-acetylgalactosaminyltransferase 1	GALNT1	XP_001496819.1	169180000	152230000	201750000	156230000	181610000	158110000	145510000	180160000	134220000	181780000	421540000	158100000	120520000	135970000	147250000	152090000	137050000	300790000				16	16	16	28.8	28.8	28.8	64.219	0	284.53		131	XP_001496819.1;XP_023478705.1;XP_023478704.1;XP_023478703.1;XP_023478702.1;XP_023478701.1;XP_023478700.1;XP_023478699.1;XP_023478698.1
5705900000	serine/threonine-protein phosphatase 2A 65 kDa regulatory subunit A alpha isoform	PPP2R1A	XP_001496310.3	136910000	130890000	135630000	162030000	149730000	132760000	183300000	164370000	236100000	209260000	120330000	240580000	194970000	192430000	164330000	205910000	192870000	145410000				14	14	9	31.7	31.7	21.2	65.322	0	78.069		151	XP_001496310.3
5623700000	UMP-CMP kinase	CMPK1	XP_023486088.1	156190000	147940000	171140000	151990000	130540000	163470000	153950000	182920000	174230000	210450000	246110000	230440000	180950000	213600000	167610000	148980000	147530000	214340000				6	6	6	24.1	24.1	24.1	26.05	0	86.296		91	XP_023486088.1
5623200000	40S ribosomal protein S7	RPS7	XP_023475382.1	93257000	149110000	136010000	294400000	84762000	112380000	202700000	267170000	225470000	267490000	127240000	149890000	131480000	154670000	224530000	222210000	235300000	65360000				12	12	12	45.9	45.9	45.9	22.127	0	212.69		101	XP_023475382.1
5619700000	nucleosome assembly protein 1-like 1 isoform X2;nucleosome assembly protein 1-like 1 isoform X1;nucleosome assembly protein 1-like 1 isoform X1;nucleosome assembly protein 1-like 1 isoform X1	NAP1L1	XP_023487250.1;XP_023487249.1;XP_023487248.1;XP_023487247.1	54632000	151540000	175670000	219430000	176720000	75287000	184350000	167240000	220260000	240320000	83352000	209860000	196130000	208460000	156440000	211370000	162020000	168530000				8	8	2	26.1	26.1	12.5	44.626	0	65.679		123	XP_023487250.1;XP_023487249.1;XP_023487248.1;XP_023487247.1
5581400000	proteasome subunit beta type-5	PSMB5	XP_001494538.3	382220000	162300000	213310000	155700000	240970000	229280000	154670000	159960000	137170000	157890000	229500000	189370000	115700000	125120000	192620000	160670000	128480000	245050000				8	8	8	28.5	28.5	28.5	28.624	0	165.95		118	XP_001494538.3
5578500000	epithelial cell adhesion molecule isoform X2;epithelial cell adhesion molecule isoform X1	EPCAM	XP_023474895.1;XP_001917830.2	169710000	85070000	117370000	83084000	103230000	103690000	216670000	223010000	187730000	178410000	160250000	255710000	217600000	196010000	123390000	196430000	166670000	207560000				8	8	8	34.7	34.7	34.7	31.369	0	55.456		117	XP_023474895.1;XP_001917830.2
5506500000	ATP synthase subunit g, mitochondrial	ATP5MG	XP_001502907.1	0	84603000	59664000	110800000	0	0	200480000	215740000	183200000	203230000	118310000	212200000	114990000	273490000	186400000	171650000	140900000	488040000				8	8	8	60.2	60.2	60.2	11.361	0	115.34		92	XP_001502907.1
5480800000	succinate--CoA ligase;succinate--CoA ligase	SUCLG1	XP_005599927.2;XP_001497635.4	193790000	176650000	158030000	137480000	154870000	152960000	150960000	190630000	148140000	155960000	275350000	207910000	178360000	146720000	193000000	161570000	181290000	177490000				6	6	6	23.8	23.8	23.8	35.183	0	115.14		81	XP_005599927.2;XP_001497635.4
5477500000	transgelin-2;transgelin-2	TAGLN2	XP_005610028.1;XP_001504458.3	275840000	0	235070000	120830000	235260000	317600000	115420000	139780000	203440000	172730000	225200000	196220000	235320000	169750000	193580000	203070000	244810000	0				11	11	11	63.8	63.8	63.8	22.425	0	135.41		94	XP_005610028.1;XP_001504458.3;XP_001503205.3
5454000000	proliferating cell nuclear antigen	PCNA	XP_001494771.1	217910000	214430000	205820000	202040000	261450000	208650000	186610000	148720000	170160000	187920000	165300000	220160000	161210000	167590000	134170000	140690000	163180000	121580000				10	10	10	37.5	37.5	37.5	28.779	0	155.81		131	XP_001494771.1
5401400000	trifunctional enzyme subunit beta, mitochondrial;trifunctional enzyme subunit beta, mitochondrial;trifunctional enzyme subunit beta, mitochondrial;trifunctional enzyme subunit beta, mitochondrial;trifunctional enzyme subunit beta, mitochondrial	HADHB	XP_014586744.2;XP_005600214.2;XP_005600213.2;XP_005600212.2;XP_001918227.2	200570000	206680000	182040000	156080000	136810000	218450000	156530000	161590000	147850000	168640000	249870000	174600000	175190000	169960000	180370000	206560000	147230000	152630000				12	12	12	24.4	24.4	24.4	51.231	0	67.828		125	XP_014586744.2;XP_005600214.2;XP_005600213.2;XP_005600212.2;XP_001918227.2
5399100000	ras-related protein Rab-1B	RAB1B	XP_001491236.5	133960000	0	332330000	122610000	395090000	363690000	122630000	130940000	107220000	114610000	295240000	212340000	99249000	88018000	131720000	108180000	105120000	213500000				7	7	2	37.2	37.2	12.1	26.123	0	51.426		60	XP_001491236.5
5367000000	calnexin	CANX	XP_023472797.1	137300000	171940000	175060000	151300000	147490000	160150000	150720000	153180000	162140000	178540000	140660000	217260000	176560000	163110000	124270000	157500000	171130000	280130000				12	12	12	20.5	20.5	20.5	67.661	0	323.31		135	XP_023472797.1
5358000000	dolichyl-diphosphooligosaccharide--protein glycosyltransferase 48 kDa subunit	DDOST	XP_005607446.1	151440000	235600000	212520000	0	265790000	210000000	215260000	234590000	0	215410000	197370000	181860000	193420000	180650000	193130000	198710000	285470000	214540000				7	7	7	17.3	17.3	17.3	48.936	0	22.07		69	XP_005607446.1
5336700000	myb-binding protein 1A	MYBBP1A	XP_005597737.1	285750000	262950000	169540000	251830000	95028000	254620000	223790000	179110000	224220000	207540000	124490000	114280000	195720000	142840000	147270000	129410000	236960000	11605000				26	26	26	22	22	22	160.31	0	168.23		204	XP_005597737.1
5318600000	ATP synthase subunit d, mitochondrial isoform X2;ATP synthase subunit d, mitochondrial isoform X2;ATP synthase subunit d, mitochondrial isoform X2;ATP synthase subunit d, mitochondrial isoform X2;ATP synthase subunit d, mitochondrial isoform X1	ATP5PD	XP_023507826.1;XP_005597233.1;XP_005597232.1;XP_001496591.1;XP_005597231.1	0	83526000	167250000	122660000	104130000	53480000	138130000	174840000	185920000	228030000	146470000	219840000	184780000	240250000	185360000	132340000	132800000	309320000				6	6	6	36.6	36.6	36.6	18.532	0	27.891		98	XP_023507826.1;XP_005597233.1;XP_005597232.1;XP_001496591.1;XP_005597231.1
5312500000	basement membrane-specific heparan sulfate proteoglycan core protein isoform X10;basement membrane-specific heparan sulfate proteoglycan core protein isoform X6;basement membrane-specific heparan sulfate proteoglycan core protein isoform X5;basement mem	HSPG2	XP_023491331.1;XP_023491327.1;XP_023491326.1;XP_023491325.1;XP_023491324.1;XP_023491323.1;XP_023491322.1;XP_023491329.1;XP_023491328.1;XP_023491330.1	0	259120000	179400000	292370000	0	0	232760000	239950000	243100000	251280000	0	0	0	239920000	188680000	523590000	267350000	0				37	37	37	11.9	11.9	11.9	469.26	0	243.79		178	XP_023491331.1;XP_023491327.1;XP_023491326.1;XP_023491325.1;XP_023491324.1;XP_023491323.1;XP_023491322.1;XP_023491329.1;XP_023491328.1;XP_023491330.1
5301100000	heterogeneous nuclear ribonucleoprotein M isoform X10;heterogeneous nuclear ribonucleoprotein M isoform X6;heterogeneous nuclear ribonucleoprotein M isoform X4;heterogeneous nuclear ribonucleoprotein M isoform X8;heterogeneous nuclear ribonucleoprotein	HNRNPM	XP_023501321.1;XP_023501317.1;XP_023501315.1;XP_023501319.1;XP_023501316.1;XP_023501313.1;XP_023501312.1;XP_023501322.1;XP_023501320.1;XP_023501318.1;XP_023501314.1;XP_023501326.1;XP_023501324.1;XP_023501323.1	154820000	103130000	174440000	218060000	130700000	198240000	161810000	202200000	180300000	204100000	177000000	108420000	183690000	201250000	247440000	160780000	112510000	86525000				15	15	15	24.3	24.3	24.3	73.634	0	140.37		127	XP_023501321.1;XP_023501317.1;XP_023501315.1;XP_023501319.1;XP_023501316.1;XP_023501313.1;XP_023501312.1;XP_023501322.1;XP_023501320.1;XP_023501318.1;XP_023501314.1;XP_023501326.1;XP_023501324.1;XP_023501323.1
5289100000	flavin reductase (NADPH)	BLVRB	XP_001498078.3	99478000	114060000	175580000	206910000	119370000	85246000	162360000	156510000	192910000	139090000	126490000	239230000	147250000	240040000	148430000	130550000	184080000	210470000				7	7	7	30.4	30.4	30.4	21.989	0	51.71		73	XP_001498078.3
5247400000	protein SGT1 homolog	SUGT1	NP_001273785.1	179560000	147890000	121880000	155930000	155340000	179590000	176520000	186610000	188280000	214720000	169370000	246270000	130380000	177610000	155230000	164480000	147310000	76661000				13	13	13	42.7	42.7	42.7	38.296	0	112.93		124	NP_001273785.1
5194600000	V-type proton ATPase subunit B, kidney isoform	ATP6V1B1	XP_023474706.1	170120000	142530000	164530000	142460000	139840000	196040000	155490000	196840000	160550000	199820000	204340000	176780000	155440000	154040000	230670000	141100000	156780000	163040000				12	12	9	29.6	29.6	20.7	56.89	0	106.23		144	XP_023474706.1
5182800000	glyoxylate reductase/hydroxypyruvate reductase	GRHPR	XP_001504338.2	130830000	75819000	93653000	140600000	0	103650000	155680000	198080000	153830000	191660000	252140000	215950000	181610000	194100000	151080000	160290000	113070000	226410000				8	8	8	32.6	32.6	32.6	35.523	0	85.709		76	XP_001504338.2
5174300000	NADH dehydrogenase	NDUFA6	XP_001500539.3	94919000	89657000	89207000	143880000	0	93842000	163780000	192000000	219880000	165680000	134540000	132130000	187110000	244810000	176220000	161540000	139860000	301990000				3	3	3	12.7	12.7	12.7	29.76	0	71.477		65	XP_001500539.3
5168000000	NADH dehydrogenase	NDUFA9	XP_001494651.1	0	160240000	125100000	179100000	98815000	79931000	143510000	164990000	192810000	166880000	85252000	197530000	268350000	180480000	169220000	139980000	142460000	194460000				13	13	13	38.7	38.7	38.7	42.516	0	46.968		122	XP_001494651.1
5156500000	ras-related protein Rab-6A isoform X2;ras-related protein Rab-6A isoform X1;ras-related protein Rab-6B isoform X1	RAB6A	XP_023501531.1;XP_023501530.1;XP_023476723.1	259040000	146760000	173630000	0	163400000	177660000	143720000	145760000	147260000	132630000	263810000	174490000	149300000	140330000	136890000	147140000	121470000	147750000				9	9	9	35.1	35.1	35.1	23.518	0	52.467		79	XP_023501531.1;XP_023501530.1;XP_023476723.1;XP_023476724.1;XP_001501057.1
5146000000	14-3-3 protein theta	YWHAQ	XP_001503630.1	133410000	133970000	132510000	151060000	101230000	90150000	163820000	137330000	164960000	176700000	134490000	200560000	172430000	189330000	150400000	173850000	141280000	239360000				10	8	8	49	41.6	41.6	27.764	0	323.31		106	XP_001503630.1
5141900000	leucine-rich repeat-containing protein 59	LRRC59	XP_014596607.2	88349000	147150000	136880000	175490000	93924000	117950000	171770000	190980000	181420000	218310000	90620000	118860000	258600000	174280000	242730000	152220000	160430000	106030000				9	9	9	38.6	38.6	38.6	34.783	0	120.86		112	XP_014596607.2
5132800000	disabled homolog 2 isoform X2;disabled homolog 2 isoform X1;disabled homolog 2 isoform X1;disabled homolog 2 isoform X1;disabled homolog 2 isoform X3	DAB2	XP_023481477.1;XP_023481476.1;XP_023481475.1;XP_023481474.1;XP_023481478.1	192460000	171900000	177350000	148230000	193970000	232310000	140920000	163880000	158770000	149500000	245150000	175580000	142680000	150660000	152450000	131950000	129410000	175910000				12	12	12	24.5	24.5	24.5	79.797	0	113.02		137	XP_023481477.1;XP_023481476.1;XP_023481475.1;XP_023481474.1;XP_023481478.1
5064700000	60S ribosomal protein L28 isoform X1;60S ribosomal protein L28 isoform X2	RPL28	XP_023506300.1;XP_001495815.3	321310000	204420000	206680000	285840000	70538000	384000000	199740000	215890000	246950000	175070000	0	141340000	0	190490000	195510000	164630000	184590000	0				7	7	7	41.6	41.6	41.6	15.793	0	76.168		57	XP_023506300.1;XP_001495815.3
5060100000	ATP-dependent RNA helicase DDX3X isoform X2;ATP-dependent RNA helicase DDX3X isoform X1	DDX3X	XP_023489853.1;XP_023489852.1	115730000	108290000	160210000	189560000	23188000	131800000	160100000	221450000	210150000	204560000	66572000	124540000	267750000	152350000	240490000	138430000	219870000	45249000				17	17	17	28.4	28.4	28.4	73.171	0	127.8		167	XP_023489853.1;XP_023489852.1
4998700000		-	CON__P00761	1065400000	162430000	149600000	161600000	244990000	1064500000	132770000	75595000	124620000	53225000	207700000	74933000	72321000	0	0	111570000	86251000	0			+	3	3	3	16.5	16.5	16.5	24.409	0	38.045		46	CON__P00761
4946300000	proteasome subunit alpha type-7;proteasome subunit alpha type-7-like	PSMA7	XP_023482627.1;XP_001495379.1	163020000	144660000	145910000	148100000	206130000	221740000	135650000	132440000	134800000	153370000	206520000	193030000	163960000	144600000	153220000	161220000	129140000	184150000				8	8	8	37.9	37.9	37.9	27.869	0	79.924		73	XP_023482627.1;XP_001495379.1
4930900000	adenine phosphoribosyltransferase isoform X2;adenine phosphoribosyltransferase isoform X1	APRT	XP_023493277.1;XP_023493276.1	0	188080000	128030000	142590000	179430000	109320000	159320000	159310000	141730000	141710000	172270000	182590000	161700000	155920000	136290000	155810000	153690000	135440000				13	13	13	68.3	68.3	68.3	19.577	0	60.34		140	XP_023493277.1;XP_023493276.1
4889700000	cytochrome c oxidase subunit 5B, mitochondrial	COX5B	XP_005599868.1	159370000	0	177960000	145620000	164570000	138020000	157590000	172300000	178300000	151780000	154420000	164970000	172680000	179580000	130640000	114370000	116370000	184470000				6	6	6	30.2	30.2	30.2	13.715	0	27.561		74	XP_005599868.1
4886400000	lactadherin isoform X3;lactadherin isoform X2;lactadherin isoform X1	MFGE8	XP_023506009.1;XP_023506000.1;XP_023505990.1	86364000	122360000	119430000	132530000	73882000	120530000	134170000	158630000	151020000	155320000	192010000	216560000	0	215160000	175220000	520780000	160680000	0				11	11	11	32.9	32.9	32.9	42.98	0	137.89		91	XP_023506009.1;XP_023506000.1;XP_023505990.1
4875100000	coatomer subunit delta isoform X2;coatomer subunit delta isoform X1	ARCN1	XP_023500683.1;XP_023500682.1	162360000	148810000	159200000	137300000	171180000	252860000	156270000	147270000	139120000	165280000	183250000	151040000	168750000	129720000	177590000	120960000	164260000	180390000				14	14	14	24.1	24.1	24.1	57.171	0	67.58		128	XP_023500683.1;XP_023500682.1
4849000000	fumarate hydratase, mitochondrial	FH	XP_023488568.1	215270000	125310000	134600000	112860000	169370000	186950000	135510000	171260000	176580000	139690000	241570000	158040000	155380000	163700000	139750000	146430000	136500000	209180000				11	11	11	28.5	28.5	28.5	54.375	0	138.13		104	XP_023488568.1
4835400000	peroxiredoxin-5, mitochondrial	PRDX5	XP_023510076.1	51861000	141110000	127030000	94015000	98501000	96090000	113400000	187260000	124780000	168210000	108850000	153010000	223190000	201170000	147880000	148360000	132800000	290660000				9	9	9	50	50	50	22.511	0	71.96		107	XP_023510076.1
4814000000	dihydrolipoyl dehydrogenase, mitochondrial	DLD	NP_001288079.1	201130000	183250000	299420000	111490000	171260000	238410000	139200000	164290000	120940000	164030000	295130000	171430000	146030000	103680000	172390000	94213000	117320000	172490000				10	10	10	21.6	21.6	21.6	54.129	0	158.4		92	NP_001288079.1
4811700000	proteasome subunit beta type-6	PSMB6	XP_001504802.1	349210000	139240000	154890000	159770000	223950000	294910000	159070000	179480000	154650000	132810000	192540000	200540000	147130000	0	0	110990000	137240000	165230000				6	6	6	24.7	24.7	24.7	25.449	0	42.461		51	XP_001504802.1
4789900000	NADH dehydrogenase	NDUFB10	XP_001498007.1	0	123200000	86210000	137600000	96181000	0	171050000	190550000	158160000	192850000	85997000	173650000	220610000	182260000	143260000	162650000	140060000	202240000				8	8	8	49.4	49.4	49.4	20.901	0	83.309		105	XP_001498007.1
4783000000	splicing factor, proline- and glutamine-rich isoform X1;splicing factor, proline- and glutamine-rich isoform X1;splicing factor, proline- and glutamine-rich isoform X2	SFPQ	XP_023489432.1;XP_023489426.1;XP_023489437.1	239930000	153940000	149180000	160350000	50337000	405780000	133310000	168350000	193310000	144130000	160600000	79980000	226390000	145720000	217940000	106530000	172030000	0				13	13	11	20.8	20.8	19.4	76.298	0	201.76		122	XP_023489432.1;XP_023489426.1;XP_023489437.1
4773300000	26S proteasome non-ATPase regulatory subunit 11	PSMD11	XP_023508807.1	183960000	156320000	174960000	143320000	162430000	247370000	161420000	143250000	144860000	163210000	113470000	192840000	168880000	126830000	92287000	149920000	143340000	0				13	13	13	32.5	32.5	32.5	47.463	0	76.534		116	XP_023508807.1
4741500000	nuclease-sensitive element-binding protein 1 isoform X1;nuclease-sensitive element-binding protein 1 isoform X2	YBX1	XP_023487994.1;XP_023487998.1	271650000	154080000	192530000	190780000	187410000	353020000	150410000	157890000	185960000	159450000	114670000	115780000	167040000	111850000	134960000	134320000	141190000	0				9	9	9	52.8	52.8	52.8	35.924	0	323.31		69	XP_023487994.1;XP_023487998.1;XP_023498895.1;XP_023509206.1;XP_023509205.1;XP_023509204.1;XP_023509203.1;XP_023509202.1;XP_023498894.1
4739700000	60S ribosomal protein L24	RPL24	XP_001503467.1	179270000	202300000	188770000	202010000	66221000	270310000	164910000	196590000	205640000	181070000	104170000	117240000	125990000	138360000	116280000	120160000	104460000	50054000				6	6	6	31.2	31.2	31.2	17.779	0	17.696		77	XP_001503467.1
4732100000	eukaryotic translation initiation factor 3 subunit E	EIF3E	NP_001288220.1	223240000	204960000	175610000	155890000	180310000	241030000	175480000	166340000	188140000	156820000	111690000	170690000	177350000	131910000	114550000	167780000	145930000	0				11	11	11	18.7	18.7	18.7	52.22	0	27.804		116	NP_001288220.1
4706200000	hsc70-interacting protein	ST13	NP_001296253.1	182100000	156020000	170990000	163570000	181910000	195060000	163970000	149020000	191700000	158030000	172500000	167560000	139800000	152080000	116040000	122140000	146380000	134010000				7	7	7	18.7	18.7	18.7	41.378	0	74.407		59	NP_001296253.1
4653400000	60S ribosomal protein L26;60S ribosomal protein L26;60S ribosomal protein L26-like 1 isoform X2;60S ribosomal protein L26-like 1 isoform X2	RPL26	XP_014584179.1;XP_001504871.1;XP_023473002.1;XP_023473001.1	222230000	139520000	202760000	168490000	0	182850000	177120000	233580000	220080000	166210000	129470000	111990000	108820000	121470000	65011000	137870000	208590000	31760000				8	8	8	37.2	37.2	37.2	17.258	0	46.834		84	XP_014584179.1;XP_001504871.1;XP_023473002.1;XP_023473001.1;XP_023473000.1
4647800000	ferritin heavy chain;ferritin heavy chain;ferritin heavy chain;LOW QUALITY PROTEIN: ferritin heavy chain	LOC111767398	XP_023489043.1;NP_001238983.1;NP_001093883.1;XP_014586193.1	112260000	178700000	146040000	121120000	127270000	141260000	175220000	166170000	169870000	145500000	98122000	156940000	118040000	98101000	165220000	79244000	204270000	161740000				6	6	6	29.7	29.7	29.7	21.269	0	59.415		91	XP_023489043.1;NP_001238983.1;NP_001093883.1;XP_014586193.1
4641300000	spliceosome RNA helicase DDX39B;spliceosome RNA helicase DDX39B;ATP-dependent RNA helicase DDX39A isoform X5;ATP-dependent RNA helicase DDX39A isoform X4;ATP-dependent RNA helicase DDX39A isoform X3;ATP-dependent RNA helicase DDX39A isoform X2;ATP-de	DDX39B	XP_005603752.1;XP_005603751.1;XP_023500991.1;XP_023500990.1;XP_023500989.1;XP_023500988.1;XP_023500987.1	243330000	181650000	210210000	146470000	283910000	304290000	123720000	147060000	94418000	158060000	230380000	140930000	104980000	104850000	134550000	121870000	115360000	147880000				12	12	12	29.9	29.9	29.9	48.991	0	70.475		118	XP_005603752.1;XP_005603751.1;XP_023500991.1;XP_023500990.1;XP_023500989.1;XP_023500988.1;XP_023500987.1
4631700000	histone H1.5	H1-5	XP_001505082.1	0	0	121200000	0	0	119520000	104140000	0	0	272710000	111100000	156220000	0	366220000	142360000	122910000	335510000	104090000				4	4	4	17.7	17.7	17.7	22.648	0	24.834		42	XP_001505082.1
4630000000	importin-5 isoform X1;importin-5 isoform X1;importin-5 isoform X2	IPO5	XP_023477516.1;XP_023477515.1;XP_023477517.1	79720000	152650000	139390000	138040000	180650000	107050000	149560000	136830000	164580000	151420000	74341000	188960000	165270000	149910000	142270000	188100000	190330000	90245000				18	18	18	24.3	24.3	24.3	123.65	0	323.31		161	XP_023477516.1;XP_023477515.1;XP_023477517.1;NP_001244013.1
4627000000	peptidyl-prolyl cis-trans isomerase FKBP4	FKBP4	XP_005610895.2	341580000	244470000	259810000	161240000	347120000	342070000	139920000	158070000	0	133140000	220640000	147730000	102320000	69292000	157280000	141100000	108690000	0				12	12	12	28.3	28.3	28.3	51.277	0	76.106		102	XP_005610895.2
4603100000	cell division control protein 42 homolog isoform X1;cell division control protein 42 homolog	CDC42	XP_023482380.1;NP_001296338.1	57535000	138690000	128440000	129410000	145320000	84094000	125910000	143920000	141250000	180170000	166310000	229460000	144210000	156410000	128520000	170270000	130430000	163120000				5	5	4	26.2	26.2	20.4	21.258	0	48.314		73	XP_023482380.1;NP_001296338.1;XP_023482385.1;XP_023474907.1;XP_023507517.1;XP_023489038.1;XP_023489036.1;XP_005614313.1;XP_005614312.1;XP_023474906.1;XP_001498723.2
4599900000	F-actin-capping protein subunit alpha-1	CAPZA1	XP_023497179.1	173710000	157570000	136890000	122930000	146460000	190950000	126090000	131990000	137020000	153030000	177790000	151790000	146320000	109640000	136710000	140340000	133730000	141430000				7	7	6	37.1	37.1	33.6	32.945	0	102.52		79	XP_023497179.1
4585300000	adenylate kinase 2, mitochondrial isoform X2;adenylate kinase 2, mitochondrial isoform X1	AK2	XP_005607295.1;XP_001503800.1	215220000	102560000	114110000	125670000	167810000	0	145660000	144290000	141080000	137530000	203440000	158930000	139990000	169760000	153130000	147190000	145770000	153140000				10	10	10	50	50	50	25.695	0	79.1		78	XP_005607295.1;XP_001503800.1;XP_023489867.1
4533100000	26S proteasome regulatory subunit 4	PSMC1	XP_001494140.2	208920000	138910000	154920000	160750000	204650000	277510000	162690000	135110000	129290000	137580000	151750000	183290000	0	102320000	130220000	155890000	112080000	131500000				11	11	11	32	32	32	49.184	0	68.078		90	XP_001494140.2
4506900000	transcobalamin-2 isoform X2;transcobalamin-2 isoform X1;transcobalamin-2 isoform X1	TCN2	XP_001494837.1;XP_023502613.1;XP_014597534.1	74703000	180260000	125180000	165030000	0	0	175490000	138410000	151340000	154920000	136760000	78124000	64963000	150810000	127710000	346290000	517980000	0				14	14	14	30.3	30.3	30.3	47.773	0	81.012		84	XP_001494837.1;XP_023502613.1;XP_014597534.1
4499500000	renin receptor precursor	ATP6AP2	NP_001296335.1	0	181520000	106560000	242450000	86763000	0	215080000	150810000	241360000	169760000	0	68531000	135980000	153910000	151310000	436630000	219850000	0				10	10	10	25.9	25.9	25.9	39.106	0	128.55		104	NP_001296335.1
4475900000	xaa-Pro dipeptidase	PEPD	XP_023505268.1	127320000	138420000	139420000	136570000	135430000	165290000	177450000	174850000	129750000	128090000	214900000	187120000	94100000	124320000	143380000	101150000	102540000	177090000				12	12	12	29.2	29.2	29.2	54.884	0	126.59		115	XP_023505268.1
4467500000	argininosuccinate synthase;argininosuccinate synthase	ASS1	XP_023484914.1;XP_001499390.1	245660000	209200000	187600000	110430000	0	210430000	109680000	159410000	108490000	177170000	152510000	132740000	126650000	157960000	149530000	124140000	93251000	127940000				15	15	15	38.1	38.1	38.1	46.633	0	80.36		131	XP_023484914.1;XP_001499390.1
4456100000	trifunctional purine biosynthetic protein adenosine-3	GART	XP_001497971.1	298620000	158920000	163910000	131600000	220850000	218950000	150650000	127400000	130750000	133190000	165090000	140720000	121340000	118490000	122120000	140750000	125750000	93024000				19	19	19	22.9	22.9	22.9	107.8	0	98.244		159	XP_001497971.1
4455600000	RNA-binding motif protein, X chromosome;RNA-binding motif protein, X chromosome	RBMX	XP_023490079.1;XP_005614589.1	147250000	204090000	168740000	199310000	95127000	172320000	156340000	184160000	216440000	139520000	124000000	74491000	110210000	144930000	196400000	112100000	144080000	98151000				9	9	9	25.8	25.8	25.8	42.331	0	123.67		105	XP_023490079.1;XP_005614589.1;XP_023501722.1
4447700000	eukaryotic translation initiation factor 3 subunit A	EIF3A	XP_023494357.1	117270000	151650000	204590000	120890000	125450000	98463000	149610000	146200000	173340000	181700000	90552000	161960000	183770000	115100000	146240000	114520000	165590000	78290000				32	32	32	23.8	23.8	23.8	164.08	0	109.51		185	XP_023494357.1
4447500000	ras-related protein Rab-7a	RAB7A	XP_023475641.1	159420000	132750000	155870000	130920000	173840000	147330000	129840000	139350000	114700000	143760000	160650000	167540000	91870000	131480000	173820000	142380000	133600000	155230000				8	8	8	49.8	49.8	49.8	23.455	0	228.87		110	XP_023475641.1
4435100000	macrophage migration inhibitory factor	MIF	XP_001489661.1	0	63397000	0	98961000	0	0	116510000	137550000	144280000	133200000	0	113210000	294130000	162110000	115760000	170480000	163840000	215820000				3	3	3	35.7	35.7	35.7	12.403	0	45.502		52	XP_001489661.1
4410800000	N(4)-(beta-N-acetylglucosaminyl)-L-asparaginase	AGA	XP_023486654.1	0	175280000	158110000	257510000	172570000	0	179830000	0	110080000	170140000	0	151170000	107530000	204570000	117670000	0	144040000	272920000				6	6	6	18.2	18.2	18.2	37.211	0	323.31		79	XP_023486654.1
4404400000	EH domain-containing protein 1	EHD1	XP_023510149.1	153640000	162440000	154060000	158490000	165480000	166530000	160830000	144860000	138860000	125640000	134880000	125380000	144700000	135560000	164370000	148180000	134510000	59556000				13	13	11	26.3	26.3	23.2	62.269	0	56.073		134	XP_023510149.1;XP_001918139.1
4356400000	cathepsin D	CTSD	XP_023510672.1	381150000	163290000	157210000	186420000	253380000	218620000	190810000	105510000	89238000	127660000	161700000	194930000	0	114700000	124870000	100750000	0	168190000				8	8	8	11.3	11.3	11.3	64.469	0	28.016		67	XP_023510672.1
4334700000	heterogeneous nuclear ribonucleoprotein Q isoform X3;heterogeneous nuclear ribonucleoprotein Q isoform X2;LOW QUALITY PROTEIN: heterogeneous nuclear ribonucleoprotein Q;heterogeneous nuclear ribonucleoprotein Q isoform X1;heterogeneous nuclear ribonucl	SYNCRIP	XP_023506535.1;XP_023506534.1;XP_023506537.1;XP_023506533.1;XP_023506532.1;XP_023506536.1	81559000	142630000	111120000	141390000	154990000	133920000	155350000	148400000	156330000	180080000	154780000	137000000	177260000	157370000	150700000	131330000	166380000	95533000				13	13	8	24.1	24.1	16.9	62.527	0	92.56		117	XP_023506535.1;XP_023506534.1;XP_023506537.1;XP_023506533.1;XP_023506532.1;XP_023506536.1
4309600000	dihydrolipoyllysine-residue succinyltransferase component of 2-oxoglutarate dehydrogenase complex, mitochondrial isoform X2;dihydrolipoyllysine-residue succinyltransferase component of 2-oxoglutarate dehydrogenase complex, mitochondrial isoform X1	DLST	XP_023483881.1;XP_023483880.1	178080000	173850000	164580000	113040000	165370000	170340000	136280000	112030000	140740000	115830000	134360000	180740000	144170000	122020000	116000000	138040000	109330000	118640000				8	8	8	18.2	18.2	18.2	48.81	0	191.36		110	XP_023483881.1;XP_023483880.1
4306100000	proteasome subunit beta type-1	PSMB1	XP_001499422.1	109470000	83975000	57855000	123070000	121240000	69243000	130260000	135140000	127940000	136390000	158130000	155980000	155260000	163640000	121030000	147680000	148950000	213010000				6	6	6	39.4	39.4	39.4	26.248	0	87.142		66	XP_001499422.1
4303600000	proteasome subunit beta type-4	PSMB4	XP_001492367.3	180420000	0	141230000	0	161380000	124180000	127630000	155950000	0	175470000	147080000	153510000	221520000	175650000	0	139330000	114170000	214990000				5	5	5	17.4	17.4	17.4	28.984	0	41.228		49	XP_001492367.3
4285800000	26S proteasome regulatory subunit 10B	PSMC6	XP_023483506.1	176700000	114550000	122030000	115580000	159890000	132700000	140940000	128510000	131890000	125380000	124780000	130460000	162290000	156850000	149690000	130460000	116160000	122630000				9	9	9	22.3	22.3	22.3	45.796	0	79.831		120	XP_023483506.1
4235900000	isocitrate dehydrogenase;isocitrate dehydrogenase;isocitrate dehydrogenase;isocitrate dehydrogenase;isocitrate dehydrogenase;isocitrate dehydrogenase	IDH3A	XP_023508313.1;XP_023508311.1;XP_023508309.1;XP_023508304.1;XP_023508298.1;XP_023508300.1	139100000	150430000	163420000	129870000	168550000	146280000	143230000	130610000	126610000	148560000	117450000	167820000	164070000	144890000	109460000	136710000	101780000	109140000				8	8	8	22.5	22.5	22.5	34.615	0	31.015		71	XP_023508313.1;XP_023508311.1;XP_023508309.1;XP_023508304.1;XP_023508298.1;XP_023508300.1
4232100000	UTP--glucose-1-phosphate uridylyltransferase isoform X3;UTP--glucose-1-phosphate uridylyltransferase isoform X3;UTP--glucose-1-phosphate uridylyltransferase isoform X3;UTP--glucose-1-phosphate uridylyltransferase isoform X2;UTP--glucose-1-phosphate uri	UGP2	XP_005600007.1;XP_005600006.1;XP_001494216.1;XP_005600005.1;XP_001494235.1	0	149740000	107860000	156650000	133400000	0	126790000	129590000	115400000	158140000	167370000	151820000	153520000	136330000	159550000	138510000	110790000	154150000				8	8	8	19.7	19.7	19.7	55.673	0	64.937		85	XP_005600007.1;XP_005600006.1;XP_001494216.1;XP_005600005.1;XP_001494235.1
4224700000	nuclear migration protein nudC	NUDC	XP_001504098.1	182420000	188000000	120680000	140240000	111230000	208050000	141060000	133900000	113470000	108690000	126010000	143580000	125680000	156250000	158190000	98517000	162280000	127230000				8	8	8	24.4	24.4	24.4	38.285	0	45.428		76	XP_001504098.1
4218800000	protein/nucleic acid deglycase DJ-1 isoform X3;protein/nucleic acid deglycase DJ-1 isoform X1;protein/nucleic acid deglycase DJ-1 isoform X4	PARK7	XP_001495448.1;XP_023491627.1;XP_005607611.1	150180000	95013000	103590000	120780000	149620000	0	131510000	132360000	116850000	140700000	174460000	162330000	166430000	132850000	108380000	148650000	146920000	150640000				10	10	10	60.8	60.8	60.8	19.948	0	123.84		113	XP_001495448.1;XP_023491627.1;XP_005607611.1;XP_023491628.1
4205300000	beta-mannosidase	MANBA	XP_023493398.1	819690000	111020000	286870000	140430000	324560000	166130000	183840000	75906000	134320000	95603000	0	111860000	117430000	38177000	139500000	0	131280000	159840000				20	20	20	24.5	24.5	24.5	100.6	0	246.64		143	XP_023493398.1
4200100000	NADH dehydrogenase	NDUFV1	XP_005598405.1	141310000	93331000	134230000	117340000	117120000	115190000	119150000	122680000	105490000	160160000	145670000	157770000	150560000	153230000	137570000	113980000	85455000	167180000				16	16	16	52.2	52.2	52.2	50.671	0	62.903		131	XP_005598405.1
4191500000	beta-1,4-galactosyltransferase 4;beta-1,4-galactosyltransferase 4;beta-1,4-galactosyltransferase 4;beta-1,4-galactosyltransferase 4	B4GALT4	XP_023479485.1;XP_023479483.1;XP_023479482.1;XP_001500817.1	83273000	150190000	132270000	197910000	81922000	102530000	135360000	90760000	165450000	139220000	85185000	99104000	116110000	155380000	124020000	190580000	265530000	88196000				6	6	6	22.4	22.4	22.4	40.162	0	57.104		85	XP_023479485.1;XP_023479483.1;XP_023479482.1;XP_001500817.1
4163000000	general vesicular transport factor p115 isoform X4;general vesicular transport factor p115 isoform X3;general vesicular transport factor p115 isoform X2;general vesicular transport factor p115 isoform X1;general vesicular transport factor p115 isoform	USO1	XP_005608761.1;XP_023493720.1;XP_005608760.1;XP_023493719.1;XP_023493721.1	167720000	91036000	97476000	126890000	118280000	169970000	55262000	126950000	80421000	193700000	182410000	237880000	114390000	136010000	103910000	120410000	90829000	101840000				19	19	19	24.4	24.4	24.4	107.73	0	323.31		148	XP_005608761.1;XP_023493720.1;XP_005608760.1;XP_023493719.1;XP_023493721.1;REV__XP_023483186.1;REV__XP_023483185.1;REV__XP_023483184.1;REV__XP_023483183.1
4142600000	catenin alpha-1;catenin alpha-1	CTNNA1	XP_023473380.1;XP_023473379.1	155890000	127280000	147800000	108510000	145500000	135730000	91548000	144910000	113470000	141830000	227640000	145790000	134800000	134750000	143000000	138150000	149830000	69083000				17	17	13	27.1	27.1	22.8	100.02	0	124.93		109	XP_023473380.1;XP_023473379.1
4141500000	glycogen phosphorylase, liver form;glycogen phosphorylase, liver form isoform X1	PYGL	NP_001139361.1;XP_023497539.1	0	88125000	58706000	120970000	0	69370000	126030000	180330000	122310000	226040000	139820000	222870000	116210000	186860000	76835000	109700000	56951000	195100000				27	24	24	31.7	28.1	28.1	97.438	0	96.545		147	NP_001139361.1;XP_023497539.1
4137000000	26S proteasome regulatory subunit 6B	PSMC4	XP_001498459.1	130960000	105550000	148170000	119310000	119140000	104540000	144830000	140850000	145400000	153460000	131820000	153000000	107830000	117540000	126350000	123830000	114900000	79971000				14	14	14	41.9	41.9	41.9	47.396	0	134.6		135	XP_001498459.1
4121500000	40S ribosomal protein S17;40S ribosomal protein S17	RPS17	XP_023483228.1;XP_001502882.1	0	120980000	138190000	155530000	92942000	81060000	170830000	152260000	185240000	140550000	104310000	128620000	143470000	142100000	148550000	148350000	149970000	0				5	5	5	42.2	42.2	42.2	15.524	0	20.723		80	XP_023483228.1;XP_001502882.1
4089700000	heterogeneous nuclear ribonucleoprotein L isoform X1;heterogeneous nuclear ribonucleoprotein L isoform X2	HNRNPL	XP_023505443.1;XP_023505444.1	198720000	183960000	171250000	162530000	118750000	237790000	137550000	126940000	147060000	153640000	162540000	93703000	128720000	126340000	164750000	114680000	138040000	0				9	9	9	21.6	21.6	21.6	64.117	0	89.294		81	XP_023505443.1;XP_023505444.1
4072700000	ATP synthase subunit f, mitochondrial	ATP5MF	XP_001495028.3	0	0	0	162030000	0	0	161750000	170810000	201480000	187490000	110170000	0	186440000	203090000	180760000	179820000	137230000	189020000				3	3	3	29.5	29.5	29.5	10.399	0	9.4744		32	XP_001495028.3
4065400000		-	CON__P02538	262200000	273500000	124360000	0	2334200000	314290000	0	0	0	0	0	0	0	0	0	0	0	0			+	31	24	1	47	40.2	1.8	60.044	0	91.544		57	CON__P02538;CON__Q8VED5
4062500000	branched-chain-amino-acid aminotransferase, mitochondrial isoform X3;branched-chain-amino-acid aminotransferase, mitochondrial isoform X3;branched-chain-amino-acid aminotransferase, mitochondrial isoform X2;branched-chain-amino-acid aminotransferase, mi	BCAT2	XP_005596442.1;XP_005596440.1;XP_005596439.1;XP_001489428.1	99470000	149920000	84158000	105330000	92576000	62400000	124880000	121310000	100170000	120750000	236090000	223030000	152590000	111450000	134370000	94733000	146930000	77371000				6	6	6	24.9	24.9	24.9	39.947	0	209.68		97	XP_005596442.1;XP_005596440.1;XP_005596439.1;XP_001489428.1
4046200000	guanine nucleotide-binding protein G(I)/G(S)/G(T) subunit beta-1;guanine nucleotide-binding protein G(I)/G(S)/G(T) subunit beta-1	GNB1	XP_023491740.1;XP_023491739.1	176650000	125970000	136690000	90374000	183930000	132620000	114820000	134210000	131010000	113090000	157210000	125420000	143620000	135980000	116140000	127430000	0	168780000				7	7	5	27.4	27.4	22.4	37.347	0	323.31		65	XP_023491740.1;XP_023491739.1
4022300000	ATP synthase subunit delta, mitochondrial	ATP5F1D	XP_023502124.1	0	0	0	0	210670000	193880000	0	216550000	0	0	194660000	0	263120000	238550000	183620000	0	0	277080000				2	2	2	13.7	13.7	13.7	17.439	0	33.364		18	XP_023502124.1
4019500000	60S ribosomal protein L32	RPL32	XP_001492092.1	0	181610000	0	284210000	0	95030000	193550000	194440000	186580000	166910000	0	165570000	171960000	0	276680000	112400000	161300000	0				6	6	6	41.5	41.5	41.5	15.874	0	33.196		42	XP_001492092.1
4010000000	60S ribosomal protein L23	RPL23	XP_003362441.1	92401000	110730000	136860000	230020000	82163000	52202000	177260000	152540000	208740000	207420000	96739000	128570000	26926000	147060000	0	113040000	155240000	74261000				6	6	6	39.3	39.3	39.3	14.865	0	24.432		57	XP_003362441.1
4008900000	tubulin alpha-1C chain	LOC100051901	XP_001504231.1	0	0	195510000	115800000	178960000	0	143770000	145490000	119200000	160850000	160960000	185910000	123510000	122930000	161950000	128770000	0	0				20	4	2	51.9	11.1	8	49.925	0	79.627		49	XP_001504231.1
4005200000	elongation factor 1-beta	EEF1B2	XP_023478255.1	83678000	181290000	207270000	196220000	153220000	86200000	177390000	155800000	181440000	174010000	102570000	0	0	111400000	0	115750000	132750000	112820000				7	7	7	42.7	42.7	42.7	24.775	0	115.47		60	XP_023478255.1
4003300000	carbonic anhydrase 2	CA2	XP_001488540.2	57364000	97499000	106900000	94618000	68554000	62291000	134660000	140730000	97264000	117320000	64723000	191580000	135630000	161750000	112630000	234770000	70895000	198420000				8	8	8	36.2	36.2	36.2	29.114	0	34.755		90	XP_001488540.2
4000500000	proteasome subunit alpha type-5 isoform X1	PSMA5	XP_001918089.1	0	0	101750000	146580000	132810000	80545000	133250000	112100000	141290000	130870000	130320000	127000000	171690000	165960000	125130000	105710000	122190000	153330000				5	5	5	22	22	22	26.411	0	233.66		53	XP_001918089.1;XP_014595654.1
3949800000	tropomyosin alpha-3 chain isoform X10;tropomyosin alpha-3 chain isoform X12;tropomyosin alpha-3 chain isoform X13;tropomyosin alpha-3 chain isoform X14;tropomyosin alpha-3 chain isoform X11;tropomyosin alpha-3 chain isoform X8;tropomyosin alpha-3 cha	TPM3	XP_001496152.1;XP_001496093.1;XP_001496325.1;XP_001496293.1;XP_005610146.1;XP_005610144.1;XP_005610143.1;XP_001496168.3;XP_001496110.3	98307000	0	96271000	89025000	128010000	146970000	154810000	105850000	179480000	124070000	139170000	89932000	99867000	143390000	99687000	133150000	0	385090000				13	13	10	48.4	48.4	33.1	28.858	0	323.31		91	XP_001496152.1;XP_001496093.1;XP_001496325.1;XP_001496293.1;XP_005610146.1;XP_005610144.1;XP_005610143.1;XP_001496168.3;XP_001496110.3;XP_023481132.1;XP_005610142.1;XP_005610141.1;XP_005610140.1;XP_003365065.2;XP_001496180.3;XP_023481131.1;XP_005610148.1;XP_023481130.1;XP_023481129.1;XP_023472032.1;XP_023472030.1;XP_023472025.1;XP_023472018.1;XP_023472011.1;XP_023472002.1;XP_023472035.1;XP_023471…
3935100000	UDP-glucose 4-epimerase;UDP-glucose 4-epimerase;UDP-glucose 4-epimerase;UDP-glucose 4-epimerase	GALE	XP_023491281.1;XP_005607416.1;XP_005607415.1;XP_001504256.1	83351000	104680000	94331000	96779000	118730000	105140000	151010000	133450000	131570000	151600000	124010000	137490000	164640000	133920000	124140000	128540000	119420000	0				6	6	6	23	23	23	38.243	0	122.05		76	XP_023491281.1;XP_005607416.1;XP_005607415.1;XP_001504256.1
3925500000	NADH dehydrogenase;NADH dehydrogenase	NDUFA10	XP_001500629.1;XP_023498496.1	135470000	129220000	112450000	100540000	101210000	150490000	130550000	121620000	113950000	114410000	147090000	142540000	131100000	147130000	143140000	97245000	94007000	95919000				10	10	10	27.3	27.3	27.3	40.404	0	47.854		101	XP_001500629.1;XP_023498496.1
3902800000	AP-1 complex subunit beta-1 isoform X4;AP-1 complex subunit beta-1 isoform X2;AP-1 complex subunit beta-1 isoform X3;AP-1 complex subunit beta-1 isoform X1;AP-1 complex subunit beta-1 isoform X1;AP-1 complex subunit beta-1 isoform X1;AP-1 complex sub	AP1B1	XP_003365514.1;XP_005612518.1;XP_005612519.1;XP_023502666.1;XP_023502665.1;XP_023502664.1;XP_001916070.1;XP_023502667.1	161720000	155700000	124040000	142850000	156750000	166020000	0	140960000	115490000	120890000	159590000	134870000	132030000	132970000	110410000	111230000	127970000	94074000				19	8	8	23.4	10.6	10.6	103.73	0	40.409		94	XP_003365514.1;XP_005612518.1;XP_005612519.1;XP_023502666.1;XP_023502665.1;XP_023502664.1;XP_001916070.1;XP_023502667.1
3897500000	methylmalonate-semialdehyde dehydrogenase	ALDH6A1	XP_001490453.1	0	0	30070000	76359000	0	52636000	29610000	170460000	126470000	138870000	414580000	177760000	112540000	196130000	125910000	101530000	135990000	152840000				12	12	12	28.7	28.7	28.7	57.649	0	195.71		131	XP_001490453.1
3889700000	serotransferrin precursor	TF	NP_001075415.2	197490000	38724000	477540000	97102000	2194700000	0	0	0	0	0	29655000	0	0	0	0	157500000	0	0				25	25	22	36.3	36.3	33.9	78.014	0	215.33		92	NP_001075415.2;CON__Q29443;CON__Q0IIK2
3885000000	creatine kinase B-type	CKB	XP_023484241.1	67106000	113850000	146940000	83746000	70635000	71949000	144150000	146460000	129970000	141440000	89019000	187950000	104220000	115680000	124350000	197930000	117740000	80700000				7	7	7	28.6	28.6	28.6	42.717	0	138.78		78	XP_023484241.1
3848400000	transcription intermediary factor 1-beta isoform X2;transcription intermediary factor 1-beta isoform X1;transcription intermediary factor 1-beta isoform X5;transcription intermediary factor 1-beta isoform X4;transcription intermediary factor 1-beta iso	TRIM28	XP_023507296.1;XP_023507295.1;XP_023507299.1;XP_023507298.1;XP_023507297.1	249230000	124220000	169870000	138460000	238120000	286160000	110020000	110540000	121990000	98399000	161770000	108880000	91610000	104140000	121000000	124670000	84392000	0				17	17	17	27.6	27.6	27.6	88.458	0	323.31		155	XP_023507296.1;XP_023507295.1;XP_023507299.1;XP_023507298.1;XP_023507297.1
3841900000	AP-2 complex subunit alpha-2 isoform X2;AP-2 complex subunit alpha-2 isoform X1;AP-2 complex subunit alpha-2 isoform X3	AP2A2	XP_023510575.1;XP_023510574.1;XP_023510576.1	0	87969000	77044000	73227000	0	83350000	112820000	142680000	113980000	169770000	130450000	137930000	180370000	117820000	146990000	122620000	153590000	144680000				21	21	14	27.9	27.9	19.7	103.85	0	141.1		173	XP_023510575.1;XP_023510574.1;XP_023510576.1
3841000000	fumarylacetoacetate hydrolase domain-containing protein 2A isoform X1;fumarylacetoacetate hydrolase domain-containing protein 2A isoform X2	LOC100062565	XP_001494136.2;XP_023474448.1	27562000	0	59961000	80537000	0	41537000	134140000	130850000	68383000	125090000	116680000	190900000	147400000	157420000	196240000	194450000	49777000	200120000				8	8	8	26.8	26.8	26.8	34.443	0	65.111		77	XP_001494136.2;XP_023474448.1
3777600000	cathepsin L1 isoform X2;cathepsin L1 isoform X2;cathepsin L1 isoform X1;cathepsin L1 isoform X1	LOC100061234	XP_023482831.1;XP_023482830.1;XP_023482832.1;XP_023482829.1	122340000	79272000	161080000	139080000	130650000	92201000	151780000	119610000	114750000	121200000	103660000	118420000	94712000	141920000	117580000	159900000	120910000	108810000				6	6	4	22.2	22.2	16.2	37.395	0	117.84		67	XP_023482831.1;XP_023482830.1;XP_023482832.1;XP_023482829.1;XP_001490649.1;XP_005610221.1
3774600000	annexin A4;annexin A4	ANXA4	XP_023474726.1;XP_014586591.1	100670000	116050000	91403000	98213000	74623000	97732000	109370000	120370000	101010000	124100000	167020000	167750000	150740000	139390000	68714000	129010000	111790000	159320000				11	11	11	37.4	37.4	37.4	36.067	0	113.31		137	XP_023474726.1;XP_014586591.1
3770100000	protein SET isoform X3;protein SET isoform X2;protein SET isoform X1	SET	XP_023484824.1;XP_023484823.1;XP_023484822.1	148080000	76019000	184560000	127650000	162910000	133440000	118070000	102840000	161480000	175890000	146010000	100890000	99608000	114340000	153650000	145480000	139960000	0				7	7	7	23.4	23.4	23.4	33.707	0	186.33		72	XP_023484824.1;XP_023484823.1;XP_023484822.1
3766800000	calcium-binding mitochondrial carrier protein Aralar2 isoform X1;calcium-binding mitochondrial carrier protein Aralar2 isoform X2	SLC25A13	XP_023495012.1;XP_014594633.2	87462000	110250000	120170000	108220000	69111000	111070000	119010000	140940000	95184000	149840000	144090000	142680000	142370000	114070000	131320000	104270000	91466000	118860000				17	17	15	31.3	31.3	28.7	74.176	0	72.878		156	XP_023495012.1;XP_014594633.2
3765800000	puromycin-sensitive aminopeptidase isoform X1;puromycin-sensitive aminopeptidase isoform X2	NPEPPS	XP_023508421.1;XP_023508422.1	81407000	89071000	101380000	96999000	105820000	95612000	119660000	147370000	98905000	122100000	127130000	157030000	102700000	121790000	117330000	123330000	89029000	160060000				20	20	20	22.1	22.1	22.1	102.71	0	62.989		163	XP_023508421.1;XP_023508422.1
3762700000	vacuolar protein sorting-associated protein 35	VPS35	XP_023492663.1	91587000	123110000	111280000	127840000	136560000	109230000	130020000	106680000	122310000	115360000	133730000	128520000	124540000	110120000	109060000	119100000	122770000	104130000				14	14	14	21.6	21.6	21.6	91.68	0	144.05		120	XP_023492663.1
3750700000	D-dopachrome decarboxylase	DDT	XP_001489419.3	0	86728000	0	120520000	57629000	0	127680000	121180000	145170000	153510000	75134000	143260000	147740000	189910000	105790000	131470000	88689000	212350000				8	8	8	56.8	56.8	56.8	12.799	0	62.475		85	XP_001489419.3
3733500000	secreted seminal-vesicle Ly-6 protein 1-like	LOC100630076	XP_003365334.1	0	0	0	0	118250000	79399000	126750000	105880000	132530000	111980000	171200000	153840000	124810000	0	115480000	293310000	175210000	109180000				4	4	4	37.4	37.4	37.4	11.066	0	83.624		52	XP_003365334.1;XP_005611742.1
3699800000	coatomer subunit alpha isoform X2;coatomer subunit alpha isoform X1	COPA	XP_001914764.3;XP_023496656.1	144710000	159710000	147260000	111720000	0	178420000	107320000	123700000	140520000	101890000	104880000	101600000	222660000	99221000	81323000	108790000	168070000	94598000				22	22	22	19.5	19.5	19.5	138.45	0	58.285		143	XP_001914764.3;XP_023496656.1
3683700000	coatomer subunit beta;coatomer subunit beta	COPB1	XP_001504992.1;XP_001504991.1	63010000	78171000	151100000	86954000	87265000	160470000	123140000	92410000	149910000	186520000	135260000	151640000	170410000	82648000	102820000	73130000	109160000	42104000				16	16	16	24.4	24.4	24.4	107.14	0	209.86		134	XP_001504992.1;XP_001504991.1
3677300000	inositol oxygenase	MIOX	XP_001490312.3	313580000	232140000	246300000	196360000	288620000	174210000	0	153490000	188170000	126270000	0	100120000	113550000	0	0	0	196060000	0				7	7	7	39.3	39.3	39.3	33.109	0	87.805		56	XP_001490312.3
3664400000	catenin beta-1 isoform X1;catenin beta-1 isoform X1;catenin beta-1 isoform X1;catenin beta-1 isoform X1;catenin beta-1	CTNNB1	XP_023475584.1;XP_023475583.1;XP_023475582.1;XP_023475581.1;NP_001116234.1	116690000	90121000	115610000	98310000	146000000	156230000	87649000	124710000	84898000	141080000	142840000	100590000	111070000	88872000	170600000	96110000	92447000	134290000				14	14	10	22.8	22.8	17.9	85.51	0	65.103		113	XP_023475584.1;XP_023475583.1;XP_023475582.1;XP_023475581.1;NP_001116234.1
3651000000	cytosol aminopeptidase	LAP3	NP_001296147.1	150740000	119550000	119760000	116700000	111900000	132300000	104560000	121980000	93992000	110090000	144020000	149440000	106730000	102790000	93390000	112700000	75190000	174780000				10	10	10	25.4	25.4	25.4	56.066	0	176.42		81	NP_001296147.1
3645300000	cytochrome c oxidase subunit NDUFA4	NDUFA4	XP_023495051.1	95164000	167150000	125370000	110600000	121620000	76483000	152830000	155270000	182130000	0	143830000	267440000	0	0	0	178080000	132420000	0				5	5	5	47.6	47.6	47.6	9.3197	0	14.68		42	XP_023495051.1
3642200000	40S ribosomal protein S26	RPS26	NP_001157362.1	0	153770000	94447000	196080000	0	76199000	207860000	0	213560000	105490000	0	134040000	179020000	166690000	228720000	120070000	0	108190000				3	3	3	31.3	31.3	31.3	13.015	0	28.508		34	NP_001157362.1
3639900000	ubiquitin-conjugating enzyme E2 N;ubiquitin-conjugating enzyme E2 N	LOC102150222	XP_005606554.1;NP_001296243.1	132570000	128120000	165420000	103590000	131610000	0	94188000	90038000	101810000	136240000	142610000	168400000	112940000	150240000	102910000	105130000	93627000	101610000				5	5	5	29.6	29.6	29.6	17.138	0	41.469		53	XP_005606554.1;NP_001296243.1
3638100000	sialic acid synthase	NANS	XP_023485493.1	119360000	87511000	129040000	113970000	109890000	116670000	106700000	95471000	88652000	120240000	111670000	122860000	125640000	113110000	119690000	109240000	105010000	116390000				7	7	7	25.3	25.3	25.3	40.076	0	155.04		112	XP_023485493.1
3608700000	cathepsin L1	CTSL	XP_023482871.1	114990000	135770000	280370000	86767000	96140000	58629000	110640000	68666000	148610000	82781000	167230000	63443000	202170000	61670000	78805000	149160000	145360000	110110000				5	3	3	16.5	10.6	10.6	38.038	0	9.1028		40	XP_023482871.1
3603400000	protein lin-28 homolog A	LIN28A	XP_001504139.1	136170000	124990000	120800000	131880000	147380000	165000000	130050000	132670000	132100000	122970000	145840000	110780000	95079000	121970000	130860000	97190000	106080000	0				6	6	6	47.3	47.3	47.3	22.297	0	116.96		70	XP_001504139.1
3598500000	lupus La protein	SSB	NP_001296114.1	202640000	106150000	109040000	127040000	190760000	233110000	108320000	114040000	132680000	106720000	119810000	119160000	80711000	125090000	130380000	96458000	101390000	151470000				12	12	12	33.8	33.8	33.8	46.589	0	221.83		100	NP_001296114.1
3489500000	ubiquitin-conjugating enzyme E2 variant 1 isoform X1;ubiquitin-conjugating enzyme E2 variant 1 isoform X4;ubiquitin-conjugating enzyme E2 variant 1 isoform X3;ubiquitin-conjugating enzyme E2 variant 1 isoform X2	UBE2V1	XP_023482501.1;XP_023482503.1;XP_014590694.1;XP_023482502.1	142420000	116620000	101870000	0	114510000	128700000	107090000	90847000	113940000	96099000	137260000	128740000	157400000	127400000	116860000	115760000	78248000	84302000				7	7	7	42.2	42.2	42.2	16.495	0	39.996		64	XP_023482501.1;XP_023482503.1;XP_014590694.1;XP_023482502.1;NP_001288091.1;XP_005613235.1
3467400000	probable serine carboxypeptidase CPVL;probable serine carboxypeptidase CPVL	CPVL	XP_005609333.1;XP_001500202.1	54157000	84389000	84896000	64418000	42960000	57434000	117570000	86820000	80895000	101180000	226720000	180360000	88685000	103570000	83864000	107320000	145790000	114210000				8	8	8	20.3	20.3	20.3	54.021	0	93.413		85	XP_005609333.1;XP_001500202.1
3467300000	glutaredoxin-3	GLRX3	XP_023492657.1	119000000	106740000	103780000	108360000	134150000	108650000	105370000	111830000	99956000	113380000	98675000	123640000	101080000	94894000	103690000	121670000	93083000	65749000				10	10	10	33.5	33.5	33.5	37.39	0	70.956		107	XP_023492657.1
3447700000	chondroitin proteoglycan 1-like	LOC111772950	XP_023494091.1	0	70275000	52113000	197810000	112180000	175380000	47335000	46741000	207200000	55445000	0	0	104850000	30337000	33167000	104080000	819560000	0				13	8	8	25	13.4	13.4	62.918	0	44.167		58	XP_023494091.1
3444600000	annexin A7 isoform X2;annexin A7 isoform X1	ANXA7	XP_001503911.2;XP_003363529.1	178510000	113370000	118750000	103780000	121840000	135410000	86461000	98534000	106230000	85545000	110410000	104680000	143920000	117920000	80298000	109320000	119190000	72608000				10	10	10	21.5	21.5	21.5	50.026	0	41.516		103	XP_001503911.2;XP_003363529.1
3431500000	peroxisomal multifunctional enzyme type 2	HSD17B4	NP_001075370.1	42894000	116860000	80298000	91881000	0	47345000	150390000	127240000	89663000	139090000	65771000	119680000	190670000	91549000	125380000	107390000	71957000	152710000				12	12	12	23.9	23.9	23.9	79.505	0	76.372		116	NP_001075370.1
3422700000	endoplasmic reticulum resident protein 44 isoform X1;endoplasmic reticulum resident protein 44 isoform X2	ERP44	XP_023485520.1;XP_023485521.1	70389000	120230000	108930000	112460000	93351000	97903000	104320000	104470000	107200000	124520000	103930000	122730000	132630000	113970000	112580000	108790000	124340000	78849000				13	13	13	37.9	37.9	37.9	46.886	0	108.67		129	XP_023485520.1;XP_023485521.1
3417600000	GTP-binding protein SAR1a	SAR1A	NP_001288219.1	114780000	104390000	93110000	116870000	84861000	113180000	137760000	137300000	157320000	120390000	103260000	153070000	0	89149000	0	136860000	140070000	111680000				8	8	5	36.4	36.4	26.3	22.409	0	75.431		70	NP_001288219.1
3410100000	ADP/ATP translocase 2	SLC25A5	NP_001296342.1	0	114500000	120740000	117710000	85357000	166570000	141140000	123140000	99570000	102190000	114410000	107680000	97599000	108840000	95324000	131900000	70827000	106100000				13	3	3	45.3	10.7	10.7	32.941	0	9.3326		54	NP_001296342.1
3399500000	thioredoxin domain-containing protein 5	TXNDC5	XP_023480200.1	0	105810000	97612000	105250000	70195000	130710000	96206000	118350000	119600000	96418000	62959000	148710000	113520000	127110000	133300000	105660000	88024000	111950000				11	11	11	29.2	29.2	29.2	47.694	0	243.9		89	XP_023480200.1
3397700000	transmembrane emp24 domain-containing protein 9	TMED9	XP_001502201.1	172760000	152600000	0	119570000	0	0	0	0	0	96281000	0	0	120050000	133560000	135230000	106530000	106970000	169820000				4	4	4	9.4	9.4	9.4	27.086	0	207.51		32	XP_001502201.1
3389800000	L-threonine 3-dehydrogenase, mitochondrial	LOC100147648	XP_001915437.1	85379000	76772000	111030000	82661000	151030000	113010000	96533000	99542000	90906000	103890000	0	126090000	141760000	120730000	154290000	95944000	100660000	124890000				10	10	10	31.9	31.9	31.9	41.342	0	159.85		128	XP_001915437.1
3379900000	obg-like ATPase 1 isoform X1;obg-like ATPase 1 isoform X1;obg-like ATPase 1 isoform X2	OLA1	XP_005601642.1;XP_001499403.1;XP_023477789.1	208610000	97091000	68297000	118510000	91713000	190890000	95190000	97749000	106680000	121400000	50727000	133490000	109470000	128120000	108560000	107980000	104310000	79413000				7	7	7	21.7	21.7	21.7	44.761	0	31.299		76	XP_005601642.1;XP_001499403.1;XP_023477789.1
3376100000	eukaryotic peptide chain release factor subunit 1	ETF1	XP_023473382.1	119270000	131260000	144850000	115850000	146210000	113830000	88902000	110100000	99205000	94641000	150990000	69244000	130930000	81326000	125720000	96029000	95704000	76710000				8	8	8	21.5	21.5	21.5	49.03	0	154.72		91	XP_023473382.1
3362800000	nuclear autoantigenic sperm protein isoform X1;nuclear autoantigenic sperm protein isoform X2	NASP	XP_023486740.1;XP_023486741.1	272370000	148330000	170090000	110810000	202690000	251550000	117210000	84680000	116890000	82186000	148650000	117570000	67102000	118220000	68675000	70325000	66387000	0				12	12	12	20.8	20.8	20.8	84.748	0	247.2		110	XP_023486740.1;XP_023486741.1
3361900000	cyclin-dependent kinase 1;cyclin-dependent kinase 1;cyclin-dependent kinase 1	CDK1	XP_014588898.1;XP_005602451.1;XP_001502248.2	172610000	104370000	143410000	114690000	152310000	160370000	99466000	96614000	106080000	104260000	107120000	116920000	83228000	113330000	96350000	108670000	89650000	0				11	11	10	37.4	37.4	34.7	34.077	0	31.819		80	XP_014588898.1;XP_005602451.1;XP_001502248.2;XP_001504840.1;XP_005597198.1;XP_023507760.1;XP_001491953.2;XP_005611340.1;XP_005611409.1;XP_014596419.1;XP_023494965.1;XP_023484718.1;XP_023496177.1;XP_023494964.1;XP_023494963.1;XP_023494962.1;XP_023478168.1;XP_023494936.1;XP_023496176.1;XP_023494935.1;XP_023496175.1;XP_023489941.1;XP_023489940.1;XP_023489939.1;XP_023489937.1;XP_023486913.1;XP_023486…
3349800000	LOW QUALITY PROTEIN: iduronate 2-sulfatase	IDS	XP_023489899.1	101710000	87300000	166720000	70787000	49066000	78774000	107240000	62533000	167610000	74426000	0	165260000	122680000	110200000	149810000	91351000	173780000	130580000				11	11	11	24.4	24.4	24.4	62.17	0	56.292		91	XP_023489899.1
3346200000	60S ribosomal protein L30;60S ribosomal protein L30-like	RPL30	XP_001491200.1;XP_001498811.1	131900000	137450000	165780000	170830000	88694000	126960000	106540000	120960000	110710000	125010000	123120000	62538000	111140000	0	147700000	102760000	152560000	62314000				4	4	4	47.8	47.8	47.8	12.784	0	73.329		56	XP_001491200.1;XP_001498811.1
3344700000	eukaryotic translation initiation factor 3 subunit L	EIF3L	XP_001501256.1	226140000	140890000	147260000	129250000	161350000	182970000	114770000	120800000	123830000	110600000	122670000	102460000	92232000	76482000	95899000	93228000	107420000	0				17	17	17	33.3	33.3	33.3	66.696	0	112.68		137	XP_001501256.1
3332600000	solute carrier family 2, facilitated glucose transporter member 3 isoform X3;solute carrier family 2, facilitated glucose transporter member 3 isoform X2;solute carrier family 2, facilitated glucose transporter member 3 isoform X2;solute carrier family	SLC2A3	XP_001498807.1;XP_023498860.1;XP_023498859.1;XP_023498858.1;XP_023498857.1	149680000	0	122420000	111100000	0	134960000	102350000	152600000	103400000	0	180580000	177050000	113820000	103490000	93890000	106710000	81027000	159370000				5	5	5	6.5	6.5	6.5	54.542	0	93.618		53	XP_001498807.1;XP_023498860.1;XP_023498859.1;XP_023498858.1;XP_023498857.1
3314400000	ras GTPase-activating protein-binding protein 1 isoform X2;ras GTPase-activating protein-binding protein 1 isoform X2;ras GTPase-activating protein-binding protein 1 isoform X2;ras GTPase-activating protein-binding protein 1 isoform X1	G3BP1	XP_014586048.1;XP_005599331.1;XP_003362831.1;XP_023473141.1	142130000	111030000	113870000	141110000	97304000	103380000	105090000	114900000	139560000	139830000	101740000	123080000	58450000	104650000	168290000	89025000	102790000	0				10	10	9	30.1	30.1	28.4	52.119	0	246.41		113	XP_014586048.1;XP_005599331.1;XP_003362831.1;XP_023473141.1
3301800000	40S ribosomal protein S15a	RPS15A	XP_003362780.1	125370000	226750000	211330000	153700000	0	151660000	163290000	0	150120000	133750000	154460000	170030000	0	0	0	0	0	0				7	7	7	34.6	34.6	34.6	14.839	0	30.31		43	XP_003362780.1
3292100000	tubulin alpha-1D chain	LOC100059285	XP_005610680.2	209490000	0	123970000	0	195890000	168350000	117690000	73817000	96275000	108230000	101020000	146010000	0	74809000	0	126020000	131570000	0				20	3	2	45.1	4.6	2.4	50.252	0	15.941		49	XP_005610680.2
3290200000	prostaglandin E synthase 3	PTGES3	XP_001492353.2	113520000	113900000	128800000	130170000	144720000	104490000	123830000	83203000	99714000	112730000	106450000	104180000	93242000	105280000	96965000	92650000	81493000	112000000				6	6	6	36.9	36.9	36.9	18.681	0	141.31		68	XP_001492353.2
3276900000	40S ribosomal protein S27 isoform X1;40S ribosomal protein S27-like;40S ribosomal protein S27 isoform X2	RPS27	XP_005610149.1;XP_003363715.1;XP_023496877.1	0	167400000	167040000	173000000	0	237840000	121120000	0	0	151190000	109770000	125890000	0	189370000	127520000	117100000	133920000	0				5	5	5	41.7	41.7	41.7	9.461	0	13.291		45	XP_005610149.1;XP_003363715.1;XP_023496877.1
3260500000	beta-galactosidase isoform X2;beta-galactosidase isoform X3;beta-galactosidase isoform X1	GLB1	XP_005600915.2;XP_005600913.2;XP_005600914.2	32771000	91701000	61718000	78861000	63243000	29369000	107150000	112210000	71551000	120250000	170690000	137910000	100590000	134230000	109230000	99861000	79085000	150950000				8	8	8	18.1	18.1	18.1	64.958	0	82.803		101	XP_005600915.2;XP_005600913.2;XP_005600914.2
3259900000	eukaryotic translation initiation factor 3 subunit I isoform X1;eukaryotic translation initiation factor 3 subunit I isoform X2	EIF3I	XP_001503867.5;XP_014592797.1	179810000	147340000	147990000	88126000	143140000	225160000	87114000	107490000	83949000	86179000	99636000	124210000	75865000	83305000	119610000	76242000	74669000	78387000				8	8	8	32	32	32	36.471	0	48.488		66	XP_001503867.5;XP_014592797.1
3257200000	eukaryotic translation initiation factor 4 gamma 1 isoform X5;eukaryotic translation initiation factor 4 gamma 1 isoform X4;eukaryotic translation initiation factor 4 gamma 1;eukaryotic translation initiation factor 4 gamma 1 isoform X3;eukaryotic tran	EIF4G1	XP_005601814.1;XP_005601811.2;NP_001157343.1;XP_005601809.2;XP_023478895.1;XP_023478894.1;XP_005601808.2	125610000	99734000	107070000	119470000	161810000	183050000	68973000	120360000	108790000	118290000	53505000	152610000	92603000	80612000	137090000	115570000	89905000	63072000				25	25	25	21.4	21.4	21.4	159.42	0	163.16		131	XP_005601814.1;XP_005601811.2;NP_001157343.1;XP_005601809.2;XP_023478895.1;XP_023478894.1;XP_005601808.2;XP_023483085.1;NP_001075231.1;XP_023483083.1;XP_023483078.1;XP_023483070.1;XP_023483066.1;XP_023483056.1;XP_023483048.1;XP_023483042.1;XP_023483034.1;XP_023483033.1;XP_023483027.1;XP_023483022.1;XP_023483014.1;XP_023483007.1;XP_023483000.1;XP_023482992.1;XP_023482987.1;XP_023482981.1;XP_023482…
3235000000	glutathione S-transferase Mu 1 isoform X3;glutathione S-transferase Mu 1 isoform X2;glutathione S-transferase Mu 1 isoform X1;glutathione S-transferase Mu 1;LOW QUALITY PROTEIN: glutathione S-transferase Mu 4	LOC100058329	XP_001495425.1;XP_005610418.1;XP_014595682.1;XP_001495376.1;XP_005614993.1	0	105930000	102200000	83903000	78873000	74252000	109210000	94010000	0	66304000	104940000	129770000	165080000	107950000	80916000	76350000	100520000	210170000				7	7	7	33.5	33.5	33.5	25.614	0	24.834		68	XP_001495425.1;XP_005610418.1;XP_014595682.1;XP_001495376.1;XP_005614993.1
3225200000	protein kinase C and casein kinase substrate in neurons protein 2 isoform X2;protein kinase C and casein kinase substrate in neurons protein 2 isoform X6;protein kinase C and casein kinase substrate in neurons protein 2 isoform X5;protein kinase C and c	PACSIN2	XP_023486784.1;XP_023486791.1;XP_023486790.1;XP_023486789.1;XP_023486788.1;XP_023486783.1;XP_023486794.1;XP_023486793.1;XP_023486792.1;XP_023486787.1;XP_023486785.1	0	168790000	101210000	133060000	0	100210000	118800000	118750000	121920000	112290000	0	91159000	151400000	125970000	136730000	112150000	0	96006000				8	8	8	22	22	22	51.328	0	64.768		65	XP_023486784.1;XP_023486791.1;XP_023486790.1;XP_023486789.1;XP_023486788.1;XP_023486783.1;XP_023486794.1;XP_023486793.1;XP_023486792.1;XP_023486787.1;XP_023486785.1
3223300000	nascent polypeptide-associated complex subunit alpha isoform X6;nascent polypeptide-associated complex subunit alpha isoform X5;nascent polypeptide-associated complex subunit alpha isoform X5;nascent polypeptide-associated complex subunit alpha isoform	NACA	XP_023499578.1;XP_023499577.1;XP_023499576.1;XP_023499575.1;XP_023499574.1;XP_023499573.1;XP_023499572.1;XP_023499571.1;XP_023499569.1	127030000	154130000	117190000	110790000	165820000	131790000	117020000	123190000	117010000	115570000	0	124520000	99212000	107630000	111100000	94580000	0	0				3	3	3	19.5	19.5	19.5	23.384	0	159.91		64	XP_023499578.1;XP_023499577.1;XP_023499576.1;XP_023499575.1;XP_023499574.1;XP_023499573.1;XP_023499572.1;XP_023499571.1;XP_023499569.1
3219000000	cytochrome c isoform X1;cytochrome c;	CYCS	XP_005609231.1;NP_001157486.1;CON__P62894	0	0	0	81169000	0	0	112600000	112060000	141730000	114200000	0	95605000	200190000	149330000	103820000	109360000	107030000	217340000			+	3	3	3	22.9	22.9	22.9	11.819	0	34.816		54	XP_005609231.1;NP_001157486.1;CON__P62894
3190900000	myosin-9	MYH9	XP_023487015.1	0	168720000	166660000	182780000	0	0	89522000	118920000	152520000	188560000	0	23065000	128280000	92315000	146950000	166450000	195930000	0				28	28	28	16.8	16.8	16.8	226.56	0	323.31		167	XP_023487015.1;XP_023472041.1;XP_023472040.1;XP_023472039.1;XP_023472038.1;XP_023472037.1;XP_005597824.3;XP_023509239.1;XP_014584199.1;XP_023472036.1;XP_023509238.1;XP_014584195.2;XP_014584194.2;XP_023509237.1;XP_005597823.3;XP_023505986.1;XP_023505988.1;XP_023505987.1;XP_023505985.1
3181500000	succinate--CoA ligase;succinate--CoA ligase	SUCLG2	XP_023475872.1;XP_023475873.1	86719000	96366000	75062000	72975000	89925000	85535000	90454000	101330000	97077000	103750000	165700000	137810000	121890000	105290000	100210000	90223000	108040000	74450000				13	13	12	38	38	38	45.888	0	82.516		116	XP_023475872.1;XP_023475873.1
3177700000	40S ribosomal protein S25	RPS25	XP_001503113.1	75803000	0	0	0	0	84447000	144760000	148030000	61721000	163860000	79627000	105390000	0	0	162460000	172060000	0	135910000				5	5	5	31.2	31.2	31.2	13.742	0	11.603		33	XP_001503113.1
3149500000	carbohydrate sulfotransferase 4;carbohydrate sulfotransferase 4	CHST4	XP_014593991.1;XP_001498064.1	119180000	73430000	72931000	64348000	0	83418000	72607000	106350000	109020000	133300000	102790000	112300000	126370000	96264000	119710000	113750000	97186000	72062000				11	11	11	26	26	26	45.787	0	85.926		84	XP_014593991.1;XP_001498064.1
3142700000	ran-specific GTPase-activating protein isoform X3;ran-specific GTPase-activating protein isoform X1	RANBP1	XP_023502400.1;XP_023502397.1	120100000	104930000	128520000	94338000	150580000	137660000	121040000	112340000	131020000	95991000	114330000	107970000	71729000	112550000	95981000	88896000	67026000	90352000				5	5	5	21	21	21	23.243	0	20.647		65	XP_023502400.1;XP_023502397.1
3123000000	glutathione S-transferase alpha 1 isoform X1;glutathione S-transferase alpha 1 isoform X1;glutathione S-transferase alpha 1;glutathione S-transferase A1-like isoform X2	GSTA1	XP_023479821.1;XP_001503079.1;NP_001271461.1;XP_023480856.1	0	135420000	0	0	0	0	79151000	220530000	63862000	90046000	0	107470000	149080000	154440000	0	130090000	120170000	304710000				8	8	3	27.5	27.5	13.1	25.607	0	18.253		47	XP_023479821.1;XP_001503079.1;NP_001271461.1;XP_023480856.1
3121500000	coactosin-like protein	COTL1	XP_001499912.2	101980000	88296000	63138000	88693000	0	85042000	99253000	111940000	86877000	136910000	122650000	116500000	117030000	78902000	80869000	109510000	63289000	113700000				6	6	6	52.1	52.1	52.1	15.937	0	80.097		67	XP_001499912.2
3114600000	spectrin alpha chain, non-erythrocytic 1 isoform X10;spectrin alpha chain, non-erythrocytic 1 isoform X8;spectrin alpha chain, non-erythrocytic 1 isoform X2;spectrin alpha chain, non-erythrocytic 1 isoform X11;spectrin alpha chain, non-erythrocytic 1 i	SPTAN1	XP_023484818.1;XP_023484816.1;XP_023484810.1;XP_023484819.1;XP_023484817.1;XP_023484815.1;XP_023484813.1;XP_023484814.1;XP_023484812.1;XP_023484811.1;XP_023484809.1	77178000	100540000	83956000	83420000	55878000	129020000	60365000	138330000	84163000	237400000	77311000	78627000	71896000	89847000	120070000	144270000	78880000	48324000				32	32	32	15.7	15.7	15.7	284.02	0	270.72		141	XP_023484818.1;XP_023484816.1;XP_023484810.1;XP_023484819.1;XP_023484817.1;XP_023484815.1;XP_023484813.1;XP_023484814.1;XP_023484812.1;XP_023484811.1;XP_023484809.1
3103400000	mitochondrial import receptor subunit TOM70	TOMM70	XP_014588155.2	99983000	104440000	103480000	95513000	127170000	126590000	104080000	104950000	91268000	94476000	101290000	113600000	97799000	103340000	106030000	94794000	73001000	78881000				9	9	9	21.9	21.9	21.9	67.152	0	80.639		95	XP_014588155.2
3102100000	55 kDa erythrocyte membrane protein	MPP1	XP_014584803.2	60517000	131030000	72696000	70486000	62321000	56217000	116120000	118410000	88358000	129390000	79961000	142980000	116880000	101730000	87843000	94367000	118270000	54698000				11	11	11	32.8	32.8	32.8	52.204	0	201.21		102	XP_014584803.2
3100500000	gelsolin isoform X3;gelsolin;gelsolin isoform X2;gelsolin isoform X1	GSN	XP_023484374.1;NP_001075422.1;XP_023484373.1;XP_023484372.1	65170000	0	120140000	82414000	102530000	56691000	71974000	0	104990000	125290000	245370000	175880000	93658000	79567000	83214000	134100000	139350000	0				14	14	14	18.2	18.2	18.2	80.827	0	149.18		103	XP_023484374.1;NP_001075422.1;XP_023484373.1;XP_023484372.1;CON__Q3SX14
3069700000	electron transfer flavoprotein subunit beta	ETFB	XP_001918034.2	0	101140000	90693000	0	71427000	85882000	0	91641000	78312000	125850000	154290000	141630000	153810000	119340000	112110000	83447000	0	126480000				14	14	14	45.5	45.5	45.5	27.66	0	164.9		98	XP_001918034.2
3063500000	interleukin enhancer-binding factor 3 isoform X6;interleukin enhancer-binding factor 3 isoform X5;interleukin enhancer-binding factor 3 isoform X4;interleukin enhancer-binding factor 3 isoform X3;interleukin enhancer-binding factor 3 isoform X2;interl	ILF3	XP_023501186.1;XP_023501185.1;XP_023501183.1;XP_023501182.1;XP_023501181.1;XP_023501180.1	140930000	113310000	121110000	107920000	83114000	159890000	78888000	86194000	121680000	84944000	106490000	86382000	87058000	95034000	86215000	82853000	81477000	60628000				12	12	12	18.7	18.7	18.7	77.751	0	63.444		120	XP_023501186.1;XP_023501185.1;XP_023501183.1;XP_023501182.1;XP_023501181.1;XP_023501180.1
3059400000	sorting nexin-3	SNX3	XP_001504033.1	0	0	101240000	0	133090000	0	105550000	135850000	80803000	92317000	127980000	124760000	0	147580000	125480000	0	0	93915000				6	6	5	32.7	32.7	32.7	18.762	0	51.81		56	XP_001504033.1
3056700000	interleukin enhancer-binding factor 2	ILF2	XP_001495089.1	60567000	141020000	73511000	105780000	72088000	78987000	99967000	100720000	121080000	88212000	71043000	89119000	122560000	107200000	92362000	91333000	112960000	88739000				11	11	11	38.2	38.2	38.2	43.093	0	53.059		103	XP_001495089.1
3055300000	60S acidic ribosomal protein P1	RPLP1	XP_001495775.3	0	52034000	70609000	87365000	48281000	0	99733000	107010000	104590000	97609000	35134000	81335000	222910000	148040000	121830000	89137000	136130000	106390000				3	3	3	74.6	74.6	74.6	11.539	0	118.43		82	XP_001495775.3;XP_023486179.1
3052200000	copper transport protein ATOX1	ATOX1	XP_023473142.1	0	0	0	78299000	56383000	0	98455000	81962000	99728000	98900000	77128000	90209000	180230000	132530000	96232000	73669000	129640000	122550000				4	4	4	58.8	58.8	58.8	7.3364	0	23.86		62	XP_023473142.1
3045300000	NADH dehydrogenase	NDUFS2	XP_001503853.1	0	0	0	0	0	0	118200000	113880000	108510000	110760000	0	113770000	121670000	127010000	97796000	110210000	0	171010000				5	5	5	8.4	8.4	8.4	52.418	0	12.067		54	XP_001503853.1
3044400000	actin-related protein 2/3 complex subunit 4 isoform X14;actin-related protein 2/3 complex subunit 4 isoform X13;actin-related protein 2/3 complex subunit 4 isoform X12;actin-related protein 2/3 complex subunit 4 isoform X11	LOC100058358	XP_014586907.1;XP_023475782.1;XP_023475781.1;XP_023475780.1	152100000	181990000	152540000	137030000	147810000	110930000	86853000	94649000	62073000	86151000	131910000	67374000	65123000	56645000	101650000	83698000	82990000	82531000				6	6	6	35.1	35.1	35.1	19.667	0	19.913		61	XP_014586907.1;XP_023475782.1;XP_023475781.1;XP_023475780.1
3032500000	acyl-protein thioesterase 1 isoform X2;acyl-protein thioesterase 1 isoform X2;acyl-protein thioesterase 1 isoform X1;acyl-protein thioesterase 1 isoform X4;acyl-protein thioesterase 1 isoform X3	LYPLA1	XP_023504380.1;XP_005613221.3;XP_023504378.1;XP_023504381.1;XP_023504379.1	126010000	0	161050000	154060000	180450000	0	145260000	0	127170000	116720000	0	95689000	134350000	105790000	0	124740000	0	0				4	4	4	26.7	26.7	26.7	18.746	0	46.421		38	XP_023504380.1;XP_005613221.3;XP_023504378.1;XP_023504381.1;XP_023504379.1
3013500000	ADP-ribosylation factor 1;ADP-ribosylation factor 1;ADP-ribosylation factor 3;ADP-ribosylation factor 4 isoform X1;ADP-ribosylation factor 4	ARF1	XP_023474105.1;XP_023474104.1;XP_001504186.1;XP_005597079.1;NP_001229470.1	80500000	123980000	104680000	82279000	103990000	53362000	100840000	113700000	93788000	102160000	0	108590000	98684000	90618000	91940000	104570000	91429000	119310000				7	7	4	48.1	48.1	24.9	20.697	0	64.605		82	XP_023474105.1;XP_023474104.1;XP_001504186.1;XP_005597079.1;NP_001229470.1
3010600000	60S ribosomal protein L21;60S ribosomal protein L21;60S ribosomal protein L21-like	LOC100051778	XP_001495212.1;XP_001491540.1;XP_014586675.1	0	81983000	91518000	139720000	0	0	147730000	124370000	120670000	110220000	0	64230000	0	93476000	160380000	104220000	172090000	0				2	2	2	14.4	14.4	14.4	18.565	0	112.23		31	XP_001495212.1;XP_001491540.1;XP_014586675.1
2967200000	phosphoacetylglucosamine mutase isoform X3;phosphoacetylglucosamine mutase isoform X2;phosphoacetylglucosamine mutase isoform X1;phosphoacetylglucosamine mutase isoform X4	PGM3	XP_014589475.1;XP_014589467.1;XP_005596866.1;XP_005596867.1	87278000	75922000	78552000	0	93786000	91945000	89699000	93140000	78735000	89404000	113400000	127480000	91349000	94779000	67982000	97679000	90606000	123870000				9	9	9	18.2	18.2	18.2	57.231	0	47.024		77	XP_014589475.1;XP_014589467.1;XP_005596866.1;XP_005596867.1
2954500000	alanine--tRNA ligase, cytoplasmic isoform X2;alanine--tRNA ligase, cytoplasmic isoform X1	AARS1	XP_023493081.1;XP_001501062.4	141920000	84675000	90884000	67893000	107060000	151730000	76955000	87641000	84736000	118840000	100140000	141710000	71068000	78961000	90350000	101860000	54613000	77525000				15	15	15	18.5	18.5	18.5	106.69	0	107.86		123	XP_023493081.1;XP_001501062.4
2950800000	formimidoyltransferase-cyclodeaminase isoform X2;formimidoyltransferase-cyclodeaminase isoform X3;formimidoyltransferase-cyclodeaminase isoform X1	FTCD	XP_001488216.1;XP_014591929.1;XP_005606260.1	0	47003000	52967000	98793000	0	0	77556000	120460000	100300000	149690000	0	118940000	113490000	130040000	88691000	164380000	43705000	176900000				14	14	14	33.6	33.6	33.6	59.006	0	99.631		110	XP_001488216.1;XP_014591929.1;XP_005606260.1
2927800000	ras GTPase-activating-like protein IQGAP1 isoform X1;ras GTPase-activating-like protein IQGAP1 isoform X2;ras GTPase-activating-like protein IQGAP1 isoform X2	IQGAP1	XP_023505306.1;XP_023505320.1;XP_023505313.1	131650000	96504000	115230000	91116000	48336000	142820000	69646000	90416000	87467000	104630000	92548000	102690000	126500000	80161000	81811000	78617000	50633000	105600000				20	20	20	14.6	14.6	14.6	189	0	115.18		163	XP_023505306.1;XP_023505320.1;XP_023505313.1;XP_005610075.2;XP_023496765.1;XP_001500295.3
2858300000	matrin-3;matrin-3 isoform X1;matrin-3 isoform X1;matrin-3 isoform X2	MATR3	NP_001192190.1;XP_014585800.2;XP_014585799.2;XP_014585803.2	97605000	77895000	80928000	125820000	0	94135000	88271000	134760000	102010000	126550000	50732000	62367000	57611000	116390000	140340000	91146000	112020000	54557000				16	16	16	23.9	23.9	23.9	94.743	0	68.468		123	NP_001192190.1;XP_014585800.2;XP_014585799.2;XP_014585803.2
2837200000	eukaryotic translation initiation factor 3 subunit C isoform X2;eukaryotic translation initiation factor 3 subunit C isoform X1	LOC100064310	XP_023471819.1;XP_014585521.2	98394000	135490000	107960000	108820000	128800000	146890000	90421000	100810000	88898000	110590000	86295000	57322000	83443000	87293000	106800000	82866000	91293000	55217000				15	15	15	16.3	16.3	16.3	105.45	0	93.89		127	XP_023471819.1;XP_014585521.2
2803600000	ruvB-like 1	RUVBL1	XP_001488151.1	174400000	99653000	96252000	106390000	142390000	168100000	86864000	85341000	82302000	71742000	115150000	80654000	65519000	73763000	85155000	86673000	86412000	50448000				10	10	10	30.9	30.9	30.9	50.22	0	98.997		103	XP_001488151.1
2791000000	tyrosine--tRNA ligase, cytoplasmic isoform X1;tyrosine--tRNA ligase, cytoplasmic isoform X2	YARS1	XP_023489957.1;XP_023489961.1	98295000	148710000	140820000	149320000	132410000	145580000	114900000	77059000	112650000	107490000	0	99172000	77093000	75901000	74069000	121120000	0	0				21	21	21	39.1	39.1	39.1	62.992	0	74.616		117	XP_023489957.1;XP_023489961.1
2761600000	45 kDa calcium-binding protein;45 kDa calcium-binding protein;45 kDa calcium-binding protein	SDF4	XP_023491823.1;XP_023491822.1;XP_001496575.1	0	155340000	121460000	197640000	0	0	253520000	63633000	201260000	121900000	0	0	98948000	110140000	0	173950000	111830000	0				5	5	5	14.9	14.9	14.9	41.467	0	284.75		47	XP_023491823.1;XP_023491822.1;XP_001496575.1
2742800000	sorting nexin-2	SNX2	XP_023473563.1	130360000	105370000	72681000	112630000	139730000	166680000	68537000	101490000	60967000	84946000	124030000	105820000	0	92149000	127190000	99475000	0	0				12	12	10	26.6	26.6	22.6	58.327	0	132.39		82	XP_023473563.1
2723800000	S-adenosylmethionine synthase	MAT2A	XP_023474559.1	140910000	87837000	132760000	97929000	134110000	149790000	97274000	95411000	120990000	71246000	0	121460000	0	94406000	99302000	80484000	103510000	0				8	8	8	22	22	22	43.637	0	88.015		66	XP_023474559.1;XP_001501512.1
2707900000	small nuclear ribonucleoprotein Sm D3;small nuclear ribonucleoprotein Sm D3;small nuclear ribonucleoprotein Sm D3	SNRPD3	XP_023502473.1;XP_005612419.1;XP_001489110.1	114430000	132650000	106720000	112870000	108490000	94533000	133160000	0	0	0	110840000	0	157710000	129220000	0	0	140700000	0				3	3	3	20.6	20.6	20.6	13.916	0	7.4563		17	XP_023502473.1;XP_005612419.1;XP_001489110.1
2705100000	DNA replication licensing factor MCM6 isoform X1;DNA replication licensing factor MCM6 isoform X2	MCM6	XP_001489748.2;XP_023478612.1	87517000	96729000	109070000	80769000	140810000	156790000	73790000	94624000	93677000	101520000	111360000	117130000	99848000	36468000	113160000	57532000	95957000	0				15	15	15	20	20	20	92.929	0	137.28		113	XP_001489748.2;XP_023478612.1
2701300000	importin subunit alpha-1	KPNA2	XP_001500230.1	109900000	94430000	80571000	120070000	125990000	135700000	102060000	94862000	84290000	97188000	0	88865000	66130000	92829000	98258000	92822000	115390000	0				9	9	9	18.7	18.7	18.7	57.978	0	212.01		89	XP_001500230.1
2695000000	dihydropteridine reductase isoform X2;dihydropteridine reductase isoform X1	QDPR	XP_023494079.1;XP_023494078.1	122910000	65250000	53859000	87155000	83005000	65887000	79058000	81848000	92929000	101390000	77490000	96904000	95161000	96393000	97854000	91785000	0	85733000				6	6	6	28	28	28	22.518	0	71.637		64	XP_023494079.1;XP_023494078.1
2688800000	4F2 cell-surface antigen heavy chain isoform X2;4F2 cell-surface antigen heavy chain isoform X1	SLC3A2	XP_005598312.2;XP_005598311.2	144570000	170240000	76690000	109730000	108850000	81737000	0	106000000	109040000	78486000	80718000	80462000	118700000	106950000	92284000	71873000	103350000	67394000				8	8	8	18.4	18.4	18.4	62.307	0	48.705		95	XP_005598312.2;XP_005598311.2
2677100000	annexin A3;annexin A3	ANXA3	XP_023493650.1;XP_001492050.2	102680000	88767000	98740000	60692000	63241000	88739000	75761000	56592000	75851000	55292000	161700000	101170000	91699000	69287000	88293000	94628000	104820000	90393000				11	11	10	36.2	36.2	33.4	36.182	0	49.822		124	XP_023493650.1;XP_001492050.2
2672100000	sorting nexin-5	SNX5	XP_023481842.1	124780000	98599000	106760000	88671000	123570000	136460000	94151000	94610000	85317000	85813000	141970000	113810000	66553000	94449000	95997000	74016000	64211000	0				11	11	11	29.7	29.7	29.7	46.816	0	61.597		103	XP_023481842.1
2654800000	electron transfer flavoprotein subunit alpha, mitochondrial	ETFA	XP_023508742.1	84349000	74331000	62294000	43083000	59246000	0	71918000	78487000	67611000	101400000	117710000	123150000	108340000	94095000	62507000	89386000	78818000	108100000				6	6	6	23.7	23.7	23.7	35.042	0	23.066		68	XP_023508742.1
2649100000	MICOS complex subunit MIC19 isoform X4;MICOS complex subunit MIC19 isoform X3;MICOS complex subunit MIC19 isoform X2;MICOS complex subunit MIC19 isoform X1	CHCHD3	XP_014594823.2;XP_023495470.1;XP_001498266.5;XP_023495469.1	124080000	80463000	117200000	0	130830000	139180000	102210000	113610000	115730000	0	128090000	153290000	0	96773000	118280000	99460000	0	0				5	5	5	19.8	19.8	19.8	26.118	0	74.902		46	XP_014594823.2;XP_023495470.1;XP_001498266.5;XP_023495469.1
2617900000	pyridoxal-dependent decarboxylase domain-containing protein 1 isoform X1;pyridoxal-dependent decarboxylase domain-containing protein 1 isoform X2	PDXDC1	XP_023472051.1;XP_014585586.1	45804000	44290000	70387000	46480000	51003000	92848000	34651000	103680000	48175000	117790000	136120000	209790000	39849000	100330000	25791000	74559000	80668000	104030000				18	18	18	27.2	27.2	27.2	86.738	0	110.34		124	XP_023472051.1;XP_014585586.1
2611500000	gamma-interferon-inducible lysosomal thiol reductase	IFI30	XP_023481251.1	0	0	0	0	0	0	0	97172000	105970000	103090000	81541000	0	161620000	103150000	0	118130000	117500000	116810000				3	3	3	13.8	13.8	13.8	27.409	0	8.1246		38	XP_023481251.1
2607800000	porphobilinogen deaminase	HMBS	XP_023500736.1	146270000	91228000	60219000	47453000	70264000	132880000	43780000	72343000	67912000	66983000	60750000	100210000	103320000	80212000	84107000	76887000	90142000	144040000				11	11	11	31.6	31.6	31.6	39.345	0	64.399		99	XP_023500736.1
2601400000	lamin-B1	LMNB1	XP_001503253.2	89863000	90984000	170160000	92770000	119100000	121900000	52304000	86954000	60965000	203360000	98879000	32131000	39886000	73996000	54112000	93333000	57063000	69157000				15	15	11	27.5	27.5	22.2	66.316	0	122.55		124	XP_001503253.2
2591300000	serine-threonine kinase receptor-associated protein	STRAP	XP_001497523.3	107170000	82773000	79581000	63338000	125160000	105350000	63059000	85147000	89655000	94331000	0	88454000	83579000	91279000	103830000	66982000	80089000	120930000				12	12	12	48.9	48.9	48.9	38.486	0	101.59		75	XP_001497523.3
2587200000	far upstream element-binding protein 1 isoform X13;far upstream element-binding protein 1 isoform X12;far upstream element-binding protein 1 isoform X11;far upstream element-binding protein 1 isoform X10;far upstream element-binding protein 1 isoform X	FUBP1	XP_023497583.1;XP_023497582.1;XP_023497580.1;XP_023497579.1;XP_023497578.1;XP_023497577.1;XP_023497576.1;XP_023497575.1;XP_023497574.1;XP_023497573.1;XP_023497572.1;XP_023497571.1;XP_023497570.1	148190000	132980000	134270000	116950000	135970000	132310000	98312000	100140000	132150000	101970000	145680000	69566000	77736000	0	0	0	79872000	0				7	7	7	10.4	10.4	10.4	68.59	0	30.947		79	XP_023497583.1;XP_023497582.1;XP_023497580.1;XP_023497579.1;XP_023497578.1;XP_023497577.1;XP_023497576.1;XP_023497575.1;XP_023497574.1;XP_023497573.1;XP_023497572.1;XP_023497571.1;XP_023497570.1
2555400000	heterogeneous nuclear ribonucleoprotein F;heterogeneous nuclear ribonucleoprotein F;heterogeneous nuclear ribonucleoprotein F;heterogeneous nuclear ribonucleoprotein F;heterogeneous nuclear ribonucleoprotein F;heterogeneous nuclear ribonucleoprotein F	HNRNPF	XP_023502437.1;XP_023502435.1;XP_023502426.1;XP_023502422.1;XP_023502398.1;XP_005602700.1;XP_005602699.1;XP_001490069.1	69817000	0	82925000	0	0	65685000	117980000	110930000	120200000	97938000	102800000	86112000	118570000	118040000	115860000	64952000	0	68440000				5	3	3	17.6	11.1	11.1	45.692	0	234.61		51	XP_023502437.1;XP_023502435.1;XP_023502426.1;XP_023502422.1;XP_023502398.1;XP_005602700.1;XP_005602699.1;XP_001490069.1
2553700000	ruvB-like 2 isoform X1;ruvB-like 2 isoform X2	RUVBL2	XP_001490235.1;XP_023505843.1	184520000	130660000	108900000	106100000	151660000	170390000	88876000	0	98483000	72801000	126450000	79561000	0	77096000	82725000	90349000	95731000	0				9	9	9	20.5	20.5	20.5	51.112	0	33.47		90	XP_001490235.1;XP_023505843.1
2537500000	heterogeneous nuclear ribonucleoprotein D-like isoform X2;heterogeneous nuclear ribonucleoprotein D-like isoform X1	HNRNPDL	XP_023493613.1;XP_023493612.1	172980000	135740000	149640000	84307000	118270000	166530000	81331000	70917000	94667000	72959000	53098000	48458000	78897000	77234000	65073000	64285000	78865000	0				6	5	5	20.9	18.7	18.7	39.944	0	43.207		50	XP_023493613.1;XP_023493612.1
2534100000	heat shock 70kDa protein 1A;LOW QUALITY PROTEIN: heat shock 70 kDa protein 1-like	HSPA1A	NP_001243852.1;XP_023480402.1	90729000	87847000	108860000	89245000	91305000	90664000	79737000	80179000	79983000	87181000	95624000	105080000	66479000	105230000	79135000	87850000	71571000	78232000				14	12	7	27.5	24.3	17.2	70.155	0	116.61		101	NP_001243852.1;XP_023480402.1
2521700000	basigin isoform X1;basigin precursor	BSG	XP_023499898.1;NP_001092265.1	146930000	52653000	97164000	47373000	84579000	127860000	93308000	67472000	99770000	38077000	41512000	213140000	108800000	71974000	0	0	66772000	130360000				4	4	4	14	14	14	29.491	0	18.751		53	XP_023499898.1;NP_001092265.1
2520200000	WD repeat-containing protein 1	WDR1	XP_023494116.1	191920000	0	102030000	0	146530000	163450000	0	69927000	0	69303000	146520000	121130000	58900000	67896000	60435000	91015000	0	214830000				13	13	13	19.6	19.6	19.6	66.238	0	51.316		96	XP_023494116.1
2516400000	alpha-N-acetylgalactosaminidase;alpha-N-acetylgalactosaminidase;alpha-N-acetylgalactosaminidase	NAGA	XP_023487210.1;XP_005606755.2;XP_005606754.2	0	0	83752000	80516000	93662000	105430000	91232000	74997000	0	81198000	132260000	97803000	103500000	93143000	0	86051000	74546000	115520000				5	5	5	14.7	14.7	14.7	46.906	0	43.07		51	XP_023487210.1;XP_005606755.2;XP_005606754.2
2512600000	deleted in malignant brain tumors 1 protein-like	LOC111772887	XP_023493734.1	51790000	0	179550000	67884000	519800000	0	60379000	0	0	0	0	0	45873000	0	69762000	240390000	357100000	0				9	9	9	14.8	14.8	14.8	125.12	0	32.364		43	XP_023493734.1;XP_023490954.1;XP_023490924.1;XP_014588847.2;XP_023481099.1
2511500000	vesicle-associated membrane protein-associated protein B/C isoform X1;vesicle-associated membrane protein-associated protein B/C isoform X2	VAPB	XP_023482576.1;XP_023482577.1	0	79770000	96130000	69481000	98659000	105500000	62110000	96902000	74631000	114840000	108190000	141450000	0	88188000	78183000	92932000	0	0				8	8	7	29.2	29.2	29.2	27.124	0	28.922		64	XP_023482576.1;XP_023482577.1
2510200000	clustered mitochondria protein homolog isoform X3;clustered mitochondria protein homolog isoform X1;clustered mitochondria protein homolog isoform X2	CLUH	XP_023509012.1;XP_014583426.2;XP_001504428.4	161400000	96300000	159520000	115190000	274320000	235500000	38630000	0	0	74359000	115020000	74511000	71027000	87199000	100080000	74294000	0	0				18	18	18	15.2	15.2	15.2	151.07	0	69.144		93	XP_023509012.1;XP_014583426.2;XP_001504428.4
2473600000	cystathionine beta-synthase isoform X3;cystathionine beta-synthase isoform X3;cystathionine beta-synthase isoform X2;cystathionine beta-synthase isoform X1	LOC100146156	XP_023486018.1;XP_023486016.1;XP_023486015.1;XP_023486014.1	82505000	54500000	48992000	63905000	0	0	0	109200000	0	77368000	96399000	168200000	83638000	67346000	120060000	112490000	0	108150000				11	11	10	26.2	26.2	24.5	61.553	0	123.68		91	XP_023486018.1;XP_023486016.1;XP_023486015.1;XP_023486014.1
2473200000	tRNA-splicing ligase RtcB homolog	RTCB	NP_001273787.1	106210000	95251000	90495000	97610000	0	125880000	85128000	94758000	98400000	86917000	89046000	63988000	84254000	72329000	73478000	79642000	63705000	44157000				7	7	7	16.6	16.6	16.6	55.196	0	27.424		75	NP_001273787.1
2466500000	ethylmalonyl-CoA decarboxylase isoform X2;ethylmalonyl-CoA decarboxylase isoform X2;ethylmalonyl-CoA decarboxylase;ethylmalonyl-CoA decarboxylase isoform X1;ethylmalonyl-CoA decarboxylase isoform X1	ECHDC1	XP_023505174.1;XP_023505173.1;NP_001296163.1;XP_023505172.1;XP_023505171.1	0	0	0	0	0	0	87241000	107350000	104920000	71410000	33211000	170800000	158460000	86956000	0	116420000	0	227090000				9	9	9	36.2	36.2	36.2	32.93	0	100.02		65	XP_023505174.1;XP_023505173.1;NP_001296163.1;XP_023505172.1;XP_023505171.1
2463000000	cytochrome c oxidase subunit 6C;cytochrome c oxidase subunit 6C	LOC100055813	XP_003365691.1;XP_001492054.1	0	77559000	0	73813000	0	0	80720000	82850000	115820000	94035000	0	0	136900000	109270000	93662000	0	0	234010000				4	4	4	44	44	44	8.602	0	8.2197		36	XP_003365691.1;XP_001492054.1
2462600000	60S ribosomal protein L34;60S ribosomal protein L34	RPL34	XP_003364577.1;XP_001503042.2	184080000	0	216230000	202570000	0	243490000	129020000	0	169790000	0	0	85502000	0	0	0	0	0	0				4	4	4	14.5	14.5	14.5	13.293	0	7.9291		32	XP_003364577.1;XP_001503042.2
2462300000	60S ribosomal protein L29	RPL29	XP_001494509.1	99141000	68815000	89352000	164610000	0	148580000	123080000	0	131240000	102590000	78057000	67637000	0	92415000	153490000	0	101370000	0				2	2	2	16.8	16.8	16.8	17.729	0	113.77		35	XP_001494509.1
2453600000	far upstream element-binding protein 2 isoform X2;far upstream element-binding protein 2 isoform X1;far upstream element-binding protein 2 isoform X3;far upstream element-binding protein 2 isoform X4	KHSRP	XP_023500341.1;XP_023500340.1;XP_023500342.1;XP_023500343.1	160610000	78572000	133820000	83351000	143890000	216150000	0	88499000	91599000	76815000	112010000	40300000	53829000	86928000	90244000	67286000	66164000	0				10	10	10	19.3	19.3	19.3	73.359	0	71.465		73	XP_023500341.1;XP_023500340.1;XP_023500342.1;XP_023500343.1
2442900000	chloride intracellular channel protein 4	CLIC4	XP_023491248.1	0	72578000	98422000	66969000	78473000	0	0	88963000	0	108840000	88417000	145550000	82459000	0	0	77199000	85539000	0				3	3	3	14.2	14.2	14.2	28.727	0	142.02		39	XP_023491248.1
2438700000	translationally-controlled tumor protein isoform X2;translationally-controlled tumor protein isoform X1	TPT1	XP_014587592.2;XP_014587591.2	0	88777000	0	0	0	0	116620000	0	0	0	0	0	0	0	0	0	0	0				3	3	3	22.6	22.6	22.6	15.076	0	15.154		27	XP_014587592.2;XP_014587591.2
2436000000	ubiquitin thioesterase OTUB1	OTUB1	XP_023510049.1	128890000	94008000	95854000	0	0	0	71832000	82251000	107840000	99307000	101320000	94696000	98487000	52284000	0	77494000	89930000	0				7	7	7	27.7	27.7	27.7	31.249	0	40.983		65	XP_023510049.1
2434000000	semaphorin-3G isoform X1;semaphorin-3G isoform X2	SEMA3G	XP_001915923.1;XP_023476086.1	0	75448000	139360000	106940000	31599000	0	70023000	0	176580000	67602000	0	0	102280000	59891000	27763000	118400000	365820000	0				13	13	13	25.5	25.5	25.5	85.412	0	176.89		92	XP_001915923.1;XP_023476086.1
2430300000	tissue alpha-L-fucosidase isoform X2;tissue alpha-L-fucosidase isoform X1	FUCA1	XP_005607412.1;XP_001501377.1	61407000	96132000	98373000	82345000	68680000	72478000	83285000	65796000	68817000	98406000	146340000	87874000	59511000	70447000	49145000	84434000	58030000	88206000				4	4	4	9.9	9.9	9.9	53.108	0	37.445		60	XP_005607412.1;XP_001501377.1
2430000000	serine hydroxymethyltransferase, mitochondrial isoform X2;serine hydroxymethyltransferase, mitochondrial isoform X1	SHMT2	XP_023499607.1;XP_001488586.1	128410000	89767000	92547000	93913000	126530000	219890000	77466000	60065000	67578000	71660000	65490000	96354000	79156000	78329000	79997000	51704000	49641000	51303000				11	10	10	22.2	19.3	19.3	53.472	0	31.522		77	XP_023499607.1;XP_001488586.1
2427300000	aspartyl aminopeptidase isoform X3;aspartyl aminopeptidase isoform X3;aspartyl aminopeptidase isoform X3;aspartyl aminopeptidase isoform X2;aspartyl aminopeptidase isoform X1	DNPEP	XP_023498163.1;XP_005610688.1;XP_005610687.1;XP_005610686.1;XP_005610685.1	92777000	0	56931000	0	89297000	52394000	82296000	73494000	70108000	80386000	98190000	100470000	61458000	76265000	74947000	77177000	54240000	113970000				10	10	10	27.6	27.6	27.6	51.805	0	56.482		84	XP_023498163.1;XP_005610688.1;XP_005610687.1;XP_005610686.1;XP_005610685.1
2410700000	60S ribosomal protein L9	RPL9	XP_001498213.1	0	133390000	145480000	127940000	0	218370000	89787000	88147000	99191000	81245000	0	69406000	0	0	75417000	76442000	84590000	0				5	5	5	25	25	25	21.863	0	20.118		34	XP_001498213.1
2397800000	adenylosuccinate lyase isoform X1;adenylosuccinate lyase isoform X2	ADSL	XP_001917242.3;XP_023487504.1	141270000	81233000	83306000	76963000	131070000	107230000	82746000	97937000	74575000	68284000	0	80064000	74941000	67272000	0	88568000	78895000	0				6	6	6	13.1	13.1	13.1	55.408	0	20.849		52	XP_001917242.3;XP_023487504.1
2394700000	polyadenylate-binding protein 4 isoform X7;polyadenylate-binding protein 4 isoform X6;polyadenylate-binding protein 4 isoform X5;polyadenylate-binding protein 4 isoform X4;polyadenylate-binding protein 4 isoform X3;polyadenylate-binding protein 4 isof	PABPC4	XP_023488588.1;XP_005607240.2;XP_003364452.2;XP_014592875.2;XP_001503500.2;XP_005607238.2;XP_003364451.2	194260000	113840000	108740000	73586000	82107000	252050000	71694000	71632000	85194000	65763000	94047000	68542000	63500000	0	57292000	80173000	60302000	0				15	9	8	26.2	15.2	13.8	67.433	0	37.982		76	XP_023488588.1;XP_005607240.2;XP_003364452.2;XP_014592875.2;XP_001503500.2;XP_005607238.2;XP_003364451.2;XP_014593480.1
2393900000	microtubule-associated protein RP/EB family member 1	MAPRE1	XP_023482102.1	0	70703000	63583000	99112000	61939000	62011000	67236000	90515000	81203000	90330000	57501000	117100000	83425000	82501000	79447000	87434000	0	0				8	8	8	43.3	43.3	43.3	29.993	0	82.212		77	XP_023482102.1;XP_023475124.1;XP_023475123.1;XP_014586739.2;XP_003364127.1
2389400000	monocarboxylate transporter 1 isoform X1;monocarboxylate transporter 1	SLC16A1	XP_023495965.1;NP_001075260.1	110390000	35663000	62394000	76467000	119600000	97881000	80265000	93002000	0	0	71865000	87902000	111250000	0	100390000	93911000	0	148520000				4	4	4	10.6	10.6	10.6	53.924	0	27.828		44	XP_023495965.1;NP_001075260.1;XP_014595703.1;XP_023497155.1
2376700000	prostaglandin E synthase isoform X1;prostaglandin E synthase	PTGES	XP_023484371.1;NP_001075404.1	0	0	0	0	0	0	0	63796000	0	69035000	0	60845000	83775000	127330000	114610000	85242000	131610000	136060000				2	2	2	16.3	16.3	16.3	17.172	0	25.353		33	XP_023484371.1;NP_001075404.1
2369600000	ester hydrolase C11orf54 homolog;ester hydrolase C11orf54 homolog;ester hydrolase C11orf54 homolog;ester hydrolase C11orf54 homolog	C7H11orf54	XP_023501331.1;XP_014597217.1;XP_014597216.1;XP_001488219.1	0	82169000	0	70606000	0	0	56950000	77210000	84593000	102880000	0	99317000	94546000	79795000	66469000	96260000	72032000	131750000				8	8	8	32.1	32.1	32.1	35.301	0	134.01		57	XP_023501331.1;XP_014597217.1;XP_014597216.1;XP_001488219.1
2367400000	proteasome subunit alpha type-4 isoform X1;proteasome subunit alpha type-4 isoform X1;proteasome subunit alpha type-4 isoform X2	PSMA4	XP_023508460.1;XP_001489121.3;XP_023508465.1	138650000	104570000	122350000	69711000	117250000	112520000	95294000	0	102570000	0	95557000	140170000	99077000	0	91042000	0	83239000	81940000				5	5	5	21.5	21.5	21.5	29.497	0	21.688		59	XP_023508460.1;XP_001489121.3;XP_023508465.1
2366000000	medium-chain specific acyl-CoA dehydrogenase, mitochondrial isoform X2;medium-chain specific acyl-CoA dehydrogenase, mitochondrial isoform X1	ACADM	XP_001497474.2;XP_005610547.1	0	0	0	63036000	71706000	0	91770000	94590000	75402000	70951000	128890000	109980000	91104000	107550000	0	74870000	66324000	103760000				9	9	9	30.6	30.6	30.6	46.49	0	51.184		57	XP_001497474.2;XP_005610547.1
2353600000	isochorismatase domain-containing protein 2	ISOC2	XP_023506307.1	0	100370000	0	0	0	0	0	0	88076000	80626000	0	99269000	121600000	94281000	118230000	82882000	84898000	0				5	5	5	34.8	34.8	34.8	22.36	0	18.432		32	XP_023506307.1
2351400000	transmembrane emp24 domain-containing protein 10	TMED10	XP_001491955.1	138510000	114610000	112700000	117520000	95572000	104570000	0	0	0	0	159130000	167830000	0	0	111670000	136450000	133800000	0				7	7	7	31.1	31.1	31.1	24.739	0	64.456		49	XP_001491955.1
2343900000	cytochrome c oxidase subunit II (mitochondrion)	COX2	NP_007163.1	0	98157000	0	0	96832000	0	0	85585000	85850000	105870000	0	122900000	158860000	156200000	110290000	109140000	89950000	0				4	4	4	20.7	20.7	20.7	25.952	0	15.49		36	NP_007163.1
2333500000	probable ATP-dependent RNA helicase DDX17 isoform X2;probable ATP-dependent RNA helicase DDX17 isoform X1	DDX17	XP_023487141.1;XP_023487140.1	78342000	118490000	78458000	114110000	0	105140000	77639000	91270000	115410000	74831000	101010000	65813000	100090000	57728000	73758000	81046000	74744000	0				17	10	10	27.4	17.5	17.5	72.341	0	100.54		74	XP_023487141.1;XP_023487140.1
2330300000	septin-2;septin-2;septin-2;septin-2	SEPTIN2	XP_023499845.1;XP_023499844.1;XP_023499843.1;XP_023499842.1	91761000	71909000	68516000	70358000	70559000	62704000	75359000	73682000	76981000	101190000	70783000	65297000	67428000	61555000	72809000	68743000	86507000	62224000				8	8	8	32.7	32.7	32.7	41.553	0	50.618		104	XP_023499845.1;XP_023499844.1;XP_023499843.1;XP_023499842.1
2313500000	protein FAM200A;protein FAM200A	FAM200A	XP_005598659.2;XP_005598658.2	0	0	0	0	0	0	0	0	0	0	0	0	0	0	0	0	0	40403000				1	1	1	1.9	1.9	1.9	66.302	0.0061553	2.581		20	XP_005598659.2;XP_005598658.2
2309900000	histone H2B type 2-E;histone H2B type 2-E;histone H2B type 1-J;histone H2B type 2-E-like;histone H2B type 2-E;histone H2B type 3-A;histone H2B type 3-B;histone H2B type 2-E;histone H2B type 1-B;histone H2B type 2-E	H2BC20	XP_023497058.1;XP_023497057.1;XP_023479921.1;XP_014589731.1;XP_005610253.1;XP_005599709.1;XP_005599708.1;XP_001505079.1;XP_001496893.1;XP_001494388.2	0	0	0	0	0	0	143160000	126380000	170000000	159830000	0	0	0	0	163840000	0	0	0				5	2	2	38.1	7.9	7.9	13.92	0	7.2371		18	XP_023497058.1;XP_023497057.1;XP_023479921.1;XP_014589731.1;XP_005610253.1;XP_005599709.1;XP_005599708.1;XP_001505079.1;XP_001496893.1;XP_001494388.2;XP_023480314.1;XP_005609614.1
2309900000	26S proteasome non-ATPase regulatory subunit 13	PSMD13	XP_001918015.3	110900000	98200000	77625000	87116000	107920000	0	69446000	63959000	72734000	72185000	68943000	117550000	0	56547000	53718000	89092000	0	52867000				14	14	14	38.6	38.6	38.6	42.895	0	77.159		71	XP_001918015.3
2306800000	non-POU domain-containing octamer-binding protein;non-POU domain-containing octamer-binding protein;non-POU domain-containing octamer-binding protein	NONO	XP_005614311.1;XP_001492878.1;XP_001492850.1	65591000	0	105630000	115780000	0	114860000	0	110670000	114000000	84852000	0	51698000	90991000	0	136840000	67086000	104300000	0				9	7	7	17.4	17.4	17.4	54.103	0	21.899		55	XP_005614311.1;XP_001492878.1;XP_001492850.1
2305500000	thioredoxin-like protein 1 isoform X4;thioredoxin-like protein 1 isoform X3;thioredoxin-like protein 1 isoform X2;thioredoxin-like protein 1 isoform X1	TXNL1	XP_023503626.1;XP_023503625.1;XP_023503624.1;XP_023503623.1	157970000	0	99823000	68277000	109880000	117740000	69976000	82807000	83171000	71648000	71461000	90195000	53174000	56426000	63270000	68352000	51379000	68777000				7	7	7	34.4	34.4	34.4	31.601	0	71.856		54	XP_023503626.1;XP_023503625.1;XP_023503624.1;XP_023503623.1
2297500000	prostaglandin G/H synthase 2 precursor	PTGS2	NP_001075244.1	89054000	80586000	62327000	67157000	109290000	60911000	77503000	146930000	44834000	52071000	136400000	83472000	56270000	61342000	79477000	61674000	0	90903000				9	9	9	20.5	20.5	20.5	68.846	0	168.19		79	NP_001075244.1;NP_001157448.1
2296000000	coatomer subunit beta	COPB2	XP_023476785.1	64788000	63740000	79629000	51799000	94606000	86035000	65494000	72554000	67186000	74040000	120820000	143020000	0	0	66100000	73014000	50428000	92647000				12	12	12	16.5	16.5	16.5	102.18	0	75.037		67	XP_023476785.1
2293400000	60S ribosomal protein L36	RPL36	XP_023500308.1	0	0	0	0	0	0	0	118590000	0	0	0	0	0	0	0	107610000	0	0				2	2	2	10.5	10.5	10.5	12.254	0.00059773	5.2389		20	XP_023500308.1
2276900000	6-phosphogluconolactonase	PGLS	XP_001915138.2	0	56270000	43925000	80252000	0	50009000	65331000	80513000	106960000	67900000	48105000	92910000	88608000	88838000	66543000	83054000	76535000	103950000				10	10	10	58.9	58.9	58.9	27.466	0	56.809		100	XP_001915138.2
2270300000	tubulin beta-2B chain	LOC100050361	XP_005603593.1	0	0	0	0	0	0	0	0	0	39589000	0	0	0	0	0	0	49973000	0				21	3	2	50.6	5.6	3.6	49.953	0	15.975		34	XP_005603593.1
2256700000	neutrophil gelatinase-associated lipocalin isoform X2;neutrophil gelatinase-associated lipocalin isoform X1	LCN2	XP_023484751.1;XP_023484750.1	0	72481000	652890000	115600000	203340000	0	185190000	0	56883000	38893000	0	0	0	0	41687000	48588000	131970000	0				12	12	12	59.8	59.8	59.8	23.147	0	41.634		57	XP_023484751.1;XP_023484750.1
2254300000	hemoglobin subunit beta	HBB	NP_001157490.1	131770000	584640000	172780000	153940000	160300000	0	0	0	133500000	84291000	0	0	0	0	0	0	0	264650000				8	8	8	66	66	66	16.139	0	125.98		46	NP_001157490.1;CON__P02070;XP_001504244.1;CON__Q3SX09;XP_001504241.1
2250200000	vesicle-fusing ATPase	NSF	XP_001917220.2	73742000	78150000	83254000	78970000	75475000	90911000	82657000	84518000	77236000	99775000	88537000	79171000	0	80614000	83140000	75618000	69504000	0				18	18	18	21.8	21.8	21.8	89.334	0	75.18		91	XP_001917220.2
2243900000	26S proteasome regulatory subunit 8 isoform X2;26S proteasome regulatory subunit 8 isoform X1	PSMC5	XP_005597335.1;XP_001500958.1	101950000	53162000	73464000	66370000	0	93376000	71795000	67715000	88149000	71096000	60340000	70262000	0	56480000	71362000	49157000	62629000	63743000				9	9	9	27.6	27.6	27.6	44.784	0	90.18		74	XP_005597335.1;XP_001500958.1;XP_023492368.1;XP_023492367.1;XP_023492366.1;XP_023492365.1;XP_003364565.1
2235100000	complement component 1 Q subcomponent-binding protein, mitochondrial	C1QBP	XP_023509094.1	0	63056000	61497000	81010000	53381000	38460000	70919000	69539000	75265000	108320000	65224000	81346000	70414000	71347000	61428000	61401000	53087000	95830000				6	6	6	26.9	26.9	26.9	30.928	0	35.094		94	XP_023509094.1
2222400000	DNA replication licensing factor MCM3	MCM3	XP_001502982.2	122650000	121870000	95528000	78086000	89110000	135870000	64570000	80156000	89519000	74577000	68271000	66462000	68996000	72729000	71921000	39147000	59816000	0				16	16	16	22.2	22.2	22.2	95.84	0	40.318		114	XP_001502982.2
2209300000	oxygen-dependent coproporphyrinogen-III oxidase, mitochondrial	CPOX	XP_023479723.1	84033000	64419000	71105000	65841000	42318000	57393000	77224000	71503000	53972000	78795000	79363000	95333000	78398000	65102000	47606000	61924000	42842000	76939000				10	10	10	27.2	27.2	27.2	47.553	0	106.78		93	XP_023479723.1
2188800000	cytochrome c oxidase subunit 5A, mitochondrial	COX5A	XP_023509208.1	0	0	0	0	0	0	83931000	96039000	140010000	125490000	0	0	140610000	155580000	69932000	0	0	181040000				5	5	5	22.4	22.4	22.4	16.735	0	13.083		29	XP_023509208.1
2184200000	Golgi phosphoprotein 3	GOLPH3	XP_001500663.2	0	0	41078000	27338000	0	37563000	31268000	54977000	68621000	98473000	81631000	102520000	82032000	82551000	77291000	83544000	69072000	129330000				8	8	7	36.6	36.6	32.2	33.681	0	41.461		93	XP_001500663.2
2183600000	glucose-6-phosphate 1-dehydrogenase isoform X2;glucose-6-phosphate 1-dehydrogenase isoform X1	G6PD	XP_001492282.4;XP_023489863.1	73076000	0	75232000	57188000	64472000	56514000	83345000	81659000	0	86222000	80039000	133950000	74822000	69564000	71239000	60826000	89008000	0				17	17	17	37.5	37.5	37.5	59.242	0	59.025		98	XP_001492282.4;XP_023489863.1;REV__XP_001498910.1
2164300000	acetyl-CoA acetyltransferase, mitochondrial	ACAT1	XP_023500514.1	0	0	0	52799000	0	0	77635000	76245000	68367000	64035000	98791000	89113000	104000000	67118000	84126000	75566000	95347000	146020000				11	11	11	33.5	33.5	33.5	45.034	0	106.48		83	XP_023500514.1
2153400000	histidine--tRNA ligase, cytoplasmic isoform X1;histidine--tRNA ligase, cytoplasmic isoform X2	HARS1	XP_001504203.1;XP_014586105.1	76228000	89772000	92255000	70167000	83459000	86084000	70904000	77386000	95392000	64554000	66495000	65012000	73350000	72574000	64983000	77550000	54683000	0				14	14	14	28.7	28.7	28.7	57.245	0	45.919		78	XP_001504203.1;XP_014586105.1;XP_023473317.1
2139600000	thioredoxin domain-containing protein 17	TXNDC17	XP_001504786.1	0	0	68049000	72894000	51609000	0	80305000	68580000	77091000	81950000	68219000	79498000	79864000	76599000	54236000	79161000	77138000	87583000				5	5	5	43.1	43.1	43.1	13.917	0	24.377		47	XP_001504786.1
2125800000	serine/arginine-rich splicing factor 3;serine/arginine-rich splicing factor 3	LOC100053336	XP_005602830.1;XP_001499880.1	0	0	74082000	91084000	0	0	67483000	81772000	95824000	84821000	52671000	52946000	95336000	92913000	84166000	70890000	86849000	31163000				3	3	3	24.4	24.4	24.4	19.329	0	13.891		43	XP_005602830.1;XP_001499880.1
2123400000	inosine-5-monophosphate dehydrogenase 2 isoform X2;inosine-5-monophosphate dehydrogenase 2 isoform X1	IMPDH2	XP_001494600.4;XP_005600741.2	209370000	74590000	82037000	96874000	0	224750000	57778000	81906000	84573000	0	0	75877000	0	71053000	82194000	52810000	87271000	0				5	5	5	11.3	11.3	11.3	55.815	0	25.447		45	XP_001494600.4;XP_005600741.2;XP_023495392.1;XP_023495396.1;XP_023495395.1;XP_023495394.1;XP_023495393.1
2119900000	very-long-chain 3-oxoacyl-CoA reductase	HSD17B12	XP_001488432.2	0	75795000	81183000	77137000	0	0	98171000	77660000	94116000	82056000	0	60926000	94957000	68346000	71864000	67938000	92389000	61024000				8	8	8	22.1	22.1	22.1	34.318	0	71.318		67	XP_001488432.2
2117400000	N-acetyllactosaminide beta-1,6-N-acetylglucosaminyl-transferase isoform X1	LOC100063291	XP_001494618.3	0	0	64308000	40888000	0	0	57744000	65450000	65950000	65626000	118810000	91948000	91238000	81708000	76731000	66792000	83738000	69827000				9	9	5	24.1	24.1	13.1	52.553	0	34.456		59	XP_001494618.3
2112500000		-	CON__P35908	490240000	122170000	129050000	0	598150000	540580000	0	0	0	0	0	0	0	0	0	0	0	0			+	24	14	10	35.5	24.7	19.5	65.865	0	102.04		43	CON__P35908;XP_001504488.3;XP_023499375.1;XP_001504496.3;NP_001333170.1;XP_023499376.1;CON__Q7Z794;CON__Q9R0H5
2110400000	cytochrome b-c1 complex subunit Rieske, mitochondrial	LOC100053634	XP_023505217.1	0	0	0	0	0	108930000	0	0	114870000	108620000	155320000	140720000	0	0	0	103580000	0	0				3	3	3	18.6	18.6	18.6	29.508	0	7.0899		22	XP_023505217.1
2108700000	dihydrofolate reductase	DHFR	XP_001504693.1	0	64553000	61527000	0	69687000	65060000	93555000	99608000	64853000	69553000	0	101510000	76647000	72848000	72636000	72481000	71227000	45918000				4	4	4	25.7	25.7	25.7	21.598	0	32.255		51	XP_001504693.1
2099300000	extracellular superoxide dismutase	SOD3	XP_005615141.3	0	79095000	109370000	63794000	34181000	0	146150000	0	67215000	75519000	56265000	65297000	0	80836000	74129000	265880000	58874000	0				8	8	8	29.7	29.7	29.7	31.463	0	97.615		55	XP_005615141.3
2073100000	phosphoribosylformylglycinamidine synthase;phosphoribosylformylglycinamidine synthase	PFAS	XP_023509492.1;XP_001918417.2	143080000	69278000	69417000	55391000	91731000	114020000	64381000	70743000	77197000	61295000	73321000	99477000	43975000	71617000	69498000	46523000	0	78579000				12	12	12	12.3	12.3	12.3	143.99	0	56.501		83	XP_023509492.1;XP_001918417.2
2063400000	D-3-phosphoglycerate dehydrogenase isoform X1;D-3-phosphoglycerate dehydrogenase isoform X2	PHGDH	XP_023497091.1;XP_023497092.1	47364000	73493000	54481000	48902000	0	42437000	62137000	85153000	60279000	73356000	57474000	112460000	0	70149000	46282000	79141000	66355000	102140000				11	11	11	24.6	24.6	24.6	56.269	0	84.494		74	XP_023497091.1;XP_023497092.1
2060500000	asparagine synthetase;asparagine synthetase;asparagine synthetase	ASNS	XP_014594658.1;XP_005609289.1;XP_005609288.1	119270000	0	88167000	57478000	100840000	129290000	41823000	55202000	48664000	44744000	70745000	99902000	61689000	51992000	83752000	53315000	68623000	130380000				9	9	9	15.2	15.2	15.2	64.333	0	22.482		66	XP_014594658.1;XP_005609289.1;XP_005609288.1
2044200000	succinate--CoA ligase	SUCLA2	XP_001490027.4	136090000	61386000	71774000	74903000	97556000	142720000	77213000	76858000	0	76617000	75387000	86791000	0	0	82003000	74825000	0	0				9	8	8	20.1	18.6	18.6	50.277	0	30.7		57	XP_001490027.4
2036600000	acetyl-coenzyme A synthetase, cytoplasmic isoform X2;acetyl-coenzyme A synthetase, cytoplasmic isoform X1	ACSS2	XP_001501391.1;XP_003363961.1	103180000	69217000	121880000	63482000	67368000	51794000	91444000	67166000	80872000	77941000	103240000	72266000	0	52637000	70367000	0	70225000	74092000				11	11	11	18.4	18.4	18.4	79.144	0	44.46		87	XP_001501391.1;XP_003363961.1
2024600000	tryptophan--tRNA ligase, cytoplasmic;tryptophan--tRNA ligase, cytoplasmic;tryptophan--tRNA ligase, cytoplasmic	WARS1	XP_023484168.1;XP_023484167.1;XP_001488771.3	63208000	67569000	51990000	62123000	66306000	88629000	81563000	72189000	68391000	73528000	51235000	92618000	61161000	50243000	62151000	73557000	72070000	53865000				14	14	14	42.5	42.5	42.5	52.915	0	83.236		119	XP_023484168.1;XP_023484167.1;XP_001488771.3
2021800000	phenylalanine--tRNA ligase beta subunit isoform X1;phenylalanine--tRNA ligase beta subunit isoform X2	FARSB	XP_001495456.1;XP_023498188.1	0	74609000	65163000	90453000	74145000	54702000	60269000	65273000	78110000	60936000	57274000	59259000	74518000	74912000	61200000	80507000	69729000	76402000				13	13	13	24.4	24.4	24.4	66.224	0	28.44		98	XP_001495456.1;XP_023498188.1
2020800000	peptidyl-prolyl cis-trans isomerase D	PPID	XP_001500384.1	0	62274000	81559000	68199000	0	74497000	68678000	48195000	56825000	69531000	62387000	74908000	64817000	54797000	69369000	52411000	45658000	62709000				9	9	9	25.4	25.4	25.4	40.912	0	21.45		72	XP_001500384.1
1993100000	stomatin-like protein 2, mitochondrial isoform X3;stomatin-like protein 2, mitochondrial isoform X4;stomatin-like protein 2, mitochondrial isoform X2;stomatin-like protein 2, mitochondrial isoform X1	STOML2	XP_001504583.1;XP_014591364.1;XP_023485407.1;XP_014591363.1	0	49417000	44930000	45386000	50427000	68194000	67534000	65060000	71397000	65210000	51482000	73343000	72354000	64784000	74618000	74296000	55110000	67395000				6	6	6	24.7	24.7	24.7	38.635	0	56.863		54	XP_001504583.1;XP_014591364.1;XP_023485407.1;XP_014591363.1
1991100000	serine/threonine-protein phosphatase PP1-alpha catalytic subunit	PPP1CA	XP_023510324.1	67541000	60855000	62305000	55553000	31677000	70492000	61082000	53789000	62837000	71802000	48096000	83079000	86733000	67920000	60016000	58414000	73852000	72634000				9	9	4	35.2	35.2	14.5	37.512	0	73.185		101	XP_023510324.1
1982900000	filamin-A isoform X2;filamin-A isoform X1;filamin-A isoform X3	FLNA	XP_023489582.1;XP_023489581.1;XP_023489583.1	134070000	104340000	161530000	0	0	58460000	0	73062000	68458000	64504000	220150000	57105000	62618000	0	49243000	0	0	87022000				24	20	20	12.1	10.7	10.7	280.03	0	135.56		92	XP_023489582.1;XP_023489581.1;XP_023489583.1
1981100000	serine protease HTRA1	HTRA1	XP_023493776.1	0	99161000	176320000	172380000	95753000	0	172990000	0	136210000	47909000	0	0	0	0	0	91679000	153020000	0				7	7	7	17.1	17.1	17.1	51.776	0	307.67		65	XP_023493776.1
1980700000	cold shock domain-containing protein E1 isoform X3;cold shock domain-containing protein E1 isoform X3;cold shock domain-containing protein E1 isoform X3;cold shock domain-containing protein E1 isoform X2;cold shock domain-containing protein E1 isoform	CSDE1	XP_014595581.1;XP_005610357.1;XP_001917800.1;XP_001917791.2;XP_005610356.1;XP_005610355.1;XP_005610354.1	60220000	73465000	81989000	77727000	113240000	93351000	82311000	73311000	100750000	58642000	58190000	52841000	0	66564000	93922000	58884000	0	45137000				10	10	10	14.9	14.9	14.9	88.794	0	38.392		71	XP_014595581.1;XP_005610357.1;XP_001917800.1;XP_001917791.2;XP_005610356.1;XP_005610355.1;XP_005610354.1
1978100000	aminoacyl tRNA synthase complex-interacting multifunctional protein 2 isoform X1;aminoacyl tRNA synthase complex-interacting multifunctional protein 2 isoform X5;aminoacyl tRNA synthase complex-interacting multifunctional protein 2 isoform X4;aminoacyl	AIMP2	XP_023511026.1;XP_014585290.1;XP_023511028.1;XP_005598580.1;XP_023511027.1	0	65459000	75405000	86483000	72051000	49126000	88025000	56916000	69685000	73428000	53407000	115170000	76203000	62338000	0	62381000	58277000	48139000				5	5	5	20.2	20.2	20.2	36.583	0	50.741		67	XP_023511026.1;XP_014585290.1;XP_023511028.1;XP_005598580.1;XP_023511027.1
1975200000	histidine triad nucleotide-binding protein 1	HINT1	XP_005615207.2	40045000	0	33768000	0	43548000	0	0	0	0	0	0	0	0	0	0	0	0	0				2	2	2	18.3	18.3	18.3	13.737	0	6.6581		22	XP_005615207.2
1960200000	aminoacyl tRNA synthase complex-interacting multifunctional protein 1;aminoacyl tRNA synthase complex-interacting multifunctional protein 1 isoform X1	AIMP1	NP_001296136.1;XP_023482776.1	53955000	75373000	61251000	74085000	60974000	49661000	65117000	66621000	78219000	60204000	54494000	65940000	59026000	69769000	59012000	67167000	0	60147000				7	7	7	25.1	25.1	25.1	34.651	0	49.757		67	NP_001296136.1;XP_023482776.1
1943500000	myosin light polypeptide 6 isoform X1;myosin light polypeptide 6 isoform X2;myosin light polypeptide 6 isoform X3	MYL6	XP_003365312.1;XP_001504865.1;XP_023499543.1	0	73787000	68470000	0	0	0	93422000	64187000	130370000	78005000	0	52949000	77055000	0	65492000	0	0	96836000				5	5	5	36.4	36.4	36.4	16.93	0	17.674		42	XP_003365312.1;XP_001504865.1;XP_023499543.1;XP_001504866.2
1938000000	calmodulin-1;calmodulin-3;calmodulin-2	CALM1	XP_023484032.1;XP_001500896.3;NP_001270011.1	0	64215000	68668000	57941000	0	0	68394000	64324000	70954000	69970000	0	69838000	94658000	79848000	54797000	46339000	48625000	70908000				5	5	5	36.9	36.9	36.9	16.837	0	62.483		64	XP_023484032.1;XP_001500896.3;NP_001270011.1
1924400000	adenosine kinase isoform X2;adenosine kinase isoform X1;adenosine kinase isoform X3	ADK	XP_023481141.1;XP_023481102.1;XP_023481203.1	171960000	130720000	103930000	83006000	94517000	0	72621000	72343000	0	40033000	128090000	78807000	0	0	0	0	0	104930000				10	10	10	29	29	29	38.729	0	82.661		59	XP_023481141.1;XP_023481102.1;XP_023481203.1
1924400000	non-specific lipid-transfer protein	SCP2	XP_023485629.1	0	0	0	0	0	0	71841000	75865000	86595000	57481000	0	67052000	108390000	76861000	0	67614000	73675000	118290000				4	4	4	5.5	5.5	5.5	59.032	0	122.18		37	XP_023485629.1
1916300000	actin, alpha cardiac muscle 1;actin, alpha cardiac muscle 1;actin, gamma-enteric smooth muscle isoform X2;actin, aortic smooth muscle;actin, alpha skeletal muscle isoform X1;actin, alpha skeletal muscle;actin, gamma-enteric smooth muscle isoform X1	ACTC1	XP_023476340.1;XP_023476338.1;XP_001487936.1;XP_001503085.1;XP_005602684.1;NP_001304187.1;XP_023474646.1	0	0	43741000	55346000	0	0	61882000	103960000	100610000	71180000	67682000	69727000	0	0	0	58757000	0	55281000				17	1	1	41.9	4.2	4.2	42.019	0	84.515		35	XP_023476340.1;XP_023476338.1;XP_001487936.1;XP_001503085.1;XP_005602684.1;NP_001304187.1;XP_023474646.1
1906900000	xaa-Pro aminopeptidase 1 isoform X1;xaa-Pro aminopeptidase 1 isoform X2;xaa-Pro aminopeptidase 1 isoform X2	XPNPEP1	XP_023495483.1;XP_023495494.1;XP_023495485.1	0	41187000	56218000	51363000	55688000	0	58893000	58914000	58023000	81111000	66432000	78779000	54946000	54292000	70066000	58534000	65223000	75832000				13	13	13	23.9	23.9	23.9	74.71	0	44.407		102	XP_023495483.1;XP_023495494.1;XP_023495485.1
1904700000	uridine 5-monophosphate synthase	UMPS	XP_001500089.4	102280000	75739000	69502000	66786000	87088000	111510000	57442000	69096000	67792000	58981000	0	73821000	62419000	68896000	59133000	63411000	47442000	0				11	11	11	22.2	22.2	22.2	54.433	0	24.45		76	XP_001500089.4
1897000000	ras-related protein Rap-1b;ras-related protein Rap-1A isoform X1;ras-related protein Rap-1A;ras-related protein Rap-1A;ras-related protein Rap-1A isoform X2	RAP1B	NP_001240767.1;XP_023496036.1;XP_001487982.1;NP_001288174.1;XP_023496037.1	98227000	60908000	65868000	0	61501000	92069000	0	66028000	63046000	55400000	62739000	62699000	54067000	84798000	75956000	0	68212000	77960000				4	4	4	25.5	25.5	25.5	20.853	0	71.091		36	NP_001240767.1;XP_023496036.1;XP_001487982.1;NP_001288174.1;XP_023496037.1
1890500000	low molecular weight phosphotyrosine protein phosphatase isoform X1;low molecular weight phosphotyrosine protein phosphatase isoform X2	ACP1	XP_001503708.1;XP_001503710.1	63087000	67056000	74467000	81646000	0	63127000	60543000	64170000	72888000	66342000	61806000	71272000	75205000	68427000	42686000	46427000	54707000	44759000				4	4	4	27.8	27.8	27.8	18.133	0	82.45		55	XP_001503708.1;XP_001503710.1
1881000000	eukaryotic initiation factor 4A-II	EIF4A2	XP_001498096.2	0	0	0	0	0	76445000	0	0	0	61674000	0	88484000	79415000	69631000	0	0	0	0				11	3	3	26	7.1	7.1	46.402	0	7.9096		29	XP_001498096.2
1880200000	myeloid-derived growth factor	MYDGF	XP_023500238.1	50747000	57374000	53139000	0	0	0	59228000	0	55981000	60471000	96048000	74905000	80788000	55574000	64235000	0	51383000	101950000				3	3	3	22.9	22.9	22.9	18.881	0	36.431		35	XP_023500238.1
1868100000	transmembrane emp24 domain-containing protein 7 precursor	TMED7	NP_001189490.1	72615000	0	0	55007000	70363000	51556000	71233000	0	0	69889000	130120000	79087000	67509000	72665000	0	83130000	63875000	75093000				4	4	4	20.5	20.5	20.5	25.275	0	30.75		43	NP_001189490.1
1864600000	NADH dehydrogenase	NDUFA13	XP_023481325.1	68998000	53262000	0	0	0	70245000	76601000	0	75857000	80885000	83557000	62725000	106210000	0	0	0	0	0				3	3	3	20.8	20.8	20.8	16.873	0	9.37		38	XP_023481325.1
1856800000	actin-related protein 2 isoform X2;actin-related protein 2 isoform X1	ACTR2	XP_001494439.2;XP_003363034.1	48429000	88015000	38987000	71554000	83239000	41554000	65322000	55580000	63040000	71541000	0	71878000	60328000	59322000	0	54113000	75714000	73503000				8	8	8	22.6	22.6	22.6	44.76	0	51.477		51	XP_001494439.2;XP_003363034.1
1855400000	leucine--tRNA ligase, cytoplasmic isoform X1;leucine--tRNA ligase, cytoplasmic isoform X2	LARS1	XP_001503963.1;XP_014586081.1	69422000	75171000	79036000	36272000	35468000	87525000	50031000	65394000	46628000	116210000	45174000	118410000	29702000	34885000	51341000	37517000	70900000	33892000				17	17	17	16.3	16.3	16.3	134.57	0	82.129		118	XP_001503963.1;XP_014586081.1
1849900000	lysine--tRNA ligase isoform X2;lysine--tRNA ligase isoform X1	KARS1	XP_001501628.1;XP_003364686.1	71500000	107370000	126540000	80365000	79147000	117370000	76124000	49391000	103100000	65791000	0	62904000	0	0	69831000	67924000	62877000	0				13	13	13	23.8	23.8	23.8	68.082	0	53.718		94	XP_001501628.1;XP_003364686.1
1844000000	syntaxin-7 isoform X3;syntaxin-7 isoform X1;syntaxin-7 isoform X2	STX7	XP_023506872.1;XP_023506871.1;XP_014590470.1	0	48253000	44334000	50281000	83651000	55705000	71858000	0	55769000	57906000	100740000	69072000	0	81019000	0	58472000	73269000	79149000				6	6	6	30.8	30.8	30.8	28.731	0	116.22		47	XP_023506872.1;XP_023506871.1;XP_014590470.1
1840000000	glutamine synthetase;glutamine synthetase	GLUL	XP_023496445.1;XP_001489285.4	114680000	0	76367000	79435000	81705000	113270000	70952000	0	0	73787000	50874000	100280000	0	71914000	89501000	69436000	0	53821000				8	8	8	26.3	26.3	26.3	42.061	0	123.99		52	XP_023496445.1;XP_001489285.4
1832600000	NADH dehydrogenase;NADH dehydrogenase	NDUFS3	XP_023509782.1;XP_001491322.2	0	0	64991000	60277000	45346000	41227000	64375000	51896000	55094000	62746000	54432000	70990000	98934000	65212000	63276000	47792000	50344000	53014000				11	11	11	44	44	44	28.578	0	51.467		78	XP_023509782.1;XP_001491322.2
1832500000	very long-chain specific acyl-CoA dehydrogenase, mitochondrial isoform X7;very long-chain specific acyl-CoA dehydrogenase, mitochondrial isoform X6;very long-chain specific acyl-CoA dehydrogenase, mitochondrial isoform X4;very long-chain specific acyl-C	ACADVL	XP_001504812.1;XP_001504811.1;XP_014583923.1;XP_014583921.1;XP_023509172.1;XP_023509171.1;XP_023509170.1	61371000	0	38561000	34811000	35204000	59250000	29182000	47814000	48308000	48988000	55664000	86686000	76280000	60374000	54405000	60074000	63816000	83948000				10	10	10	24	24	24	67.863	0	47.18		58	XP_001504812.1;XP_001504811.1;XP_014583923.1;XP_014583921.1;XP_023509172.1;XP_023509171.1;XP_023509170.1
1814400000	phosphoserine aminotransferase isoform X1;phosphoserine aminotransferase isoform X2	PSAT1	XP_001496412.2;XP_023482934.1	100770000	54423000	82830000	70571000	125290000	108380000	39100000	0	0	53245000	110610000	54717000	0	57386000	0	0	0	74617000				11	11	11	30.8	30.8	30.8	40.376	0	37.724		47	XP_001496412.2;XP_023482934.1
1800800000	mucin-4 isoform X1;mucin-4 isoform X2	MUC4	XP_023479343.1;XP_023479344.1	0	0	63585000	93381000	95139000	0	0	0	93971000	91109000	0	0	57533000	95930000	66623000	230120000	122080000	0				6	6	6	5.4	5.4	5.4	167.6	0	63.553		70	XP_023479343.1;XP_023479344.1
1795300000	mitochondrial carrier homolog 2 isoform X2;mitochondrial carrier homolog 2 isoform X3;mitochondrial carrier homolog 2 isoform X1	MTCH2	XP_001492596.2;XP_005598167.2;XP_014584943.2	0	62328000	70928000	56116000	57933000	58694000	57190000	59363000	52309000	56364000	81298000	76115000	42950000	53004000	49490000	49520000	35263000	41480000				9	9	9	35	35	35	33.424	0	84.431		63	XP_001492596.2;XP_005598167.2;XP_014584943.2
1794600000	tetratricopeptide repeat protein 38 isoform X1;tetratricopeptide repeat protein 38 isoform X1;tetratricopeptide repeat protein 38 isoform X1;tetratricopeptide repeat protein 38 isoform X1;tetratricopeptide repeat protein 38 isoform X2	TTC38	XP_023487479.1;XP_023487478.1;XP_023487477.1;XP_001488681.2;XP_023487480.1	50906000	53619000	76315000	0	0	39193000	55052000	39420000	41880000	64425000	88633000	91235000	0	88673000	30514000	50749000	46281000	151250000				8	8	8	19.8	19.8	19.8	52.5	0	30.244		68	XP_023487479.1;XP_023487478.1;XP_023487477.1;XP_001488681.2;XP_023487480.1
1787300000	histone-binding protein RBBP4 isoform X2;histone-binding protein RBBP4 isoform X3;histone-binding protein RBBP4 isoform X1	RBBP4	XP_023490009.1;XP_023490015.1;XP_023490002.1	98858000	75453000	80603000	62409000	71187000	79324000	55697000	0	47892000	68202000	67824000	67018000	43737000	46976000	44532000	43783000	49103000	59488000				7	7	3	19.8	19.8	12.7	47.655	0	121.41		53	XP_023490009.1;XP_023490015.1;XP_023490002.1
1780300000	actin-related protein 2/3 complex subunit 3	ARPC3	NP_001296199.1	0	112110000	52774000	61229000	0	33866000	77247000	0	73027000	60832000	48409000	56861000	78748000	47780000	54614000	94362000	0	0				4	4	4	23.6	23.6	23.6	20.546	0	13.333		54	NP_001296199.1
1775500000	eukaryotic translation initiation factor 2 subunit 3	EIF2S3	XP_001494251.1	95025000	103700000	106580000	63989000	0	118000000	70198000	71497000	0	58016000	99450000	47438000	75387000	0	66567000	61870000	66057000	0				11	11	11	30.9	30.9	30.9	51.107	0	110.97		56	XP_001494251.1;XP_023495105.1
1774600000	UDP-N-acetylhexosamine pyrophosphorylase-like protein 1 isoform X1;UDP-N-acetylhexosamine pyrophosphorylase-like protein 1 isoform X2	UAP1L1	XP_023485198.1;XP_023485199.1	0	42250000	0	42417000	44611000	66914000	46503000	56932000	40245000	100280000	71334000	116180000	56759000	40607000	39339000	44339000	48947000	39302000				12	12	11	32.5	32.5	30	56.097	0	55.431		61	XP_023485198.1;XP_023485199.1
1760200000	glutathione S-transferase P;glutathione S-transferase P	LOC100053249	XP_001498156.1;XP_005598404.1	0	0	0	0	0	0	120580000	0	0	92948000	0	89866000	97462000	0	84578000	99647000	0	63779000				4	4	4	28.6	28.6	28.6	23.443	0	11.504		33	XP_001498156.1;XP_005598404.1
1748500000	eukaryotic translation initiation factor 5A-1;eukaryotic translation initiation factor 5A-1;eukaryotic translation initiation factor 5A-1	EIF5A	XP_023509213.1;XP_023509212.1;XP_023509211.1	33240000	80150000	66935000	59258000	73309000	43038000	69766000	49932000	62449000	58205000	45759000	73924000	61523000	62761000	0	49284000	53534000	63940000				5	5	5	31.2	31.2	31.2	16.832	0	29.104		78	XP_023509213.1;XP_023509212.1;XP_023509211.1;XP_023479072.1
1737500000	succinate dehydrogenase	SDHB	NP_001157295.1	0	44116000	0	50313000	44925000	25550000	59736000	68190000	0	58356000	0	68810000	102660000	74184000	57530000	68693000	49662000	0				6	6	6	19.6	19.6	19.6	31.496	0	39.595		53	NP_001157295.1
1731800000	UV excision repair protein RAD23 homolog B;UV excision repair protein RAD23 homolog B;UV excision repair protein RAD23 homolog B-like	LOC111772206	XP_023490943.1;XP_023485612.1;XP_023485610.1	84891000	0	76691000	67543000	112790000	0	68806000	65804000	64986000	82984000	70619000	63917000	0	69984000	0	85995000	0	0				7	7	5	20.1	20.1	15.9	43.108	0	103.64		62	XP_023490943.1;XP_023485612.1;XP_023485610.1
1725500000	lysosomal alpha-mannosidase isoform X2;lysosomal alpha-mannosidase isoform X1	MAN2B1	XP_023501094.1;XP_023501093.1	52734000	67476000	79155000	42381000	63689000	35044000	52219000	42070000	43706000	42482000	81536000	53877000	57155000	0	0	55991000	48797000	110890000				14	14	14	16.7	16.7	16.7	113.26	0	87.575		57	XP_023501094.1;XP_023501093.1
1724900000	clathrin interactor 1 isoform X2;clathrin interactor 1 isoform X1	CLINT1	XP_023473082.1;XP_023473081.1	0	0	64623000	65058000	72598000	84299000	59297000	75399000	71330000	60676000	64392000	56034000	0	60737000	93518000	57647000	0	0				9	9	9	18.7	18.7	18.7	68.368	0	184.28		58	XP_023473082.1;XP_023473081.1
1724600000	transportin-1 isoform X2;transportin-1 isoform X2;transportin-1 isoform X2;transportin-1 isoform X1;transportin-1 isoform X3	TNPO1	XP_023473984.1;XP_023473983.1;XP_023473982.1;XP_023473981.1;XP_023473985.1	78013000	84918000	50275000	61723000	67953000	71279000	72195000	67253000	76982000	59307000	0	70555000	54400000	0	64945000	0	66873000	53179000				8	8	8	10.9	10.9	10.9	101.31	0	39.367		52	XP_023473984.1;XP_023473983.1;XP_023473982.1;XP_023473981.1;XP_023473985.1;XP_014596938.1;XP_005611913.1;XP_001504938.3
1715900000	eukaryotic translation initiation factor 3 subunit M	EIF3M	XP_023501984.1	20400000	53984000	0	65708000	44910000	0	65301000	63427000	59582000	59281000	29086000	47098000	69564000	78549000	65926000	67104000	57307000	65486000				8	8	8	27	27	27	42.502	0	68.879		79	XP_023501984.1
1709100000	solute carrier family 2, facilitated glucose transporter member 1;solute carrier family 2, facilitated glucose transporter member 1 isoform X1	SLC2A1	NP_001157443.1;XP_005607060.1	0	0	60806000	0	0	55993000	57228000	57471000	39818000	52967000	151540000	78965000	49765000	44873000	35286000	85383000	0	67479000				5	5	5	10.8	10.8	10.8	54.03	0	48.362		47	NP_001157443.1;XP_005607060.1
1705100000	coatomer subunit zeta-1 isoform X2;coatomer subunit zeta-1 isoform X1	COPZ1	XP_001504619.1;XP_023499485.1	49786000	77940000	50850000	38067000	40150000	46722000	47560000	44897000	53080000	63782000	41376000	67169000	50044000	59155000	67536000	46931000	49239000	40896000				4	4	4	35	35	35	20.198	0	27.483		75	XP_001504619.1;XP_023499485.1
1702700000	dynamin-1-like protein isoform X4;dynamin-1-like protein isoform X3;dynamin-1-like protein isoform X2;dynamin-1-like protein isoform X1;dynamin-1-like protein isoform X6;dynamin-1-like protein isoform X5	DNM1L	XP_023499113.1;XP_023499112.1;XP_023499111.1;XP_023499110.1;XP_023499115.1;XP_023499114.1	0	0	66359000	43647000	46647000	42914000	59088000	49808000	55615000	58250000	40536000	90472000	76529000	57557000	49512000	55555000	45258000	47614000				18	18	18	35.2	35.2	35.2	78.084	0	315.28		96	XP_023499113.1;XP_023499112.1;XP_023499111.1;XP_023499110.1;XP_023499115.1;XP_023499114.1
1701400000	adenylosuccinate synthetase isozyme 2 isoform X2;adenylosuccinate synthetase isozyme 2 isoform X1;adenylosuccinate synthetase isozyme 2 isoform X3	ADSS2	XP_023488300.1;XP_023488299.1;XP_023488301.1	0	48780000	42235000	53783000	63037000	61915000	64351000	61961000	48466000	44280000	0	57643000	60469000	65784000	61601000	63006000	0	73403000				6	6	6	14.8	14.8	14.8	51.058	0	37.529		59	XP_023488300.1;XP_023488299.1;XP_023488301.1
1697900000	apolipoprotein E;apolipoprotein E	APOE	XP_023505644.1;XP_005614820.3	0	0	0	0	0	0	0	0	0	149590000	0	88675000	0	167860000	0	395650000	0	0				8	8	8	24.5	24.5	24.5	34.973	0	68.257		29	XP_023505644.1;XP_005614820.3
1697800000	alpha-galactosidase A isoform X1;alpha-galactosidase A isoform X2	GLA	XP_001492699.3;XP_023490110.1	0	40287000	61388000	60835000	78886000	39779000	94748000	35836000	42639000	57262000	76209000	53946000	63178000	49605000	36032000	37400000	40350000	109590000				9	9	9	24.2	24.2	24.2	47.871	0	34.72		79	XP_001492699.3;XP_023490110.1
1687600000	adipocyte enhancer-binding protein 1 isoform X2;adipocyte enhancer-binding protein 1 isoform X1	AEBP1	XP_023494751.1;XP_023494750.1	0	214350000	146770000	138760000	0	66732000	118840000	0	122800000	0	0	0	0	0	0	136160000	0	0				7	7	7	7.7	7.7	7.7	126.84	0	52.907		33	XP_023494751.1;XP_023494750.1;XP_023493433.1;XP_014588839.2
1687600000	retinoic acid receptor responder protein 1-like isoform X3;retinoic acid receptor responder protein 1-like isoform X2;retinoic acid receptor responder protein 1-like isoform X1	LOC111771987	XP_023490651.1;XP_023490650.1;XP_023490649.1	0	96043000	131600000	107780000	100870000	0	105530000	0	107440000	0	0	0	36466000	52107000	43464000	146310000	0	0				3	3	3	16.8	16.8	16.8	19.746	0	16.368		26	XP_023490651.1;XP_023490650.1;XP_023490649.1
1681000000	spermidine synthase	SRM	XP_001490409.2	107590000	99404000	59834000	78714000	113940000	99152000	84859000	58804000	0	0	0	75413000	0	46404000	80114000	47298000	0	35544000				7	7	7	28.1	28.1	28.1	33.926	0	74.958		48	XP_001490409.2
1680600000	GMP synthase;GMP synthase;GMP synthase	GMPS	XP_023476940.1;XP_023476942.1;XP_023476941.1	57808000	38803000	92336000	57485000	90325000	90102000	62648000	39320000	62683000	64505000	61525000	93083000	41675000	0	43799000	54975000	42281000	31693000				14	14	14	23.5	23.5	23.5	76.638	0	55.5		89	XP_023476940.1;XP_023476942.1;XP_023476941.1
1672300000	V-type proton ATPase subunit E 1	ATP6V1E1	XP_001489754.1	0	85698000	0	0	0	0	61875000	71551000	0	65855000	97642000	94228000	0	75907000	65445000	55066000	0	0				6	6	6	18.6	18.6	18.6	26.143	0	22.082		44	XP_001489754.1
1660600000	DNA replication licensing factor MCM7 isoform X1;DNA replication licensing factor MCM7 isoform X2;DNA replication licensing factor MCM7 isoform X2	MCM7	XP_001505097.1;XP_005598672.1;XP_005598671.1	0	44232000	51592000	62028000	65918000	47209000	60885000	47920000	67570000	69803000	48410000	68468000	54214000	56702000	66228000	44190000	60096000	0				17	17	17	29.6	29.6	29.6	81.418	0	41.251		112	XP_001505097.1;XP_005598672.1;XP_005598671.1
1658200000	caprin-1 isoform X3;caprin-1 isoform X2;caprin-1 isoform X1	CAPRIN1	XP_023509626.1;XP_014584826.1;XP_023509625.1	124180000	84173000	0	0	60576000	164880000	89125000	0	77748000	54784000	0	0	108710000	0	75573000	51753000	68468000	0				6	6	6	10.2	10.2	10.2	70.008	0	19.096		37	XP_023509626.1;XP_014584826.1;XP_023509625.1
1653700000	rootletin isoform X3;rootletin isoform X2;rootletin isoform X2;rootletin isoform X2;rootletin isoform X1	CROCC	XP_023491428.1;XP_023491427.1;XP_023491426.1;XP_023491425.1;XP_023491424.1	0	0	0	0	0	0	0	0	0	0	0	0	0	0	0	0	0	57430000				1	1	1	0.4	0.4	0.4	216.4	0	7.2127		17	XP_023491428.1;XP_023491427.1;XP_023491426.1;XP_023491425.1;XP_023491424.1
1647600000	translocon-associated protein subunit delta	SSR4	XP_001493399.3	0	61425000	0	0	0	0	48896000	53732000	47617000	68599000	0	69631000	65384000	57081000	79844000	50814000	54363000	74968000				4	4	4	23.7	23.7	23.7	18.913	0	35.046		71	XP_001493399.3
1646100000	cytochrome b-c1 complex subunit 8	LOC111767815	XP_023473474.1	0	0	0	65198000	0	0	69034000	72192000	65339000	68623000	0	67904000	87490000	83767000	76856000	55195000	62703000	55830000				4	4	4	46.3	46.3	46.3	9.7141	0	34.921		52	XP_023473474.1
1646000000	plastin-2	LCP1	XP_023477366.1	0	0	30455000	30562000	0	0	50979000	37358000	52718000	51810000	77377000	80322000	68607000	77713000	30911000	34757000	45144000	113790000				12	12	9	24.1	24.1	19.1	70.219	0	98.341		87	XP_023477366.1
1645500000	60S ribosomal protein L35a isoform X1;60S ribosomal protein L35a	RPL35A	XP_005601815.1;NP_001157352.1	0	0	0	0	0	0	0	0	0	0	0	38216000	0	0	0	0	0	59941000				3	3	3	23.6	23.6	23.6	12.538	0	7.2019		23	XP_005601815.1;NP_001157352.1
1642700000	peroxiredoxin-6	PRDX6	XP_001496882.1	111820000	73890000	103120000	75887000	105290000	0	60671000	38490000	0	45594000	0	76445000	50817000	48439000	52477000	65172000	0	65533000				11	11	11	40.6	40.6	40.6	25.011	0	86.818		68	XP_001496882.1
1641700000	L-xylulose reductase isoform X2;L-xylulose reductase isoform X1	DCXR	XP_023507513.1;XP_023507512.1	56410000	0	43988000	0	0	50719000	90513000	62813000	73489000	51305000	0	82822000	66708000	0	62672000	57906000	67132000	0				5	5	5	30.3	30.3	30.3	25.743	0	137.04		42	XP_023507513.1;XP_023507512.1
1635600000	sushi domain-containing protein 2 isoform X1;sushi domain-containing protein 2 isoform X2	SUSD2	XP_023502485.1;XP_023502486.1	80113000	0	52354000	45463000	0	0	0	0	56698000	79362000	0	67025000	65245000	70125000	60588000	44945000	57591000	61167000				6	6	6	10.2	10.2	10.2	90.442	0	65.779		56	XP_023502485.1;XP_023502486.1
1626200000	phosphomannomutase 2	PMM2	XP_001492938.1	66588000	38703000	32665000	47493000	50383000	64422000	64923000	50212000	54432000	47272000	55396000	60422000	72913000	67795000	60305000	46185000	63411000	74596000				8	8	8	32.7	32.7	32.7	27.882	0	28.116		66	XP_001492938.1;XP_023487494.1;XP_023487492.1;XP_023487491.1;XP_001502596.1;XP_023487490.1;XP_023487489.1;XP_023487488.1;XP_023487487.1;XP_023487486.1
1620000000	sialidase-1	NEU1	XP_001491874.2	0	0	0	126580000	0	0	60505000	0	84227000	45934000	0	0	64262000	0	52063000	123610000	161180000	0				7	7	7	21.4	21.4	21.4	45.442	0	30.951		51	XP_001491874.2
1593400000	kynurenine--oxoglutarate transaminase 3 isoform X3;kynurenine--oxoglutarate transaminase 3 isoform X3;kynurenine--oxoglutarate transaminase 3 isoform X3;kynurenine--oxoglutarate transaminase 3 isoform X2;kynurenine--oxoglutarate transaminase 3 isoform	KYAT3	XP_023497481.1;XP_023497480.1;XP_023497478.1;XP_023497477.1;XP_001495209.2	113710000	100060000	72792000	0	99072000	93992000	84013000	0	0	47712000	88236000	71242000	0	0	0	0	0	0				6	6	6	17.1	17.1	17.1	47.755	0	38.117		40	XP_023497481.1;XP_023497480.1;XP_023497478.1;XP_023497477.1;XP_001495209.2
1581700000	3-beta-hydroxysteroid-Delta(8),Delta(7)-isomerase;3-beta-hydroxysteroid-Delta(8),Delta(7)-isomerase;3-beta-hydroxysteroid-Delta(8),Delta(7)-isomerase;3-beta-hydroxysteroid-Delta(8),Delta(7)-isomerase;3-beta-hydroxysteroid-Delta(8),Delta(7)-isomerase	EBP	XP_023489061.1;XP_014584321.1;XP_005614170.1;XP_005614167.1;XP_001493709.1	48927000	52074000	87586000	0	50628000	0	56842000	69744000	0	47074000	0	81701000	50568000	0	54266000	56562000	44823000	0				2	2	2	10.9	10.9	10.9	26.361	0	75		38	XP_023489061.1;XP_014584321.1;XP_005614170.1;XP_005614167.1;XP_001493709.1
1574400000	3-ketoacyl-CoA thiolase, peroxisomal	ACAA1	XP_001488609.1	0	42319000	24077000	0	32042000	32761000	46520000	49068000	50439000	55023000	36442000	65467000	81611000	62212000	50598000	54468000	44153000	84281000				6	6	6	22.3	22.3	22.3	44.499	0	39.621		80	XP_001488609.1
1572000000	proteasome subunit beta type-3	PSMB3	XP_001501618.2	69854000	0	39024000	50678000	0	52815000	44175000	40606000	43288000	44506000	50764000	68702000	73766000	65659000	46570000	51890000	42122000	83423000				5	5	5	25.4	25.4	25.4	22.958	0	37.283		52	XP_001501618.2
1571600000	granulins isoform X1;granulins isoform X2	GRN	XP_001489791.1;XP_005597388.1	0	0	42041000	0	0	0	68612000	0	95736000	84776000	0	0	0	0	0	112010000	160780000	0				4	4	4	10.2	10.2	10.2	62.616	0	21.935		26	XP_001489791.1;XP_005597388.1
1565200000	inhibin beta A chain isoform X1;inhibin beta A chain precursor	INHBA	XP_023494497.1;NP_001075378.1	0	75008000	169870000	88492000	100350000	0	0	0	66129000	0	58322000	0	0	0	0	137370000	183700000	0				6	6	6	9.2	9.2	9.2	47.709	0	16.859		30	XP_023494497.1;NP_001075378.1
1553200000	thioredoxin-dependent peroxide reductase, mitochondrial	PRDX3	XP_001493666.1	0	30417000	26482000	43622000	41570000	16511000	50127000	55988000	60515000	58976000	36174000	73043000	62289000	56317000	55141000	55044000	37755000	65629000				4	4	4	17.6	17.6	17.6	28.031	0	17.533		57	XP_001493666.1
1549100000	proteasomal ubiquitin receptor ADRM1 isoform X8;proteasomal ubiquitin receptor ADRM1 isoform X8;proteasomal ubiquitin receptor ADRM1 isoform X8;proteasomal ubiquitin receptor ADRM1 isoform X5;proteasomal ubiquitin receptor ADRM1 isoform X4;proteasomal	OSBPL2	XP_023482649.1;XP_023482648.1;XP_023482647.1;XP_023482644.1;XP_023482642.1;XP_023482641.1;XP_023482640.1;XP_023482639.1	74383000	49216000	62666000	0	65810000	78285000	59383000	57646000	57503000	43753000	55006000	71402000	0	0	0	33830000	45295000	56662000				2	2	2	7.6	7.6	7.6	42.069	0	92.927		42	XP_023482649.1;XP_023482648.1;XP_023482647.1;XP_023482644.1;XP_023482642.1;XP_023482641.1;XP_023482640.1;XP_023482639.1
1548500000	eukaryotic translation initiation factor 3 subunit G	EIF3G	XP_023501223.1	68819000	0	62281000	60310000	73641000	84455000	76716000	50700000	87870000	47167000	0	45482000	69510000	71606000	82098000	0	0	0				10	10	10	32.2	32.2	32.2	35.611	0	28.438		64	XP_023501223.1
1539400000	proteasome subunit beta type-2	PSMB2	XP_001503726.1	88336000	0	0	53816000	0	0	59290000	60578000	58953000	65203000	0	66118000	45888000	70848000	69486000	62265000	58529000	0				9	9	9	39.3	39.3	39.3	22.829	0	21.665		47	XP_001503726.1
1537000000	mannose-1-phosphate guanyltransferase beta	GMPPB	XP_023476199.1	99169000	54751000	62246000	0	77088000	103610000	56676000	47456000	0	47299000	69162000	70652000	0	0	50082000	54761000	47483000	57549000				6	6	6	21.4	21.4	21.4	39.712	0	21.152		53	XP_023476199.1
1522800000	reticulon-3 isoform X2;reticulon-3 isoform X1	RTN3	XP_023510032.1;XP_023510031.1	48779000	76883000	65589000	0	0	59731000	0	0	0	0	76778000	98182000	55316000	0	0	84991000	0	112190000				2	2	2	21.5	21.5	21.5	25.358	0	42.429		35	XP_023510032.1;XP_023510031.1
1520800000	acidic leucine-rich nuclear phosphoprotein 32 family member B	ANP32B	XP_023485491.1	0	0	68304000	92795000	0	0	45058000	0	93451000	86619000	0	62295000	83757000	88286000	0	0	0	0				7	7	4	26.3	26.3	20.5	29.602	0	77.265		53	XP_023485491.1
1503200000	26S proteasome non-ATPase regulatory subunit 7	PSMD7	XP_023492995.1	0	0	0	65372000	0	0	64623000	0	77578000	55223000	73446000	65123000	67033000	64978000	51738000	70195000	0	48941000				7	7	7	28.7	28.7	28.7	37.025	0	18.872		26	XP_023492995.1
1497500000	eukaryotic translation initiation factor 3 subunit F	EIF3F	XP_023501734.1	0	0	66893000	56153000	66859000	47464000	0	48123000	55563000	35621000	34831000	48511000	69319000	49831000	50509000	39493000	64687000	56610000				3	3	3	12.7	12.7	12.7	38.516	0	96.666		47	XP_023501734.1
1495000000	26S proteasome non-ATPase regulatory subunit 14 isoform X2;26S proteasome non-ATPase regulatory subunit 14 isoform X1	PSMD14	XP_001493670.1;XP_014587993.1	0	51987000	71280000	59960000	80970000	91837000	42909000	44737000	48511000	45668000	0	55910000	45828000	0	35698000	46864000	47254000	0				2	2	2	6.5	6.5	6.5	34.577	0.00061087	5.6142		33	XP_001493670.1;XP_014587993.1
1491500000	ferritin light chain isoform X1;ferritin light chain	FTL	XP_023505138.1;NP_001108012.1	19829000	0	36895000	40245000	0	22764000	62715000	55345000	56045000	52397000	0	49495000	84756000	40825000	56479000	28531000	98207000	54007000				3	3	3	20	20	20	19.977	0	159.06		42	XP_023505138.1;NP_001108012.1;XP_023502862.1
1487700000	F-actin-capping protein subunit beta isoform X2;F-actin-capping protein subunit beta isoform X4;F-actin-capping protein subunit beta isoform X3;F-actin-capping protein subunit beta isoform X1;F-actin-capping protein subunit beta isoform X5	CAPZB	XP_001501800.3;XP_023491375.1;XP_023491374.1;XP_005607453.1;XP_023491376.1	62995000	61651000	80095000	0	0	63003000	52240000	67114000	55938000	53445000	61546000	63693000	0	0	0	64710000	46423000	0				6	6	6	21.3	21.3	21.3	33.788	0	33.048		43	XP_001501800.3;XP_023491375.1;XP_023491374.1;XP_005607453.1;XP_023491376.1
1484400000	annexin A11	ANXA11	XP_001504073.2	0	0	48938000	41070000	46417000	56057000	54909000	0	54669000	54918000	55505000	48057000	54947000	51401000	41749000	55369000	55024000	58369000				9	8	8	21.5	19.7	19.7	54.331	0	42.564		71	XP_001504073.2
1481800000	eukaryotic translation initiation factor 2 subunit 1;eukaryotic translation initiation factor 2 subunit 1	EIF2S1	XP_023483721.1;XP_001499818.1	122390000	128020000	101560000	98486000	49926000	146610000	78690000	87364000	0	0	87689000	0	0	0	0	66947000	0	0				6	6	6	17.5	17.5	17.5	36.138	0	18.303		35	XP_023483721.1;XP_001499818.1
1481600000	RNA-binding protein FUS isoform X2;RNA-binding protein FUS isoform X1	FUS	XP_005598800.1;XP_005598799.1	129540000	84073000	95442000	91820000	89445000	135480000	0	0	0	0	92216000	0	0	0	66679000	0	0	0				5	5	5	11	11	11	52.614	0	13.681		28	XP_005598800.1;XP_005598799.1;XP_014597286.1;XP_005597617.1
1479900000	core histone macro-H2A.1 isoform X4;core histone macro-H2A.1 isoform X3;core histone macro-H2A.1 isoform X2;core histone macro-H2A.1 isoform X1;core histone macro-H2A.1 isoform X1	MACROH2A1	XP_023473436.1;XP_023473435.1;XP_023473434.1;XP_023473432.1;XP_023473431.1	0	104410000	0	0	0	0	72959000	74424000	80300000	85100000	0	0	79671000	96866000	62004000	62688000	0	0				6	6	6	21.2	21.2	21.2	39.115	0	150.88		50	XP_023473436.1;XP_023473435.1;XP_023473434.1;XP_023473432.1;XP_023473431.1;XP_023499980.1;XP_005602490.2
1474300000	serine/threonine-protein phosphatase 2A catalytic subunit alpha isoform isoform X8;serine/threonine-protein phosphatase 2A catalytic subunit beta isoform;serine/threonine-protein phosphatase PP2A-2 catalytic subunit isoform X4;cyclin-dependent kinase-li	CDKL3	XP_023473455.1;XP_001493923.2;XP_023473452.1;XP_023473451.1;XP_023473450.1;XP_023473449.1	32941000	0	49352000	44555000	0	0	0	54893000	0	50611000	51586000	51284000	64886000	66523000	60567000	46204000	48472000	59922000				5	5	3	17.2	17.2	12.3	35.594	0	41.694		40	XP_023473455.1;XP_001493923.2;XP_023473452.1;XP_023473451.1;XP_023473450.1;XP_023473449.1
1471300000	26S proteasome regulatory subunit 6A	PSMC3	XP_014584940.1	0	0	34937000	42599000	42946000	0	50407000	54780000	57302000	56955000	44906000	59001000	47538000	55382000	52226000	50317000	48972000	57560000				8	8	8	24.8	24.8	24.8	47.352	0	88.1		83	XP_014584940.1
1458600000	AP-2 complex subunit alpha-1 isoform X2;AP-2 complex subunit alpha-1 isoform X1	AP2A1	XP_023505948.1;XP_023505947.1	0	56537000	0	54869000	0	0	46312000	61192000	41597000	46871000	51755000	52056000	53839000	48237000	0	48402000	0	52237000				17	10	10	21.3	13.4	13.4	105.4	0	52.425		47	XP_023505948.1;XP_023505947.1
1450700000	cytoplasmic dynein 1 heavy chain 1	DYNC1H1	XP_001491244.3	57125000	0	63368000	0	0	59075000	44014000	54774000	37234000	42660000	74840000	103520000	83388000	45964000	45939000	34213000	0	40354000				30	30	30	7.6	7.6	7.6	532.42	0	70.818		115	XP_001491244.3
1442700000	annexin A1	ANXA1	NP_001075336.1	65493000	253700000	176650000	117530000	227470000	0	162100000	0	0	0	90058000	0	0	0	0	0	0	0				11	11	11	38.7	38.7	38.7	38.737	0	68.045		53	NP_001075336.1
1442000000	ras-related C3 botulinum toxin substrate 1 isoform X3;ras-related C3 botulinum toxin substrate 1 isoform X1;ras-related C3 botulinum toxin substrate 3 isoform X2;ras-related C3 botulinum toxin substrate 2 isoform X2;ras-related C3 botulinum toxin subst	RAC1	XP_023511009.1;XP_023511007.1;XP_023507515.1;XP_001500843.1;XP_023511008.1;XP_023507514.1;XP_023507516.1;XP_023486876.1;XP_023486875.1	0	64004000	54040000	78592000	0	0	0	0	0	55895000	0	72003000	66011000	0	0	0	61656000	82915000				4	3	3	21.9	16.1	16.1	21.45	0	15.877		34	XP_023511009.1;XP_023511007.1;XP_023507515.1;XP_001500843.1;XP_023511008.1;XP_023507514.1;XP_023507516.1;XP_023486876.1;XP_023486875.1
1438100000	serine/arginine-rich splicing factor 2	SRSF2	XP_023507724.1	115370000	98063000	99924000	0	0	0	0	0	87570000	0	0	0	0	0	0	0	70335000	0				3	3	3	14	14	14	25.476	0	8.7064		20	XP_023507724.1
1436100000	sterol-4-alpha-carboxylate 3-dehydrogenase, decarboxylating isoform X2;sterol-4-alpha-carboxylate 3-dehydrogenase, decarboxylating isoform X2;sterol-4-alpha-carboxylate 3-dehydrogenase, decarboxylating isoform X1;sterol-4-alpha-carboxylate 3-dehydrogena	NSDHL	XP_014584749.1;XP_005614670.1;XP_005614669.1;XP_005614668.1;XP_001494843.1;XP_005614671.1	0	70012000	85872000	0	0	0	46093000	37968000	0	75184000	0	74745000	78147000	64363000	54399000	48709000	43116000	0				5	5	5	19.4	19.4	19.4	40.397	0	280.87		60	XP_014584749.1;XP_005614670.1;XP_005614669.1;XP_005614668.1;XP_001494843.1;XP_005614671.1
1434500000	inositol-3-phosphate synthase 1	ISYNA1	XP_023481262.1	0	0	0	0	0	0	0	0	55125000	55033000	0	102580000	51571000	61693000	42482000	46553000	28018000	122370000				8	8	8	16.5	16.5	16.5	64.651	0	52.37		57	XP_023481262.1
1432800000	cytochrome b-c1 complex subunit 9	LOC100630846	XP_003365507.1	0	0	0	54440000	0	0	60386000	48422000	65372000	52593000	0	61440000	87280000	60740000	49072000	56145000	46454000	57952000				3	3	3	50	50	50	7.4345	0	58.938		34	XP_003365507.1
1430000000	acidic leucine-rich nuclear phosphoprotein 32 family member A isoform X2;acidic leucine-rich nuclear phosphoprotein 32 family member A isoform X6;acidic leucine-rich nuclear phosphoprotein 32 family member A isoform X5;acidic leucine-rich nuclear phosph	ANP32A	XP_001495860.2;XP_005603027.1;XP_023510607.1;XP_005603028.1;XP_023510592.1;XP_023510577.1	0	0	0	75136000	0	0	0	0	68673000	68444000	0	0	69550000	76438000	0	0	49937000	84991000				7	4	4	27.7	21.7	21.7	28.603	0	32.875		44	XP_001495860.2;XP_005603027.1;XP_023510607.1;XP_005603028.1;XP_023510592.1;XP_023510577.1
1429300000	ras-related protein Rab-5C;ras-related protein Rab-5C	RAB5C	XP_023508284.1;XP_001495006.1	68978000	56634000	59027000	0	84656000	77352000	51656000	0	0	52912000	55997000	66689000	36842000	53855000	58196000	42696000	37734000	0				3	3	2	17.1	17.1	12	23.452	0	64.648		32	XP_023508284.1;XP_001495006.1;XP_001495368.1
1425300000	alpha-centractin isoform X1;alpha-centractin isoform X2	ACTR1A	XP_003363477.1;XP_023496043.1	0	54890000	42684000	0	52555000	24093000	55225000	52749000	0	62502000	39312000	73563000	53905000	0	57477000	56938000	53271000	31936000				7	7	7	27.1	27.1	27.1	42.613	0	38.74		61	XP_003363477.1;XP_023496043.1;XP_001491513.1;XP_005599867.1
1422500000	carbonic anhydrase 4	CA4	XP_001501182.1	0	0	0	0	0	0	0	59038000	48348000	93771000	0	96777000	95776000	151140000	0	0	0	0				8	8	8	26	26	26	35.458	0	110.52		29	XP_001501182.1
1421900000	V-type proton ATPase subunit H isoform X2;V-type proton ATPase subunit H isoform X1;V-type proton ATPase subunit H isoform X1;V-type proton ATPase subunit H isoform X1;V-type proton ATPase subunit H isoform X3	ATP6V1H	XP_005613224.1;XP_023504385.1;XP_005613223.1;XP_005613222.1;XP_023504386.1	61749000	46737000	0	0	51335000	55381000	0	73591000	42276000	62091000	88330000	62225000	0	49747000	71906000	56836000	0	49268000				8	8	8	20.4	20.4	20.4	54.18	0	134.86		58	XP_005613224.1;XP_023504385.1;XP_005613223.1;XP_005613222.1;XP_023504386.1
1419500000	vitelline membrane outer layer protein 1 homolog	VMO1	XP_001504803.1	0	87853000	212970000	119940000	279220000	0	0	0	0	43083000	0	0	0	0	0	0	132780000	0				4	4	4	36	36	36	21.528	0	323.31		30	XP_001504803.1
1411300000	DNA mismatch repair protein Msh2	MSH2	XP_001917820.3	80093000	62645000	64121000	0	73782000	87906000	0	52910000	0	62083000	78351000	60170000	0	0	75065000	0	0	0				15	15	15	18	18	18	104.88	0	41.757		77	XP_001917820.3
1410300000		-	CON__P15636	214200000	109210000	91501000	0	165200000	273170000	0	0	0	0	0	0	0	0	0	0	0	0			+	3	3	3	7.8	7.8	7.8	68.124	0	23.57		24	CON__P15636
1395000000	rho-related GTP-binding protein RhoC;rho-related GTP-binding protein RhoC	RHOC	XP_023497175.1;XP_001917277.2	0	0	0	81821000	0	0	0	65285000	0	72425000	0	0	0	68475000	77958000	80377000	69633000	0				5	5	1	24.9	24.9	6.2	22.006	0	14.074		31	XP_023497175.1;XP_001917277.2
1387800000	dnaJ homolog subfamily A member 1;dnaJ homolog subfamily A member 1	DNAJA1	XP_023483233.1;XP_001501807.1	0	65924000	56133000	75044000	0	64935000	52058000	60084000	62706000	45489000	0	51923000	69745000	0	0	60045000	0	0				3	3	3	8.6	8.6	8.6	44.868	0	16.699		39	XP_023483233.1;XP_001501807.1
1385700000	rab GDP dissociation inhibitor alpha	GDI1	XP_023489001.1	0	54821000	53457000	0	0	0	54034000	63031000	0	79514000	42741000	68158000	54332000	51352000	0	69005000	54681000	38024000				14	9	9	39.4	26.8	26.8	50.589	0	104.23		69	XP_023489001.1
1382400000	calpain-1 catalytic subunit;calpain-1 catalytic subunit	CAPN1	XP_023510168.1;XP_014585175.2	0	62316000	51947000	54793000	60201000	41226000	40355000	48654000	39245000	48393000	86902000	61581000	0	0	52593000	0	50049000	57646000				9	9	9	13.1	13.1	13.1	82.008	0	23.91		57	XP_023510168.1;XP_014585175.2
1379000000	quinone oxidoreductase	CRYZ	XP_005610549.2	60235000	43016000	51187000	39206000	38885000	46838000	38451000	0	44605000	50463000	66199000	54130000	41054000	40764000	51812000	39822000	0	54471000				8	8	8	26.7	26.7	26.7	35.058	0	18.674		68	XP_005610549.2
1374300000	proteasome subunit alpha type-3	PSMA3	NP_001270003.1	0	0	25863000	35470000	43388000	26476000	45103000	37541000	42010000	44753000	34265000	51196000	73699000	65899000	56918000	50735000	0	74380000				6	6	6	26.3	26.3	26.3	28.421	0	221.73		62	NP_001270003.1
1362200000	protein TFG isoform X4;protein TFG isoform X3;protein TFG isoform X2;protein TFG isoform X1;protein TFG isoform X1;protein TFG isoform X6;protein TFG isoform X5	TFG	XP_005602102.1;XP_005602101.1;XP_014588409.1;XP_014588408.1;XP_001503546.1;XP_023479673.1;XP_023479672.1	88678000	42539000	0	0	0	81924000	45467000	0	64019000	43512000	73197000	56130000	0	0	0	43810000	57841000	0				3	3	3	14.4	14.4	14.4	42.797	0	27.832		34	XP_005602102.1;XP_005602101.1;XP_014588409.1;XP_014588408.1;XP_001503546.1;XP_023479673.1;XP_023479672.1
1357700000	glutathione S-transferase A1 isoform X2;glutathione S-transferase A1 isoform X1;glutathione S-transferase A1 isoform X1;glutathione S-transferase A2;glutathione S-transferase A2;glutathione S-transferase A2;glutathione S-transferase A1 isoform X2;gl	LOC100271875	XP_023480854.1;XP_023480853.1;XP_003363772.2;XP_023480852.1;XP_023480850.1;XP_001503129.3;XP_001503123.2;XP_023480849.1;XP_023480858.1;XP_023480857.1	0	64432000	0	0	0	0	41550000	96011000	43691000	0	50604000	137300000	62404000	0	0	82656000	62588000	0				6	2	0	23.4	10.1	0	21.431	0	5.986		28	XP_023480854.1;XP_023480853.1;XP_003363772.2;XP_023480852.1;XP_023480850.1;XP_001503129.3;XP_001503123.2;XP_023480849.1;XP_023480858.1;XP_023480857.1
1355800000		-	CON__P13647	234580000	142370000	0	0	559590000	228120000	0	0	0	0	0	0	0	0	0	0	0	0			+	22	10	3	32	16.4	6.1	62.378	0	69.832		24	CON__P13647
1351500000	histone H2A.V;histone H2A.Z	H2AZ2	XP_023494789.1;XP_023493427.1	0	0	0	0	0	0	70236000	60571000	87130000	102060000	0	0	87225000	65960000	0	61209000	70037000	0				3	1	1	23.4	10.9	10.9	13.509	0.00058997	5.0353		24	XP_023494789.1;XP_023493427.1
1349900000	MAM domain-containing glycosylphosphatidylinositol anchor protein 2	MDGA2	XP_023480386.1	0	0	0	0	0	0	0	0	0	0	0	0	0	0	0	0	0	56195000				1	1	1	0.9	0.9	0.9	114.67	0.005698	2.5956		15	XP_023480386.1
1337700000	polymeric immunoglobulin receptor isoform X1;polymeric immunoglobulin receptor isoform X1;polymeric immunoglobulin receptor isoform X1;polymeric immunoglobulin receptor precursor	PIGR	XP_023496032.1;XP_014594899.2;XP_014594897.2;NP_001271468.1	0	39833000	107350000	61157000	819350000	0	28036000	0	0	10908000	25286000	0	0	0	0	0	0	0				11	11	11	18.5	18.5	18.5	83.004	0	58.697		33	XP_023496032.1;XP_014594899.2;XP_014594897.2;NP_001271468.1
1324600000	receptor expression-enhancing protein 5	REEP5	XP_023473629.1	0	0	0	0	0	0	0	45283000	47083000	61337000	0	65931000	58123000	89356000	59213000	0	0	146670000				6	6	6	22.8	22.8	22.8	21.363	0	58.946		30	XP_023473629.1
1322900000	catenin delta-1 isoform X7;catenin delta-1 isoform X6;catenin delta-1 isoform X5;catenin delta-1 isoform X4;catenin delta-1 isoform X3;catenin delta-1 isoform X2;catenin delta-1 isoform X1;catenin delta-1 isoform X1;catenin delta-1 isoform X1	CTNND1	XP_005598215.2;XP_023509850.1;XP_005598213.2;XP_005598212.2;XP_005598211.2;XP_001497241.5;XP_023509849.1;XP_014585009.2;XP_005598210.2	28044000	0	44839000	48605000	51320000	38828000	50118000	49963000	51668000	41135000	78047000	56485000	59706000	0	0	0	54304000	39943000				9	9	9	10.9	10.9	10.9	96.707	0	23.795		58	XP_005598215.2;XP_023509850.1;XP_005598213.2;XP_005598212.2;XP_005598211.2;XP_001497241.5;XP_023509849.1;XP_014585009.2;XP_005598210.2
1321500000	glutathione peroxidase 3 precursor	GPX3	NP_001108630.1	0	75375000	77097000	0	0	0	40184000	0	0	41270000	48666000	40421000	0	78582000	36895000	171940000	45506000	0				3	3	3	20.4	20.4	20.4	25.53	0	12.486		31	NP_001108630.1;NP_001159955.1
1321100000	ubiquitin carboxyl-terminal hydrolase isozyme L1;ubiquitin carboxyl-terminal hydrolase isozyme L1 isoform X1	UCHL1	NP_001075289.1;XP_023492611.1	0	0	0	0	0	0	64655000	55549000	0	64213000	82238000	68732000	0	67999000	0	79885000	0	59478000				6	6	6	25.1	25.1	25.1	24.918	0	73.926		33	NP_001075289.1;XP_023492611.1
1314800000	signal peptidase complex subunit 3	SPCS3	XP_023486318.1	30717000	51308000	45275000	0	46937000	0	50635000	45777000	0	48928000	0	54854000	0	64734000	63761000	51953000	50634000	57616000				3	3	3	17.8	17.8	17.8	20.313	0	14.891		52	XP_023486318.1
1302200000	leukotriene A-4 hydrolase isoform X1;leukotriene A-4 hydrolase isoform X2	LTA4H	XP_001494815.5;XP_005606584.3	0	0	58925000	0	0	0	54957000	47534000	0	65818000	62125000	83318000	0	42739000	54227000	0	0	64875000				11	11	11	21.4	21.4	21.4	69.208	0	27.736		42	XP_001494815.5;XP_005606584.3
1300500000	NADH dehydrogenase	NDUFS7	XP_001503839.3	0	0	57495000	0	0	0	51440000	48574000	45546000	49268000	58529000	56033000	39945000	55579000	65103000	0	0	0				3	3	3	23.6	23.6	23.6	23.722	0	19.733		46	XP_001503839.3
1298200000	ubiquitin-conjugating enzyme E2 L3 isoform X1;ubiquitin-conjugating enzyme E2 L3 isoform X2;ubiquitin-conjugating enzyme E2 L3 isoform X3	UBE2L3	XP_023502558.1;XP_023502559.1;XP_023502560.1	0	0	0	0	0	0	0	0	45933000	49237000	71165000	57352000	54294000	61909000	50584000	0	0	32859000				3	3	3	33.8	33.8	33.8	17.861	0	11.096		39	XP_023502558.1;XP_023502559.1;XP_023502560.1;XP_001490109.2
1289100000	NADH dehydrogenase	NDUFB9	XP_001498182.1	0	0	0	0	0	0	0	56213000	0	47778000	0	67614000	52608000	0	0	0	0	50975000				4	4	4	35.2	35.2	35.2	21.88	0	74.275		36	XP_001498182.1
1281500000	RNA-binding protein 47 isoform X2;RNA-binding protein 47 isoform X1;RNA-binding protein 47 isoform X1;RNA-binding protein 47 isoform X1;RNA-binding protein 47 isoform X1;RNA-binding protein 47 isoform X1;RNA-binding protein 47 isoform X1;RNA-binding	RBM47	XP_023493968.1;XP_023493967.1;XP_023493966.1;XP_023493965.1;XP_023493964.1;XP_023493963.1;XP_023493961.1;XP_023493960.1;XP_023493959.1	45259000	41219000	54081000	46186000	0	53435000	43199000	40833000	38443000	49208000	40661000	42266000	37668000	33212000	40038000	47147000	44085000	0				7	7	7	18	18	18	63.887	0	42.882		74	XP_023493968.1;XP_023493967.1;XP_023493966.1;XP_023493965.1;XP_023493964.1;XP_023493963.1;XP_023493961.1;XP_023493960.1;XP_023493959.1
1280700000	glycerol-3-phosphate phosphatase	PGP	XP_023472328.1	0	48043000	0	0	0	46442000	51765000	50874000	51785000	59241000	0	74304000	62030000	54477000	53083000	49078000	0	49543000				9	9	9	33.3	33.3	33.3	34.113	0	29.932		62	XP_023472328.1
1270900000	serine/arginine-rich splicing factor 1	SRSF1	NP_001182477.1	64408000	36026000	53330000	50294000	0	62889000	43146000	46733000	46266000	63268000	32595000	0	44764000	54444000	0	43337000	48303000	0				11	11	10	46	46	43.1	27.744	0	77.006		66	NP_001182477.1
1269500000	cytochrome c oxidase subunit 6B1	COX6B1	XP_001492435.1	0	0	29887000	0	0	0	0	54975000	0	40208000	0	58098000	67260000	56145000	49868000	0	40799000	144790000				7	7	7	74.4	74.4	74.4	10.142	0	51.373		44	XP_001492435.1
1259500000	7-dehydrocholesterol reductase;7-dehydrocholesterol reductase	DHCR7	XP_023510426.1;XP_023510425.1	134450000	101930000	121200000	0	139130000	84605000	0	0	0	73965000	120380000	0	105420000	0	0	0	0	0				5	5	5	14.3	14.3	14.3	54.583	0	265.68		33	XP_023510426.1;XP_023510425.1
1256000000	enoyl-CoA hydratase, mitochondrial	ECHS1	XP_023492168.1	0	43616000	32195000	0	0	0	27967000	41343000	25390000	47507000	62051000	50868000	32584000	62490000	54646000	53076000	57887000	59334000				6	6	6	27.2	27.2	27.2	31.434	0	50.774		74	XP_023492168.1
1255000000	26S proteasome non-ATPase regulatory subunit 8	PSMD8	XP_023505423.1	0	68479000	55050000	0	0	49103000	0	56858000	47570000	43092000	53551000	55622000	44819000	45538000	0	53992000	51677000	0				6	6	6	16.2	16.2	16.2	39.484	0	12.048		45	XP_023505423.1
1248900000	60S ribosomal protein L36a	RPL36A	XP_001492679.3	0	0	0	0	0	0	0	0	0	0	0	0	0	0	0	60659000	0	0				3	3	2	14.8	14.8	9.2	16.354	0	9.3851		20	XP_001492679.3
1248700000	dolichyl-diphosphooligosaccharide--protein glycosyltransferase subunit DAD1	DAD1	XP_001500228.1	45692000	0	43805000	37660000	44304000	0	37282000	44237000	32970000	33691000	59782000	41321000	37721000	34056000	32787000	40238000	36174000	72475000				3	3	3	28.3	28.3	28.3	12.497	0	22.392		39	XP_001500228.1
1239200000	vinculin isoform X4;vinculin isoform X3;vinculin isoform X2;vinculin isoform X1	VCL	XP_014588513.2;XP_014588512.2;XP_014588511.2;XP_014588510.2	42969000	0	38501000	0	0	43351000	37182000	45063000	35717000	36674000	50731000	42150000	51775000	56568000	44732000	38621000	40713000	51887000				10	10	10	13.3	13.3	13.3	116.72	0	55.603		66	XP_014588513.2;XP_014588512.2;XP_014588511.2;XP_014588510.2
1234200000	activated RNA polymerase II transcriptional coactivator p15;activated RNA polymerase II transcriptional coactivator p15	SUB1	XP_023481560.1;XP_023481559.1	0	0	0	53510000	0	0	44531000	78075000	0	0	0	35765000	0	41050000	59438000	29714000	0	0				4	4	4	33.9	33.9	33.9	14.395	0	159.75		35	XP_023481560.1;XP_023481559.1
1229100000	placenta-expressed transcript 1 protein	PLET1	XP_023500578.1	0	0	0	0	0	0	0	0	0	0	0	0	0	0	0	0	0	361200000				2	2	2	7.1	7.1	7.1	26.399	0	15.627		8	XP_023500578.1
1226900000	talin-1 isoform X4;talin-1 isoform X3;talin-1 isoform X2;talin-1 isoform X1	TLN1	XP_023485419.1;XP_005605656.2;XP_014591380.2;XP_014591379.2	56336000	39772000	32806000	47069000	0	46850000	34183000	39470000	33446000	76060000	0	55862000	11876000	42514000	39211000	43612000	48465000	0				17	17	15	12.5	12.5	11.7	269.87	0	106.45		86	XP_023485419.1;XP_005605656.2;XP_014591380.2;XP_014591379.2
1223300000	isoleucine--tRNA ligase, cytoplasmic isoform X2;isoleucine--tRNA ligase, cytoplasmic isoform X1	IARS1	XP_001491171.2;XP_023483388.1	45763000	61593000	62338000	0	42370000	51633000	50871000	44474000	40726000	43371000	41566000	37349000	0	34506000	48830000	0	40436000	0				16	16	16	14	14	14	144.54	0	63.787		73	XP_001491171.2;XP_023483388.1
1220700000	DNA replication licensing factor MCM2	MCM2	XP_001488830.2	62796000	97910000	77941000	0	119490000	98389000	0	70466000	56990000	66668000	63988000	54854000	0	0	0	51247000	0	0				14	14	14	16.9	16.9	16.9	101.88	0	42.42		83	XP_001488830.2
1214700000	cellular nucleic acid-binding protein isoform X4;cellular nucleic acid-binding protein isoform X2;cellular nucleic acid-binding protein isoform X3;cellular nucleic acid-binding protein isoform X1	CNBP	XP_003363100.1;XP_003363101.1;XP_005600395.1;XP_005600394.1	41313000	0	52879000	39675000	58939000	39744000	52023000	35826000	73819000	47003000	59042000	57859000	0	39903000	54600000	30156000	45342000	0				5	5	5	37.6	37.6	37.6	18.742	0	47.588		59	XP_003363100.1;XP_003363101.1;XP_005600395.1;XP_005600394.1;XP_001505024.3
1210100000	3(2),5-bisphosphate nucleotidase 1 isoform X2;3(2),5-bisphosphate nucleotidase 1 isoform X2;3(2),5-bisphosphate nucleotidase 1 isoform X1;3(2),5-bisphosphate nucleotidase 1 isoform X1	BPNT1	XP_014593539.1;XP_001488084.1;XP_005608073.1;XP_005608072.1	58870000	0	44518000	43780000	0	60984000	46097000	30197000	56615000	47011000	49460000	49255000	0	0	45450000	57194000	0	0				4	4	4	17.9	17.9	17.9	33.384	0	15.379		41	XP_014593539.1;XP_001488084.1;XP_005608073.1;XP_005608072.1
1208200000	26S proteasome non-ATPase regulatory subunit 4;26S proteasome non-ATPase regulatory subunit 4 isoform X2;26S proteasome non-ATPase regulatory subunit 4 isoform X1;26S proteasome non-ATPase regulatory subunit 4 isoform X3	PSMD4	NP_001135872.1;XP_023496048.1;XP_005610002.1;XP_005610003.1	73101000	0	58515000	0	0	75959000	0	47121000	59369000	56710000	0	74656000	0	0	0	0	0	0				7	7	7	31.6	31.6	31.6	40.823	0	35.889		35	NP_001135872.1;XP_023496048.1;XP_005610002.1;XP_005610003.1
1201600000	vesicular integral-membrane protein VIP36 isoform X1;vesicular integral-membrane protein VIP36 isoform X3;vesicular integral-membrane protein VIP36 isoform X2	LMAN2	XP_001502421.1;XP_023472897.1;XP_023472896.1	0	0	0	43642000	0	0	0	0	0	0	47372000	0	43194000	0	63037000	71393000	48612000	63376000				7	7	7	23.7	23.7	23.7	40.556	0	37.41		41	XP_001502421.1;XP_023472897.1;XP_023472896.1
1201500000	ceruloplasmin isoform X2;ceruloplasmin isoform X1	CP	XP_023476848.1;XP_023476847.1	0	0	201640000	83582000	252890000	0	0	0	0	25162000	31514000	0	0	0	0	109500000	134670000	0				13	13	13	15	15	15	121.95	0	104.72		65	XP_023476848.1;XP_023476847.1;XP_023476856.1;CON__ENSEMBL:ENSBTAP00000031900
1201100000	deoxyuridine 5-triphosphate nucleotidohydrolase, mitochondrial isoform X2;deoxyuridine 5-triphosphate nucleotidohydrolase, mitochondrial isoform X2;deoxyuridine 5-triphosphate nucleotidohydrolase, mitochondrial isoform X1;deoxyuridine 5-triphosphate	LOC106782180	XP_023473794.1;XP_023473677.1;XP_023473791.1;XP_014589373.2	147020000	0	0	0	0	0	0	0	0	96876000	0	0	0	0	0	0	0	0				4	4	4	30.5	30.5	30.5	17.827	0	13.867		27	XP_023473794.1;XP_023473677.1;XP_023473791.1;XP_014589373.2
1196700000	pyridoxal kinase isoform X1;pyridoxal kinase isoform X2	PDXK	XP_001491246.1;XP_014591895.1	31953000	27901000	32706000	0	26764000	15657000	42172000	38416000	29335000	42511000	0	63361000	45899000	48086000	32577000	45798000	29609000	58099000				6	6	6	22.8	22.8	22.8	34.942	0	32.974		61	XP_001491246.1;XP_014591895.1
1194400000	NHP2-like protein 1 isoform X2;NHP2-like protein 1 isoform X1	SNU13	XP_023486902.1;XP_001502645.1	0	61397000	0	73849000	0	0	0	55160000	66053000	51848000	0	0	66170000	73015000	57240000	40717000	0	0				5	5	5	43.8	43.8	43.8	14.173	0	98.621		39	XP_023486902.1;XP_001502645.1
1193200000	splicing factor U2AF 65 kDa subunit isoform X2;splicing factor U2AF 65 kDa subunit isoform X1	U2AF2	XP_001496159.3;XP_005596618.1	37142000	46641000	56314000	0	49735000	47530000	34450000	0	48531000	40641000	31946000	29286000	46404000	40760000	38640000	44869000	41303000	19887000				6	6	6	17.2	17.2	17.2	53.12	0	35.263		65	XP_001496159.3;XP_005596618.1
1193100000	adipocyte plasma membrane-associated protein	APMAP	XP_023481756.1	0	0	0	0	0	0	0	48376000	0	49727000	65043000	49708000	0	57315000	48715000	42915000	50774000	77985000				5	5	4	14	14	12.3	46.409	0	11.542		33	XP_023481756.1
1192800000	superoxide dismutase	SOD1	NP_001075295.1	0	0	110790000	0	110300000	0	61835000	0	46699000	0	0	0	0	0	0	0	0	0				4	4	4	32.5	32.5	32.5	16.071	0	11.374		27	NP_001075295.1
1192200000		-	CON__P02533	204640000	0	0	0	691720000	168060000	0	0	0	0	0	0	0	0	0	0	0	0			+	21	13	1	37.9	28.8	3.2	51.621	0	104.72		24	CON__P02533;CON__Q9Z2K1;CON__Q3ZAW8
1189500000	protein SEC13 homolog isoform X2;protein SEC13 homolog isoform X1	SEC13	XP_023475739.1;XP_001493649.3	44553000	0	58840000	0	50729000	39609000	37648000	33417000	31639000	41814000	0	46578000	37885000	49437000	39998000	0	31819000	43057000				4	4	4	19.8	19.8	19.8	34.464	0	71.124		68	XP_023475739.1;XP_001493649.3
1189200000	40S ribosomal protein S21	RPS21	XP_023482656.1	0	0	0	0	0	0	102110000	80881000	0	62584000	0	0	0	0	0	0	0	0				4	4	4	42.2	42.2	42.2	9.1113	0	20.707		26	XP_023482656.1
1184600000	hemoglobin subunit alpha;hemoglobin subunit alpha	HBA	NP_001078901.1;NP_001078900.1	0	618200000	180070000	0	172850000	0	0	0	0	0	0	0	0	0	0	0	0	0				5	5	5	31.7	31.7	31.7	15.229	0	39.335		25	NP_001078901.1;NP_001078900.1;CON__P01966;NP_001108014.1
1184100000	influenza virus NS1A-binding protein isoform X1;influenza virus NS1A-binding protein isoform X2	IVNS1ABP	XP_005609848.2;XP_023496478.1	0	0	65064000	0	92428000	66090000	62301000	54329000	0	59263000	57920000	59655000	0	0	61376000	0	0	0				5	5	5	8.7	8.7	8.7	71.735	0	12.856		38	XP_005609848.2;XP_023496478.1
1171500000	sec1 family domain-containing protein 1 isoform X2;sec1 family domain-containing protein 1 isoform X1	SCFD1	XP_023479257.1;XP_003363738.2	36235000	36043000	32191000	44313000	38830000	39970000	39308000	37532000	39320000	31813000	40659000	45466000	41605000	38670000	39961000	42252000	43207000	0				8	8	8	21.7	21.7	21.7	63.248	0	93.349		72	XP_023479257.1;XP_003363738.2
1171200000	GMP reductase 1	GMPR	XP_023479878.1	102420000	0	65175000	0	84344000	112660000	0	0	0	103670000	106630000	70237000	0	0	0	0	0	0				8	8	6	31.3	31.3	26.4	37.347	0	36.403		39	XP_023479878.1
1170200000	ran GTPase-activating protein 1 isoform X3;ran GTPase-activating protein 1;ran GTPase-activating protein 1 isoform X1;ran GTPase-activating protein 1 isoform X2	RANGAP1	XP_005606540.1;NP_001229407.1;XP_005606538.1;XP_005606539.1	33509000	0	42741000	53555000	62462000	0	0	57427000	0	46098000	41209000	51660000	47436000	59271000	0	62119000	0	0				8	8	8	17.1	17.1	17.1	63.575	0	75.779		44	XP_005606540.1;NP_001229407.1;XP_005606538.1;XP_005606539.1
1163900000	LOW QUALITY PROTEIN: retinol dehydrogenase 16;retinol dehydrogenase 16-like;retinol dehydrogenase 16-like;retinol dehydrogenase 16-like	LOC100052562	XP_005611382.2;XP_023499599.1;XP_023499598.1;XP_023499597.1	0	0	0	0	0	0	0	0	0	0	0	0	122480000	0	0	99004000	0	179430000				6	6	1	26.5	26.5	3.8	35.889	0	158.2		23	XP_005611382.2;XP_023499599.1;XP_023499598.1;XP_023499597.1
1162900000	NADH dehydrogenase	NDUFA8	XP_001504764.1	0	48875000	46546000	38465000	0	0	35465000	39730000	37590000	41029000	39308000	49405000	52540000	52504000	0	41252000	31691000	30405000				5	5	5	33.7	33.7	33.7	20.099	0	19.757		53	XP_001504764.1
1157400000	bifunctional epoxide hydrolase 2	EPHX2	XP_001492725.1	0	0	0	0	0	0	0	45189000	39732000	40538000	53032000	62115000	67414000	66531000	49736000	0	0	115950000				12	12	12	26.1	26.1	26.1	62.5	0	79.211		46	XP_001492725.1
1155200000	NADH dehydrogenase	NDUFS6	XP_001501844.1	0	40112000	49824000	0	0	0	57856000	0	69803000	51137000	45883000	48977000	18989000	0	31689000	0	35127000	64709000				3	3	3	33.9	33.9	33.9	13.348	0	36.647		38	XP_001501844.1
1153100000	platelet-derived growth factor receptor beta isoform X3;platelet-derived growth factor receptor beta isoform X2;platelet-derived growth factor receptor beta isoform X1	PDGFRB	XP_023473210.1;XP_014586066.2;XP_023473209.1	0	0	0	0	0	691860000	0	0	0	0	0	0	0	0	0	0	0	0				2	2	2	1.6	1.6	1.6	105.7	0.0029426	2.7952		3	XP_023473210.1;XP_014586066.2;XP_023473209.1
1141500000	aldose 1-epimerase isoform X2;aldose 1-epimerase isoform X1	GALM	XP_023474977.1;XP_001500653.1	65802000	0	94573000	0	0	33913000	0	0	0	53728000	128860000	62578000	0	0	0	0	0	0				5	5	5	22	22	22	31.439	0	11.911		33	XP_023474977.1;XP_001500653.1
1141000000	40S ribosomal protein S23	RPS23	XP_001504690.1	0	56238000	0	119480000	0	0	0	76361000	0	70559000	63999000	0	0	0	0	0	0	0				4	4	4	22.4	22.4	22.4	15.807	0	11.471		40	XP_001504690.1
1139700000	apolipoprotein A-I	APOA1	XP_005611649.1	0	0	0	98677000	73742000	0	0	0	128610000	102150000	0	0	0	0	0	0	0	0				10	10	10	39.8	39.8	39.8	30.33	0	28.008		27	XP_005611649.1
1133200000	eukaryotic translation initiation factor 5;eukaryotic translation initiation factor 5	EIF5	XP_023484227.1;XP_023484226.1	66467000	0	57447000	0	0	47050000	0	0	73382000	0	0	62606000	0	53875000	0	0	48264000	0				7	7	7	16	16	16	49.008	0	15.35		35	XP_023484227.1;XP_023484226.1
1132200000	procollagen-lysine,2-oxoglutarate 5-dioxygenase 3 isoform X3;procollagen-lysine,2-oxoglutarate 5-dioxygenase 3 isoform X2;procollagen-lysine,2-oxoglutarate 5-dioxygenase 3 isoform X1	PLOD3	XP_005598723.1;XP_023511148.1;XP_005598722.1	0	70287000	75528000	0	0	0	160320000	39111000	125790000	0	0	0	0	0	0	104530000	53382000	0				16	16	16	28	28	28	85.09	0	59.092		57	XP_005598723.1;XP_023511148.1;XP_005598722.1
1129300000	lon protease homolog, mitochondrial	LONP1	XP_023500279.1	0	51935000	55689000	0	0	0	0	54057000	43503000	55211000	0	56860000	69468000	50468000	62738000	0	49273000	0				10	10	10	11.4	11.4	11.4	106.65	0	24.809		38	XP_023500279.1
1129000000	NSFL1 cofactor p47 isoform X2;NSFL1 cofactor p47 isoform X1	NSFL1C	XP_023482022.1;XP_023482021.1	0	0	0	58125000	42334000	72509000	45069000	78579000	50991000	62145000	0	53498000	0	0	0	66846000	0	0				8	8	8	25.1	25.1	25.1	40.612	0	26.296		46	XP_023482022.1;XP_023482021.1
1128400000	LOW QUALITY PROTEIN: immunoglobulin lambda-1 light chain	LOC106783470	XP_014597487.2	0	0	219600000	0	0	0	0	0	0	0	0	0	0	0	0	0	0	0				4	1	1	16.5	4.4	4.4	28.2	0.00058343	4.9014		6	XP_014597487.2
1127100000	2-iminobutanoate/2-iminopropanoate deaminase;2-iminobutanoate/2-iminopropanoate deaminase	LOC100147364	XP_005613258.1;NP_001296214.1	0	0	43415000	44737000	0	37000000	57682000	55433000	41776000	48642000	0	63906000	0	57300000	40992000	0	0	0				3	3	3	27	27	27	14.305	0	28.593		37	XP_005613258.1;NP_001296214.1
1125800000	complement factor I isoform X3;complement factor I isoform X2;complement factor I isoform X1	CFI	XP_023492515.1;XP_014593435.2;XP_023492514.1	0	60091000	195280000	69635000	122950000	0	0	0	0	0	0	0	0	0	58272000	73688000	138450000	0				12	12	12	22.2	22.2	22.2	70.374	0	96.294		40	XP_023492515.1;XP_014593435.2;XP_023492514.1;CON__Q32PI4
1125500000	mesencephalic astrocyte-derived neurotrophic factor isoform X1;mesencephalic astrocyte-derived neurotrophic factor precursor	MANF	XP_005600540.1;NP_001184244.1	0	0	0	67532000	0	0	74067000	0	0	57051000	0	40805000	91130000	71296000	0	0	0	69683000				7	7	7	36.9	36.9	36.9	20.256	0	34.593		41	XP_005600540.1;NP_001184244.1
1124200000	casein kinase II subunit beta isoform X2;casein kinase II subunit beta isoform X2;casein kinase II subunit beta isoform X1	CSNK2B	XP_014589788.1;XP_001917725.1;XP_005603789.1	0	0	51985000	48901000	0	0	49732000	44357000	52054000	45768000	0	33578000	37524000	56928000	0	40434000	52099000	0				4	4	4	23.3	23.3	23.3	24.942	0	29.228		49	XP_014589788.1;XP_001917725.1;XP_005603789.1
1119000000	N-acetyl-D-glucosamine kinase isoform X3;N-acetyl-D-glucosamine kinase isoform X1;N-acetyl-D-glucosamine kinase isoform X5;N-acetyl-D-glucosamine kinase isoform X4	NAGK	XP_001489189.1;XP_023474701.1;XP_023474704.1;XP_023474703.1	0	46986000	38254000	36345000	37146000	0	0	0	0	37029000	72016000	57936000	0	42628000	37231000	0	0	63663000				10	10	4	30.2	30.2	13.4	37.368	0	73.018		47	XP_001489189.1;XP_023474701.1;XP_023474704.1;XP_023474703.1
1118000000	NADH dehydrogenase	NDUFB4	XP_001502454.1	0	0	0	0	0	0	33114000	0	0	42539000	36235000	61706000	0	68148000	42864000	44371000	0	0				7	7	7	50.4	50.4	50.4	15.157	0	40.783		38	XP_001502454.1
1117600000	protein transport protein Sec31A isoform X10;protein transport protein Sec31A isoform X9;protein transport protein Sec31A isoform X8;protein transport protein Sec31A isoform X7;protein transport protein Sec31A isoform X6;protein transport protein Sec3	SEC31A	XP_023493598.1;XP_023493597.1;XP_023493596.1;XP_023493595.1;XP_023493594.1;XP_023493593.1;XP_023493592.1;XP_023493591.1;XP_023493590.1;XP_023493589.1;XP_023493588.1;XP_023493587.1;XP_023493586.1;XP_023493585.1;XP_023493584.1;XP_023493583.1;XP_023493581.1	0	0	76226000	0	84690000	79742000	0	0	0	59244000	88105000	60606000	0	0	68711000	58963000	0	0				14	14	14	12.9	12.9	12.9	121.81	0	71.192		54	XP_023493598.1;XP_023493597.1;XP_023493596.1;XP_023493595.1;XP_023493594.1;XP_023493593.1;XP_023493592.1;XP_023493591.1;XP_023493590.1;XP_023493589.1;XP_023493588.1;XP_023493587.1;XP_023493586.1;XP_023493585.1;XP_023493584.1;XP_023493583.1;XP_023493581.1
1114000000	dnaJ homolog subfamily A member 2 isoform X2;dnaJ homolog subfamily A member 2 isoform X1;dnaJ homolog subfamily A member 2 isoform X3	DNAJA2	XP_023492672.1;XP_014593887.2;XP_023492673.1	0	0	0	0	0	84445000	0	0	59362000	61781000	0	64533000	49853000	0	0	0	63371000	0				6	6	6	21.8	21.8	21.8	45.788	0	13.089		36	XP_023492672.1;XP_014593887.2;XP_023492673.1
1108200000	eukaryotic peptide chain release factor GTP-binding subunit ERF3A;eukaryotic peptide chain release factor GTP-binding subunit ERF3A;eukaryotic peptide chain release factor GTP-binding subunit ERF3B	GSPT1	XP_005598966.1;XP_003362785.1;NP_001244034.1	122870000	69142000	89229000	0	138420000	171760000	0	0	0	0	134920000	84051000	0	0	0	0	0	0				7	7	7	13.8	13.8	13.8	55.762	0	21.732		31	XP_005598966.1;XP_003362785.1;NP_001244034.1
1106800000	fatty aldehyde dehydrogenase isoform X2;fatty aldehyde dehydrogenase isoform X1;fatty aldehyde dehydrogenase isoform X3	ALDH3A2	XP_005597871.2;XP_001503562.4;XP_023509380.1	33980000	44169000	0	41579000	43732000	29798000	31226000	29348000	42482000	49993000	0	43361000	48206000	38068000	33101000	44566000	0	43960000				8	8	8	17.3	17.3	17.3	54.569	0	68.668		47	XP_005597871.2;XP_001503562.4;XP_023509380.1;XP_023510351.1;XP_014585212.1;XP_005598407.1;XP_005598406.2
1093700000	alpha-soluble NSF attachment protein	NAPA	XP_001503266.1	0	36425000	0	0	0	0	50938000	0	0	39563000	34010000	36693000	50795000	60923000	52060000	54064000	0	62410000				6	6	6	20.7	20.7	20.7	33.16	0	26.194		47	XP_001503266.1
1092600000	40S ribosomal protein S10	RPS10	XP_023480524.1	0	38058000	0	56154000	0	0	49185000	50089000	50149000	52232000	0	38851000	0	52781000	0	47825000	0	0				4	4	4	29.1	29.1	29.1	18.898	0	10.501		41	XP_023480524.1
1090200000	ribonuclease T2	RNASET2	XP_023488673.1	0	0	0	0	0	0	51697000	56141000	51118000	38657000	0	49692000	67024000	0	50283000	0	48842000	55649000				4	4	4	14.6	14.6	14.6	33.415	0	103.32		27	XP_023488673.1
1069200000	S-methyl-5-thioadenosine phosphorylase isoform X2;S-methyl-5-thioadenosine phosphorylase isoform X4;S-methyl-5-thioadenosine phosphorylase isoform X3;S-methyl-5-thioadenosine phosphorylase isoform X1	LOC100065392	XP_001496041.1;XP_014590982.1;XP_005605092.1;XP_005605091.1	0	0	35275000	0	51310000	0	0	36034000	0	49744000	70719000	43697000	0	48573000	57677000	0	0	65287000				6	6	5	24.4	24.4	21.9	31.138	0	26.121		46	XP_001496041.1;XP_014590982.1;XP_005605092.1;XP_005605091.1;XP_014590983.1;XP_005605093.1
1064500000	signal recognition particle receptor subunit beta	SRPRB	XP_003363209.1	86590000	85740000	55350000	78820000	0	88858000	0	0	61535000	71156000	71802000	59281000	0	50517000	0	0	0	0				9	9	9	39.9	39.9	39.9	29.755	0	45.729		32	XP_003363209.1
1060300000	enhancer of rudimentary homolog	ERH	XP_003364084.1	0	40853000	0	0	0	0	52804000	53303000	61077000	38708000	0	0	84239000	0	0	0	0	0				3	3	3	27.9	27.9	27.9	12.259	0	117.8		25	XP_003364084.1
1056300000	thioredoxin-related transmembrane protein 1	TMX1	XP_023480984.1	0	0	0	0	0	0	0	0	46839000	32601000	0	46104000	57703000	55780000	40371000	53095000	44298000	77568000				4	4	4	15.9	15.9	15.9	31.116	0	39.394		31	XP_023480984.1
1055900000	lysosome-associated membrane glycoprotein 1	LAMP1	XP_023477654.1	0	0	0	0	0	0	0	0	0	0	0	0	0	0	0	0	0	109990000				1	1	1	2.7	2.7	2.7	45.026	0	30.496		20	XP_023477654.1
1054300000	presequence protease, mitochondrial	PITRM1	XP_005607020.2	61675000	45439000	40566000	0	48188000	71500000	60458000	0	48602000	45876000	0	54130000	0	0	0	0	0	0				10	10	10	12.9	12.9	12.9	116.15	0	29.134		42	XP_005607020.2
1051700000	NEDD8-conjugating enzyme Ubc12	UBE2M	XP_001495694.3	75744000	45714000	31566000	0	43192000	39196000	53781000	41037000	0	32854000	31141000	61543000	41050000	0	0	0	0	0				6	6	6	36.1	36.1	36.1	20.9	0	17.329		49	XP_001495694.3
1049700000	V-type proton ATPase subunit B, brain isoform;V-type proton ATPase subunit B, brain isoform	ATP6V1B2	XP_023491871.1;XP_023491870.1	97433000	67958000	81984000	0	85396000	95810000	0	70539000	0	0	88320000	64487000	0	0	0	60163000	0	0				9	6	6	22.1	13.1	13.1	56.502	0	29.987		43	XP_023491871.1;XP_023491870.1
1045600000	small nuclear ribonucleoprotein Sm D2	SNRPD2	XP_001502799.1	0	0	0	0	0	34579000	0	0	0	0	0	0	0	0	0	0	0	0				3	3	3	29.7	29.7	29.7	13.527	0	9.6864		13	XP_001502799.1
1036100000	aflatoxin B1 aldehyde reductase member 2	AKR7A2	XP_023491377.1	0	40860000	30727000	35958000	0	22500000	40308000	47717000	39297000	0	47497000	39112000	45061000	53451000	37842000	0	0	51605000				4	4	4	12.3	12.3	12.3	40.902	0	18.672		51	XP_023491377.1;XP_023491380.1;XP_023490678.1;XP_023491379.1
1026400000	ubiquitin carboxyl-terminal hydrolase 14 isoform X2;ubiquitin carboxyl-terminal hydrolase 14 isoform X1	USP14	XP_023503301.1;XP_023503300.1	52816000	0	49190000	0	55224000	46386000	0	0	38313000	38816000	0	42209000	0	41324000	0	0	0	0				6	6	6	13.6	13.6	13.6	56.134	0	49.725		52	XP_023503301.1;XP_023503300.1
1024300000	lysophospholipid acyltransferase 5 isoform X2;lysophospholipid acyltransferase 5 isoform X1	LPCAT3	XP_023498836.1;XP_001498002.4	0	0	7758100	13604000	0	0	27078000	33354000	36344000	32059000	46781000	36562000	44121000	33454000	26105000	48926000	33142000	95542000				4	4	4	12.6	12.6	12.6	44.85	0	256.39		48	XP_023498836.1;XP_001498002.4
1023700000	high mobility group protein B1	HMGB1	NP_001075304.1	0	0	0	58001000	0	0	0	0	0	66586000	0	0	59385000	0	0	0	0	124500000				3	3	3	14	14	14	24.893	0	24.944		17	NP_001075304.1
1023500000	destrin isoform X1;destrin isoform X2	DSTN	XP_023481851.1;XP_023481852.1	0	0	0	31485000	32919000	0	0	0	40464000	0	0	40065000	39431000	42001000	36995000	37085000	39340000	40328000				3	3	3	20.6	20.6	20.6	18.506	0	33.301		34	XP_023481851.1;XP_023481852.1
1022100000	eukaryotic translation initiation factor 4H isoform X4;eukaryotic translation initiation factor 4H isoform X3;eukaryotic translation initiation factor 4H isoform X2;eukaryotic translation initiation factor 4H isoform X1	EIF4H	XP_023511242.1;XP_023511240.1;XP_023511239.1;XP_023511238.1	0	0	0	0	0	0	0	0	48439000	47665000	58721000	26750000	0	45519000	0	0	40045000	0				7	7	7	37	37	37	25.057	0	52.544		43	XP_023511242.1;XP_023511240.1;XP_023511239.1;XP_023511238.1
1020900000	carboxypeptidase Q;carboxypeptidase Q;carboxypeptidase Q	CPQ	XP_023504506.1;XP_023504505.1;XP_001490673.1	88240000	0	75982000	55174000	0	24448000	50769000	0	0	24674000	116320000	33264000	26886000	19098000	0	0	44007000	22815000				5	5	5	15	15	15	51.882	0	28.067		44	XP_023504506.1;XP_023504505.1;XP_001490673.1
1020300000	coatomer subunit epsilon isoform X1;coatomer subunit epsilon isoform X2	COPE	XP_001503444.1;XP_023481298.1	0	37723000	31097000	44177000	0	0	37853000	41358000	43614000	39978000	0	34599000	45615000	38868000	39530000	39647000	38273000	0				8	8	8	33.9	33.9	33.9	34.19	0	43.573		59	XP_001503444.1;XP_023481298.1
1019900000	tubulin alpha-4A chain	TUBA4A	XP_001491960.2	46684000	0	27864000	30528000	35357000	48036000	33572000	25896000	0	47077000	28013000	45736000	21686000	0	43115000	48640000	0	0				20	4	4	49.8	10.9	10.9	49.954	0	38.159		54	XP_001491960.2;XP_001917047.2
1019300000	eukaryotic translation initiation factor 3 subunit B;eukaryotic translation initiation factor 3 subunit B;eukaryotic translation initiation factor 3 subunit B	EIF3B	XP_023510918.1;XP_023510917.1;XP_005615263.2	58090000	46451000	75952000	0	66636000	68976000	0	49474000	0	39243000	58364000	47642000	0	0	49468000	0	0	33083000				11	11	11	18.7	18.7	18.7	90.368	0	46.896		48	XP_023510918.1;XP_023510917.1;XP_005615263.2
1016200000	nucleoplasmin-3	NPM3	XP_001499715.1	0	0	0	0	0	0	0	0	0	0	0	0	0	0	0	0	0	38451000				1	1	1	9	9	9	19.022	0	100.18		19	XP_001499715.1
1014700000	activator of 90 kDa heat shock protein ATPase homolog 1 isoform X1;activator of 90 kDa heat shock protein ATPase homolog 1 isoform X2	AHSA1	XP_001493798.1;XP_023483947.1	70562000	38252000	59602000	50889000	72527000	70943000	59780000	37942000	0	43680000	0	45051000	0	35062000	0	0	0	0				4	4	4	11.5	11.5	11.5	38.399	0	10.015		37	XP_001493798.1;XP_023483947.1
1009100000	fumarylacetoacetase isoform X1;fumarylacetoacetase isoform X2	FAH	XP_001487884.1;XP_014589349.1	0	42025000	23142000	0	37842000	0	0	39364000	35656000	37702000	21995000	60820000	24694000	32516000	0	38226000	0	45036000				7	7	7	20.5	20.5	20.5	46.132	0	45.619		58	XP_001487884.1;XP_014589349.1
1007800000	eukaryotic translation initiation factor 2 subunit 2 isoform X2;eukaryotic translation initiation factor 2 subunit 2 isoform X2;eukaryotic translation initiation factor 2 subunit 2 isoform X2;eukaryotic translation initiation factor 2 subunit 2 isoform	LOC111772161	XP_023490879.1;XP_023482154.1;XP_023482151.1;XP_001501120.3;XP_023490878.1;XP_023482152.1;XP_023482149.1;XP_014590602.1	23426000	0	25061000	43285000	29423000	41166000	36809000	34739000	37323000	41463000	36888000	28552000	55919000	31815000	38118000	32021000	31093000	0				8	8	8	25.8	25.8	25.8	38.273	0	69.177		63	XP_023490879.1;XP_023482154.1;XP_023482151.1;XP_001501120.3;XP_023490878.1;XP_023482152.1;XP_023482149.1;XP_014590602.1
1007100000	trans-1,2-dihydrobenzene-1,2-diol dehydrogenase	DHDH	XP_001489861.1	151850000	88972000	97564000	0	0	90064000	0	0	0	0	0	72285000	0	0	0	0	0	0				4	4	4	12.8	12.8	12.8	36.397	0	9.3577		26	XP_001489861.1
997890000	kinesin-1 heavy chain	KIF5B	XP_023487997.1	0	0	75066000	0	51683000	59186000	0	49331000	58941000	57077000	0	56286000	53920000	0	0	0	0	0				19	19	14	26	26	20	109.82	0	118.56		53	XP_023487997.1;XP_023499642.1;XP_023499641.1;XP_023499640.1
997140000	synaptophysin-like protein 1	SYPL1	XP_023494647.1	55131000	62976000	48308000	0	56593000	0	0	0	63466000	0	54085000	61879000	0	0	0	0	0	0				4	4	4	12.1	12.1	12.1	28.34	0	9.4242		34	XP_023494647.1
994050000	valine--tRNA ligase isoform X2;valine--tRNA ligase isoform X1	VARS1	XP_023480399.1;XP_023480398.1	44642000	31594000	36539000	0	38993000	41774000	39673000	0	0	45244000	38062000	53351000	40146000	42953000	0	0	40253000	52887000				10	10	10	9.7	9.7	9.7	140.2	0	81.792		58	XP_023480399.1;XP_023480398.1
991830000	neuroblast differentiation-associated protein AHNAK isoform X3;neuroblast differentiation-associated protein AHNAK isoform X2;neuroblast differentiation-associated protein AHNAK isoform X1	AHNAK	XP_023509978.1;XP_023509977.1;XP_014585100.2	0	0	39500000	0	51944000	51638000	0	55352000	0	59832000	0	37516000	0	45508000	0	56849000	0	0				17	17	17	10.6	10.6	10.6	599.4	0	76.841		53	XP_023509978.1;XP_023509977.1;XP_014585100.2
987630000	sarcoplasmic/endoplasmic reticulum calcium ATPase 2 isoform X1;sarcoplasmic/endoplasmic reticulum calcium ATPase 2	ATP2A2	XP_023502376.1;NP_001075234.1	71111000	0	54903000	0	83821000	75480000	0	0	0	56125000	69799000	51352000	0	0	0	0	0	70682000				11	11	11	13.9	13.9	13.9	109.76	0	47.014		43	XP_023502376.1;NP_001075234.1;XP_001502312.2;XP_003362767.1;XP_003362486.2;XP_005597732.2;XP_005597731.2;XP_005597730.2
986240000	grancalcin isoform X4;grancalcin isoform X1;grancalcin isoform X5;grancalcin isoform X5;grancalcin isoform X3;grancalcin isoform X2	GCA	XP_023478797.1;XP_023478796.1;XP_023478799.1;XP_023478798.1;XP_001494397.1;XP_005601604.1	0	0	0	0	50746000	0	38107000	38487000	43805000	37191000	0	44458000	43384000	36604000	37674000	28045000	29369000	35693000				6	6	6	31.1	31.1	31.1	22.054	0	98.495		52	XP_023478797.1;XP_023478796.1;XP_023478799.1;XP_023478798.1;XP_001494397.1;XP_005601604.1
984360000	heterogeneous nuclear ribonucleoprotein R isoform X1;heterogeneous nuclear ribonucleoprotein R isoform X2;heterogeneous nuclear ribonucleoprotein R isoform X2;heterogeneous nuclear ribonucleoprotein R isoform X3	HNRNPR	XP_005607421.1;XP_023491292.1;XP_023491291.1;XP_023491293.1	57903000	51728000	30403000	43247000	0	24327000	45396000	32135000	42453000	34555000	43501000	29844000	44618000	0	30007000	32973000	0	0				12	7	7	19.4	13.1	13.1	70.926	0	19.781		68	XP_005607421.1;XP_023491292.1;XP_023491291.1;XP_023491293.1
982480000	basal cell adhesion molecule isoform X2;basal cell adhesion molecule isoform X1	BCAM	XP_023505641.1;XP_023505640.1	0	38343000	44652000	0	56713000	48166000	0	0	0	55144000	0	59232000	0	0	0	60902000	0	46907000				6	6	6	13.8	13.8	13.8	63.078	0	121.96		26	XP_023505641.1;XP_023505640.1
982430000	adrenodoxin, mitochondrial	FDX1	XP_023500533.1	0	53237000	55917000	0	48590000	0	0	60868000	0	0	0	0	0	0	0	0	0	0				3	3	3	13.6	13.6	13.6	19.718	0	6.5936		24	XP_023500533.1
968080000	casein kinase II subunit alpha	CSNK2A1	XP_023482039.1	44650000	0	24076000	35721000	41218000	37896000	33506000	32166000	30941000	29067000	27136000	28725000	32563000	18179000	40726000	22979000	29475000	24285000				5	5	5	17.4	17.4	17.4	45.129	0	27.56		76	XP_023482039.1
967020000	serine/threonine-protein phosphatase 2A 65 kDa regulatory subunit A beta isoform isoform X3;serine/threonine-protein phosphatase 2A 65 kDa regulatory subunit A beta isoform isoform X2;serine/threonine-protein phosphatase 2A 65 kDa regulatory subunit A be	PPP2R1B	XP_023500561.1;XP_023500560.1;XP_023500559.1	50893000	27564000	26098000	32112000	38641000	0	18138000	33275000	33516000	37365000	0	47319000	0	46838000	47747000	29570000	34667000	0				14	9	9	29.8	19.5	19.5	66.057	0	59.418		56	XP_023500561.1;XP_023500560.1;XP_023500559.1
966950000	U1 small nuclear ribonucleoprotein A	SNRPA	XP_001499386.1	0	0	0	72091000	0	0	54968000	0	53317000	39025000	0	26862000	87635000	0	0	0	0	0				2	2	2	10.3	10.3	10.3	31.233	0	13.531		22	XP_001499386.1
965800000	S-formylglutathione hydrolase isoform X1;S-formylglutathione hydrolase isoform X1;S-formylglutathione hydrolase isoform X1;S-formylglutathione hydrolase isoform X2	ESD	XP_023477363.1;XP_005601282.1;XP_001490246.1;XP_005601283.1	0	0	33181000	37707000	51184000	0	0	0	33980000	49609000	0	60396000	42211000	0	0	38955000	0	85132000				5	5	5	25.2	25.2	25.2	31.461	0	37.119		37	XP_023477363.1;XP_005601282.1;XP_001490246.1;XP_005601283.1
965460000	soluble calcium-activated nucleotidase 1 isoform X1;soluble calcium-activated nucleotidase 1 isoform X1;soluble calcium-activated nucleotidase 1 isoform X1;soluble calcium-activated nucleotidase 1 isoform X1;soluble calcium-activated nucleotidase 1 iso	CANT1	XP_023507664.1;XP_014593702.2;XP_005597148.1;XP_001490915.1;XP_014593711.1	0	35056000	0	43320000	0	0	38287000	43424000	39659000	28352000	0	33874000	37630000	0	31234000	59285000	41430000	46948000				6	6	6	22.4	22.4	22.4	44.789	0	30.742		53	XP_023507664.1;XP_014593702.2;XP_005597148.1;XP_001490915.1;XP_014593711.1
962210000	3-hydroxybutyrate dehydrogenase type 2;3-hydroxybutyrate dehydrogenase type 2;3-hydroxybutyrate dehydrogenase type 2	BDH2	XP_023493374.1;XP_005608641.1;XP_001499279.1	63199000	0	60049000	35371000	66101000	86721000	0	42560000	46725000	32913000	53381000	39835000	0	0	0	33109000	0	0				5	5	5	22	22	22	26.843	0	21.177		50	XP_023493374.1;XP_005608641.1;XP_001499279.1
960890000	COP9 signalosome complex subunit 3 isoform X1;COP9 signalosome complex subunit 3 isoform X2	COPS3	XP_001489831.1;XP_023509452.1	0	0	33222000	0	0	0	61414000	0	0	51201000	0	0	0	0	0	0	0	0				3	3	3	7.3	7.3	7.3	47.873	0	122.46		29	XP_001489831.1;XP_023509452.1
958060000	protein transport protein Sec61 subunit beta	SEC61B	XP_005605712.1	0	0	0	0	0	0	0	0	53574000	0	0	32768000	0	72712000	71479000	0	0	0				2	2	2	26	26	26	9.9743	0	17.417		18	XP_005605712.1
957700000	serine/arginine-rich splicing factor 7 isoform X3;serine/arginine-rich splicing factor 7 isoform X2;serine/arginine-rich splicing factor 7 isoform X1;serine/arginine-rich splicing factor 7	SRSF7	XP_005599830.1;XP_005599829.1;XP_005599828.1;NP_001182517.1	0	0	55369000	0	0	0	0	45917000	52282000	39228000	48138000	0	53971000	36543000	50516000	0	61205000	0				4	4	4	21.1	21.1	21.1	25.586	0	27.454		26	XP_005599830.1;XP_005599829.1;XP_005599828.1;NP_001182517.1
940800000	cathepsin S	CTSS	XP_001490531.1	0	0	0	0	0	0	94221000	0	0	0	0	0	0	0	0	0	0	121200000				7	7	7	27.7	27.7	27.7	37.315	0	74.235		33	XP_001490531.1
938470000	glycine--tRNA ligase	GARS1	XP_014594621.2	26310000	0	58961000	0	0	36448000	0	37325000	48333000	47774000	40465000	38061000	32326000	43372000	48832000	40412000	31905000	0				8	8	8	14.3	14.3	14.3	83.088	0	86.574		57	XP_014594621.2
937180000	nucleolar RNA helicase 2	DDX21	XP_001917975.1	76051000	44858000	71987000	60371000	0	121960000	37340000	40823000	30613000	28630000	0	17870000	36363000	0	36033000	0	42023000	0				12	12	12	20.8	20.8	20.8	87.161	0	33.602		54	XP_001917975.1;XP_014588835.2;XP_005602482.2;XP_005602481.2;XP_005602480.2;XP_005602479.2;XP_005602478.2;XP_001503679.4
931450000	glycogenin-1	GYG1	XP_023476846.1	0	0	0	0	0	0	0	0	0	0	0	0	0	42792000	39002000	0	0	28182000				4	4	4	13.5	13.5	13.5	37.499	0	14.49		29	XP_023476846.1
929680000	26S proteasome non-ATPase regulatory subunit 6	PSMD6	XP_023475901.1	129820000	0	87101000	0	113890000	129160000	0	0	0	0	92040000	51858000	0	0	0	0	0	0				6	6	6	15.9	15.9	15.9	45.595	0	36.884		37	XP_023475901.1
927330000	LIM and SH3 domain protein 1 isoform X1;LIM and SH3 domain protein 1 isoform X2	LASP1	XP_023508394.1;XP_014596312.1	67576000	64406000	44706000	0	0	107180000	0	0	71131000	64304000	0	0	0	0	0	59346000	0	0				5	5	5	17.6	17.6	17.6	29.772	0	62.891		29	XP_023508394.1;XP_014596312.1
918160000	NADH dehydrogenase	NDUFV2	XP_023503222.1	0	38616000	33937000	40157000	20907000	0	31414000	32690000	32112000	32631000	25024000	27615000	34845000	41617000	34607000	27481000	24690000	19031000				3	3	3	17.3	17.3	17.3	27.295	0	9.1215		28	XP_023503222.1
915620000	rho GTPase-activating protein 1 isoform X2;rho GTPase-activating protein 1 isoform X1	ARHGAP1	XP_001490021.2;XP_005598135.1	58297000	48279000	31586000	0	48700000	68737000	0	0	0	44541000	45755000	47497000	0	33837000	0	0	0	0				6	6	6	14.7	14.7	14.7	50.876	0	16.072		38	XP_001490021.2;XP_005598135.1
907460000	26S proteasome non-ATPase regulatory subunit 5	PSMD5	XP_001501707.3	0	0	34799000	0	48253000	45877000	38541000	40333000	42305000	26557000	31365000	0	43362000	35293000	0	0	33574000	36537000				7	7	7	18.2	18.2	18.2	55.99	0	23.42		42	XP_001501707.3
901110000	serrate RNA effector molecule homolog isoform X7;serrate RNA effector molecule homolog isoform X6;serrate RNA effector molecule homolog isoform X5;serrate RNA effector molecule homolog isoform X4;serrate RNA effector molecule homolog isoform X3;serrat	SRRT	XP_005598704.1;XP_001505121.1;XP_014585372.1;XP_014585371.1;XP_023511140.1;XP_023511139.1;XP_023511138.1;XP_023511137.1	0	27847000	0	34616000	28328000	0	29471000	29542000	33586000	30561000	32533000	28479000	0	25732000	24619000	0	0	0				8	8	8	9.5	9.5	9.5	100.09	0	23.334		53	XP_005598704.1;XP_001505121.1;XP_014585372.1;XP_014585371.1;XP_023511140.1;XP_023511139.1;XP_023511138.1;XP_023511137.1
900220000	calcineurin B homologous protein 1	CHP1	XP_001503522.1	0	25540000	0	0	0	0	0	49079000	44027000	44263000	0	35878000	44697000	53306000	43529000	0	0	51945000				6	6	6	35.9	35.9	35.9	22.442	0	29.473		55	XP_001503522.1
896430000	acidic leucine-rich nuclear phosphoprotein 32 family member E isoform X3;acidic leucine-rich nuclear phosphoprotein 32 family member E isoform X1;acidic leucine-rich nuclear phosphoprotein 32 family member E isoform X2;acidic leucine-rich nuclear phosph	ANP32E	XP_014595429.1;XP_023491040.1;XP_001917270.1;XP_014595427.1;XP_023491041.1;XP_005610242.1	0	0	0	0	0	0	0	0	0	0	0	0	0	44411000	0	0	0	58414000				2	2	2	9.5	9.5	9.5	30.286	0	12.375		23	XP_014595429.1;XP_023491040.1;XP_001917270.1;XP_014595427.1;XP_023491041.1;XP_005610242.1
895400000	ribose-phosphate pyrophosphokinase 2	PRPS2	XP_023490233.1	0	0	0	38641000	0	0	0	0	0	0	0	0	50923000	60370000	0	0	0	41796000				6	6	4	23.3	23.3	14.2	34.768	0	19.399		29	XP_023490233.1
894270000	V-type proton ATPase subunit d 1	ATP6V0D1	XP_001497719.1	0	0	0	0	0	0	43189000	0	0	0	0	62096000	0	0	63807000	0	0	0				6	6	6	21.7	21.7	21.7	40.343	0	19.174		36	XP_001497719.1
892230000	basic leucine zipper and W2 domain-containing protein 2;basic leucine zipper and W2 domain-containing protein 2;basic leucine zipper and W2 domain-containing protein 2	BZW2	XP_005609301.1;XP_005609299.1;XP_001495986.1	0	0	0	0	49110000	35194000	55628000	0	0	36355000	52962000	37617000	0	0	0	0	44162000	0				9	9	8	18.4	18.4	16.7	48.135	0	24.877		37	XP_005609301.1;XP_005609299.1;XP_001495986.1
884230000	endoribonuclease LACTB2 isoform X2;endoribonuclease LACTB2 isoform X1	LACTB2	XP_023504248.1;XP_023504247.1	0	0	0	0	0	0	0	0	0	0	0	31100000	0	0	0	0	0	0				5	5	5	21.3	21.3	21.3	31.568	0	12.087		17	XP_023504248.1;XP_023504247.1
883830000	NADH dehydrogenase;NADH dehydrogenase	NDUFB7	XP_014596933.2;XP_023500969.1	0	0	0	0	0	0	33924000	0	0	0	0	35643000	55541000	43092000	32512000	27075000	35274000	0				3	3	3	23.4	23.4	23.4	16.124	0	8.438		24	XP_014596933.2;XP_023500969.1
872230000	splicing factor U2AF 35 kDa subunit isoform X2;splicing factor U2AF 35 kDa subunit isoform X1	U2AF1	XP_023486012.1;XP_023486011.1	0	43062000	41147000	0	46007000	32188000	0	0	0	53184000	0	0	0	0	0	0	0	0				3	3	3	11.7	11.7	11.7	27.882	0	13.956		22	XP_023486012.1;XP_023486011.1;XP_023486013.1;XP_005606230.1;XP_014589079.1;XP_014589076.1;XP_003362292.2
869400000	superoxide dismutase	SOD2	NP_001075986.1	0	0	0	31189000	0	0	25544000	30247000	23662000	38574000	0	43375000	47880000	34525000	37843000	29255000	23306000	41985000				3	3	3	19.4	19.4	19.4	24.739	0	61.534		40	NP_001075986.1
865570000	mitotic checkpoint protein BUB3 isoform X4;mitotic checkpoint protein BUB3 isoform X3;mitotic checkpoint protein BUB3 isoform X2;mitotic checkpoint protein BUB3 isoform X1	BUB3	XP_005602229.1;XP_005602228.1;XP_001490096.3;XP_023493463.1	101580000	70111000	63925000	0	68401000	85755000	0	0	0	64586000	65380000	57159000	0	0	0	0	0	0				8	8	8	23.6	23.6	23.6	36.954	0	228.05		44	XP_005602229.1;XP_005602228.1;XP_001490096.3;XP_023493463.1
863260000	pyruvate carboxylase, mitochondrial;pyruvate carboxylase, mitochondrial;pyruvate carboxylase, mitochondrial;pyruvate carboxylase, mitochondrial;pyruvate carboxylase, mitochondrial;pyruvate carboxylase, mitochondrial;pyruvate carboxylase, mitochondria	PC	XP_023510296.1;XP_023510295.1;XP_023510294.1;XP_023510293.1;XP_023510292.1;XP_023510291.1;XP_023510290.1;XP_023510289.1;XP_023510288.1	0	0	0	0	0	0	0	0	0	21751000	0	103510000	0	19211000	0	0	0	57161000				13	13	13	15.4	15.4	15.4	129.47	0	58.629		40	XP_023510296.1;XP_023510295.1;XP_023510294.1;XP_023510293.1;XP_023510292.1;XP_023510291.1;XP_023510290.1;XP_023510289.1;XP_023510288.1
858580000	heterogeneous nuclear ribonucleoprotein H3 isoform X1;heterogeneous nuclear ribonucleoprotein H3 isoform X2;heterogeneous nuclear ribonucleoprotein H3 isoform X2;heterogeneous nuclear ribonucleoprotein H3 isoform X2	HNRNPH3	XP_014588574.1;XP_023499816.1;XP_014588573.1;XP_005602471.1	0	42485000	29005000	0	29269000	0	0	48077000	33883000	44368000	30573000	27318000	0	54128000	49852000	45398000	0	0				5	5	5	16.9	16.9	16.9	35.238	0	44.764		47	XP_014588574.1;XP_023499816.1;XP_014588573.1;XP_005602471.1;XP_023499818.1
858340000	moesin	MSN	XP_001504911.1	53168000	0	44666000	0	0	40051000	0	0	47673000	50081000	47744000	48496000	0	0	0	48297000	56901000	34944000				15	6	6	21.8	12.1	12.1	67.754	0	71.888		34	XP_001504911.1
857800000	diablo homolog, mitochondrial isoform X2;diablo homolog, mitochondrial isoform X1	DIABLO	XP_023502987.1;XP_001496761.2	0	0	0	0	0	0	0	0	0	0	0	34633000	0	0	0	0	0	0				2	2	2	7.2	7.2	7.2	18.83	0	66.676		24	XP_023502987.1;XP_001496761.2
857150000	protein transport protein Sec23B	SEC23B	XP_003363993.1	0	26852000	25116000	0	32059000	0	0	32881000	0	32530000	35754000	28746000	32093000	30867000	33234000	0	25943000	39217000				11	11	11	17	17	17	86.187	0	32.332		62	XP_003363993.1;XP_023480091.1;XP_023480089.1;XP_023480088.1;XP_005603504.1;XP_001492394.1
847660000	calcyclin-binding protein isoform X1;calcyclin-binding protein isoform X2	CACYBP	XP_023496350.1;XP_023496351.1	45807000	0	64146000	46351000	45435000	50858000	25123000	27469000	22280000	33247000	32004000	26927000	0	22904000	17719000	0	29360000	0				5	5	5	19.6	19.6	19.6	26.36	0	24.392		39	XP_023496350.1;XP_023496351.1
845310000	L-aminoadipate-semialdehyde dehydrogenase-phosphopantetheinyl transferase	AASDHPPT	XP_005611601.1	0	0	33505000	33415000	32063000	0	25482000	28446000	26148000	25909000	0	34315000	37292000	27371000	29477000	23894000	22995000	16144000				3	3	3	9.1	9.1	9.1	35.505	0	11.748		47	XP_005611601.1
839110000	septin-7 isoform X3;septin-7 isoform X2;septin-7 isoform X1;septin-7 isoform X4	SEPTIN7	XP_023495279.1;XP_023495278.1;XP_023495277.1;XP_005609351.1	0	47327000	35737000	0	0	0	0	0	0	0	0	0	0	0	0	0	29041000	0				7	7	7	20.3	20.3	20.3	49.466	0	16.958		38	XP_023495279.1;XP_023495278.1;XP_023495277.1;XP_005609351.1;XP_023511335.1;XP_023511334.1;XP_023511333.1
838930000	plakophilin-2	PKP2	XP_023499116.1	0	0	0	0	0	0	50323000	62292000	56254000	78551000	0	0	61164000	0	0	0	0	0				10	10	10	13.8	13.8	13.8	93.043	0	26.487		32	XP_023499116.1
835870000	methylmalonyl-CoA mutase, mitochondrial isoform X1;methylmalonyl-CoA mutase, mitochondrial isoform X1;methylmalonyl-CoA mutase, mitochondrial isoform X1;methylmalonyl-CoA mutase, mitochondrial	MMUT	XP_014589697.1;XP_014589696.1;XP_001502849.1;NP_001296242.1	0	0	0	0	0	44764000	0	0	59641000	46271000	52373000	43103000	54726000	0	0	0	0	38430000				5	5	5	6.9	6.9	6.9	83.172	0	13.723		25	XP_014589697.1;XP_014589696.1;XP_001502849.1;NP_001296242.1
835210000	procollagen-lysine,2-oxoglutarate 5-dioxygenase 1 isoform X2;procollagen-lysine,2-oxoglutarate 5-dioxygenase 1 isoform X1	PLOD1	XP_001491381.1;XP_005607578.1	0	36266000	51359000	73902000	0	0	56697000	0	44438000	38950000	0	0	0	38856000	0	76140000	75039000	0				9	9	9	15.3	15.3	15.3	83.587	0	36.748		53	XP_001491381.1;XP_005607578.1
831900000	A-kinase anchor protein 13 isoform X15;A-kinase anchor protein 13 isoform X14;A-kinase anchor protein 13 isoform X13;A-kinase anchor protein 13 isoform X12;A-kinase anchor protein 13 isoform X11;A-kinase anchor protein 13 isoform X10;A-kinase anchor	AKAP13	XP_023506421.1;XP_023506414.1;XP_023506407.1;XP_023506400.1;XP_023506391.1;XP_023506384.1;XP_023506378.1;XP_023506373.1;XP_023506370.1;XP_023506362.1;XP_023506356.1;XP_023506350.1;XP_023506349.1;XP_023506341.1;XP_023506334.1;XP_023506430.1;XP_023506426.1	0	0	0	0	0	0	0	0	0	0	0	158230000	0	0	0	0	0	0				2	2	2	0.7	0.7	0.7	280.31	0.0029777	2.8818		4	XP_023506421.1;XP_023506414.1;XP_023506407.1;XP_023506400.1;XP_023506391.1;XP_023506384.1;XP_023506378.1;XP_023506373.1;XP_023506370.1;XP_023506362.1;XP_023506356.1;XP_023506350.1;XP_023506349.1;XP_023506341.1;XP_023506334.1;XP_023506430.1;XP_023506426.1
831460000	transmembrane emp24 domain-containing protein 4	TMED4	XP_005609175.2	0	0	0	0	0	0	36917000	0	0	0	0	62377000	0	0	0	0	0	0				3	3	3	8.8	8.8	8.8	26.111	0	107.19		18	XP_005609175.2
827890000	programmed cell death protein 6 isoform X6;programmed cell death protein 6 isoform X5;programmed cell death protein 6 isoform X4;programmed cell death protein 6 isoform X1;programmed cell death protein 6 isoform X3;programmed cell death protein 6 isof	PDCD6	XP_023481684.1;XP_023481683.1;XP_023481682.1;XP_023481680.1;XP_014590438.1;XP_023481681.1	0	0	0	0	0	0	37322000	36255000	0	43877000	0	43609000	52637000	49273000	33201000	0	0	52883000				5	5	5	43	43	43	19.441	0	56.52		31	XP_023481684.1;XP_023481683.1;XP_023481682.1;XP_023481680.1;XP_014590438.1;XP_023481681.1
824400000	immunoglobulin lambda constant 7	LOC100060608	XP_023503816.1	0	220820000	0	0	422990000	0	0	0	0	0	0	0	0	0	0	0	0	0				3	3	3	28.6	28.6	28.6	17.019	0	207.31		20	XP_023503816.1
822100000	ATP-dependent RNA helicase DDX1	DDX1	XP_001502097.3	0	0	34839000	0	0	0	39226000	0	35119000	33118000	0	26771000	37578000	32806000	42485000	0	27732000	0				10	10	10	20	20	20	82.53	0	33.261		46	XP_001502097.3
820370000	peptidyl-tRNA hydrolase 2, mitochondrial;peptidyl-tRNA hydrolase 2, mitochondrial;peptidyl-tRNA hydrolase 2, mitochondrial;peptidyl-tRNA hydrolase 2, mitochondrial	PTRH2	XP_014597066.1;XP_005597588.1;XP_005597586.1;XP_001503791.1	0	0	31655000	0	29356000	34023000	42139000	36748000	37697000	28632000	21212000	47576000	26106000	21076000	0	0	30873000	0				3	3	3	24.6	24.6	24.6	19.175	0	21.905		40	XP_014597066.1;XP_005597588.1;XP_005597586.1;XP_001503791.1
819950000	spermine synthase	SMS	XP_023490048.1	0	0	0	0	0	0	0	35939000	0	38803000	0	47546000	0	0	0	43797000	0	75924000				6	6	6	26	26	26	41.197	0	29.672		44	XP_023490048.1
817700000	putative N-acetylated-alpha-linked acidic dipeptidase isoform X1;putative N-acetylated-alpha-linked acidic dipeptidase isoform X2	FOLH1B	XP_001489067.1;XP_023501359.1	0	0	0	0	0	0	0	48221000	52945000	0	0	54431000	0	0	66608000	0	0	86110000				12	12	12	24.2	24.2	24.2	84.504	0	32.332		52	XP_001489067.1;XP_023501359.1
816700000	nodal modulator 1	LOC100053583	XP_023472033.1	69339000	0	36544000	0	47466000	52794000	0	0	0	23971000	49679000	41343000	0	0	0	30725000	54189000	38906000				10	10	10	9.6	9.6	9.6	137.75	0	26.431		51	XP_023472033.1
811930000	peptidyl-prolyl cis-trans isomerase FKBP2 isoform X3;peptidyl-prolyl cis-trans isomerase FKBP2 isoform X2;peptidyl-prolyl cis-trans isomerase FKBP2 isoform X1	FKBP2	XP_001489607.2;XP_023510063.1;XP_003362673.2	0	0	0	0	0	0	0	0	0	0	0	0	0	0	0	0	0	38353000				1	1	1	8.6	8.6	8.6	15.316	0.0010565	3.5634		18	XP_001489607.2;XP_023510063.1;XP_003362673.2
811580000	NADH dehydrogenase	NDUFB11	XP_001491508.1	0	0	0	0	0	0	0	0	0	0	0	72271000	0	0	0	0	0	0				2	2	2	16.9	16.9	16.9	17.409	0	16.938		8	XP_001491508.1
803310000	dynamin-like 120 kDa protein, mitochondrial isoform X2;dynamin-like 120 kDa protein, mitochondrial isoform X4;dynamin-like 120 kDa protein, mitochondrial isoform X1;dynamin-like 120 kDa protein, mitochondrial isoform X3	OPA1	XP_001500504.2;XP_005601949.1;XP_003363411.1;XP_005601948.1	0	38794000	0	0	0	45061000	0	0	32731000	51654000	40210000	66923000	0	0	0	43965000	0	0				14	14	14	15.7	15.7	15.7	115.76	0	68.212		47	XP_001500504.2;XP_005601949.1;XP_003363411.1;XP_005601948.1
803110000	aminomethyltransferase, mitochondrial isoform X2;aminomethyltransferase, mitochondrial isoform X1	AMT	XP_003363164.1;XP_001497736.1	0	0	0	0	0	0	0	0	0	0	0	0	0	0	0	0	0	40606000				2	2	2	5.5	5.5	5.5	37.218	0	7.38		18	XP_003363164.1;XP_001497736.1
802010000	purine nucleoside phosphorylase;purine nucleoside phosphorylase isoform X1;purine nucleoside phosphorylase	LOC100058685	XP_005603239.1;XP_005603240.1;XP_001505187.2	0	46406000	33371000	29991000	30973000	0	35951000	39610000	32133000	27371000	23186000	0	27044000	27680000	26520000	34634000	0	0				5	5	5	21.1	21.1	21.1	31.927	0	92.747		54	XP_005603239.1;XP_005603240.1;XP_001505187.2;XP_005603241.2;XP_001502658.3;XP_014589218.1
800130000	delta-aminolevulinic acid dehydratase isoform X2;delta-aminolevulinic acid dehydratase isoform X1;delta-aminolevulinic acid dehydratase isoform X1	ALAD	XP_023484457.1;XP_014591464.1;XP_001488714.1	0	0	0	0	0	0	0	35312000	0	39974000	0	47210000	51532000	0	0	0	40930000	69603000				5	5	5	22.2	22.2	22.2	29.054	0	37.634		33	XP_023484457.1;XP_014591464.1;XP_001488714.1
797350000	RNA-binding protein 4 isoform X1;RNA-binding protein 4 isoform X2;RNA-binding protein 4B;RNA-binding protein 4B;RNA-binding protein 4B;RNA-binding protein 4B;RNA-binding protein 4 isoform X3;RNA-binding protein 4 isoform X5;RNA-binding protein 4 is	RBM4	XP_003362679.1;XP_014585200.1;XP_023510286.1;XP_023510285.1;XP_005598388.1;XP_001496839.1;XP_014585201.1;XP_005598389.1;XP_014585202.1	84294000	0	0	63043000	93738000	88376000	0	0	65161000	37887000	0	0	0	0	0	0	0	0				10	10	10	30.7	30.7	30.7	40.047	0	80.238		33	XP_003362679.1;XP_014585200.1;XP_023510286.1;XP_023510285.1;XP_005598388.1;XP_001496839.1;XP_014585201.1;XP_005598389.1;XP_014585202.1
795420000	desmoplakin isoform X2;desmoplakin isoform X1;desmoplakin isoform X3	DSP	XP_023480194.1;XP_023480193.1;XP_023480195.1	0	0	45512000	0	0	0	54831000	48665000	0	80803000	0	0	30557000	0	57099000	0	0	0				21	21	21	8.5	8.5	8.5	325.17	0	62.638		56	XP_023480194.1;XP_023480193.1;XP_023480195.1
793480000	hsp90 co-chaperone Cdc37	CDC37	XP_023501205.1	0	0	0	0	0	0	33156000	28502000	0	35385000	29867000	38068000	0	28958000	25987000	28803000	0	0				6	6	6	19.5	19.5	19.5	44.58	0	26.162		36	XP_023501205.1
792990000	plastin-1	PLS1	XP_001493566.1	0	0	0	0	0	0	18284000	27427000	16723000	29759000	0	37372000	48107000	36254000	26970000	30832000	24737000	73625000				8	7	6	15.4	14	12.1	70.773	0	19.824		49	XP_001493566.1
791030000	alpha-1B-glycoprotein	A1BG	XP_023507318.1	0	0	80208000	50180000	444030000	0	0	0	0	0	0	0	0	0	0	0	0	0				6	6	6	21.3	21.3	21.3	54.552	0	43.275		20	XP_023507318.1
787310000	NADH dehydrogenase	NDUFA12	XP_005615281.1	0	0	0	27085000	0	0	26479000	34285000	31170000	46611000	0	40777000	23484000	35016000	26039000	38479000	21795000	21042000				4	4	4	31	31	31	17.188	0	82.305		38	XP_005615281.1
782130000	60S ribosomal protein L39	RPL39	XP_003365913.1	0	0	0	0	0	0	0	0	0	0	0	0	0	0	72367000	0	0	0				1	1	1	19.6	19.6	19.6	6.4066	0.0011136	4.2271		14	XP_003365913.1
781990000	cadherin-1	CDH1	XP_023492960.1	0	63397000	48770000	0	0	0	0	0	0	0	76988000	56751000	0	0	0	0	0	57522000				4	4	4	6	6	6	97.897	0	20.891		24	XP_023492960.1
780350000	urocanate hydratase	UROC1	XP_001492972.1	0	0	0	0	0	0	0	23561000	16315000	27378000	24766000	35827000	23701000	37488000	30258000	31251000	19385000	74803000				7	7	7	11.8	11.8	11.8	74.425	0	26.239		51	XP_001492972.1
779870000	CD109 antigen isoform X1;CD109 antigen isoform X2	CD109	XP_023506422.1;XP_023506423.1	0	61418000	284890000	0	218040000	0	0	0	0	0	0	0	0	0	0	0	0	0				19	19	19	16.6	16.6	16.6	161.26	0	64.455		42	XP_023506422.1;XP_023506423.1
778330000	eIF-2-alpha kinase activator GCN1	GCN1	XP_001488898.2	0	0	34612000	0	0	0	29218000	22193000	24996000	28850000	0	32958000	37988000	24932000	38386000	34887000	41594000	20165000				21	21	21	10.2	10.2	10.2	292.83	0	63.748		75	XP_001488898.2
771650000	V-type proton ATPase subunit D	ATP6V1D	XP_001499780.1	0	0	0	0	0	0	31921000	0	35688000	36937000	0	41267000	0	39537000	0	25826000	0	33716000				5	5	5	30	30	30	28.288	0	55.584		38	XP_001499780.1
767170000	prostasin isoform X2;prostasin isoform X1	PRSS8	XP_023511350.1;XP_005598804.1	0	0	63577000	0	0	39632000	0	0	0	47712000	74611000	0	0	0	0	0	0	42765000				4	4	4	16.3	16.3	16.3	32.255	0	53.507		33	XP_023511350.1;XP_005598804.1
760300000	persulfide dioxygenase ETHE1, mitochondrial isoform X1	ETHE1	XP_001916928.2	0	28514000	0	0	0	21004000	0	28603000	0	33969000	0	47817000	0	0	0	31894000	30438000	53961000				3	3	3	14.2	14.2	14.2	27.734	0	7.7259		34	XP_001916928.2;XP_023505575.1
759520000	UDP-glucose:glycoprotein glucosyltransferase 1 isoform X2;UDP-glucose:glycoprotein glucosyltransferase 1 isoform X1	UGGT1	XP_014587843.2;XP_001504981.2	90095000	0	57720000	0	61831000	88140000	0	0	0	53268000	59925000	34190000	0	0	0	0	0	0				10	10	10	7.8	7.8	7.8	176.54	0	47.794		40	XP_014587843.2;XP_001504981.2
756970000	26S proteasome non-ATPase regulatory subunit 1 isoform X2;26S proteasome non-ATPase regulatory subunit 1 isoform X1	PSMD1	XP_001498069.1;XP_005610754.1	66264000	0	87303000	0	54935000	78247000	0	0	0	57695000	71925000	58960000	0	0	0	0	0	0				10	10	10	13.2	13.2	13.2	105.8	0	33.341		27	XP_001498069.1;XP_005610754.1
750730000	CAD protein	CAD	XP_001502475.1	63324000	30083000	50548000	35772000	91813000	55707000	0	0	0	19897000	54355000	30636000	0	0	0	0	49826000	0				14	14	14	7.1	7.1	7.1	243.09	0	88.059		61	XP_001502475.1
747160000	proteasome activator complex subunit 3 isoform X2;proteasome activator complex subunit 3 isoform X1	PSME3	XP_003362596.1;XP_005597426.1	0	26313000	20608000	22676000	32902000	19277000	26670000	28219000	0	20882000	0	28797000	0	0	0	26572000	0	0				5	5	5	23.2	23.2	23.2	29.506	0	29.681		57	XP_003362596.1;XP_005597426.1
742740000	2-hydroxyacyl-CoA lyase 1 isoform X3;2-hydroxyacyl-CoA lyase 1 isoform X1;2-hydroxyacyl-CoA lyase 1 isoform X5;2-hydroxyacyl-CoA lyase 1 isoform X4;2-hydroxyacyl-CoA lyase 1 isoform X2	HACL1	XP_014587339.1;XP_001495031.1;XP_023476671.1;XP_023476670.1;XP_005600976.1	0	0	0	0	0	42423000	0	45101000	0	41120000	58546000	51242000	0	0	0	0	0	0				7	7	7	15.9	15.9	15.9	59.412	0	19.403		31	XP_014587339.1;XP_001495031.1;XP_023476671.1;XP_023476670.1;XP_005600976.1
740190000	signal transducer and activator of transcription 1-alpha/beta;signal transducer and activator of transcription 1-alpha/beta	STAT1	XP_023478001.1;XP_001499419.2	0	16859000	26738000	0	0	21823000	23216000	24551000	21154000	27032000	19109000	27293000	28824000	23588000	24107000	26590000	28008000	22665000				8	8	8	13.1	13.1	13.1	87.172	0	23.389		62	XP_023478001.1;XP_001499419.2
738500000	translocon-associated protein subunit gamma	SSR3	NP_001296222.1	0	0	39208000	0	0	0	0	0	0	0	0	37462000	0	0	0	0	0	0				1	1	1	7.6	7.6	7.6	21.05	0	21.394		24	NP_001296222.1
736840000	eukaryotic translation initiation factor 4E isoform X2;eukaryotic translation initiation factor 4E isoform X1	EIF4E	XP_023493443.1;XP_023493442.1	0	0	0	0	0	0	41522000	0	48231000	0	0	48782000	48800000	49431000	0	42617000	0	0				5	5	5	21.7	21.7	21.7	24.581	0	8.853		23	XP_023493443.1;XP_023493442.1;XP_005599262.1;XP_023472936.1
736530000	DNA replication licensing factor MCM4	MCM4	XP_005613236.1	47648000	0	40304000	0	37938000	65489000	0	38557000	0	35782000	0	0	39553000	0	38923000	0	0	0				11	11	11	16.7	16.7	16.7	96.8	0	71.934		46	XP_005613236.1
735970000	NAD(P) transhydrogenase, mitochondrial isoform X1;NAD(P) transhydrogenase, mitochondrial isoform X1;NAD(P) transhydrogenase, mitochondrial isoform X1;NAD(P) transhydrogenase, mitochondrial isoform X3;NAD(P) transhydrogenase, mitochondrial isoform X2	NNT	XP_023481444.1;XP_005604342.1;XP_001498209.2;XP_023481446.1;XP_023481445.1	0	0	0	0	0	0	0	0	0	41785000	78592000	66156000	0	0	0	0	0	119550000				11	11	11	12.2	12.2	12.2	113.82	0	37.01		41	XP_023481444.1;XP_005604342.1;XP_001498209.2;XP_023481446.1;XP_023481445.1
734300000	ubiquitin-conjugating enzyme E2 D3 isoform X2;ubiquitin-conjugating enzyme E2 D3 isoform X2;ubiquitin-conjugating enzyme E2 D3 isoform X2;ubiquitin-conjugating enzyme E2 D3 isoform X2;ubiquitin-conjugating enzyme E2 D3 isoform X1;ubiquitin-conjugating	UBE2D3	XP_023493395.1;XP_023493394.1;XP_023493393.1;XP_023493392.1;XP_023493391.1;XP_023493390.1;XP_023493389.1;XP_023493388.1;XP_023493387.1;XP_014586123.1;XP_014594116.1;XP_023473364.1	0	0	0	0	0	0	41960000	0	47039000	0	0	0	0	52549000	0	0	0	0				3	3	3	28.6	28.6	28.6	16.687	0	49.581		23	XP_023493395.1;XP_023493394.1;XP_023493393.1;XP_023493392.1;XP_023493391.1;XP_023493390.1;XP_023493389.1;XP_023493388.1;XP_023493387.1;XP_014586123.1;XP_014594116.1;XP_023473364.1
733230000	NADH dehydrogenase	NDUFB5	XP_001495558.1	0	0	0	0	0	0	31038000	0	34889000	26973000	22720000	51790000	0	39184000	0	29656000	0	37758000				4	4	4	18.1	18.1	18.1	21.322	0	10.234		33	XP_001495558.1
732240000	nuclear pore complex protein Nup93 isoform X2;nuclear pore complex protein Nup93 isoform X1;nuclear pore complex protein Nup93 isoform X4;nuclear pore complex protein Nup93 isoform X3	NUP93	XP_023492793.1;XP_005608330.2;XP_023492795.1;XP_023492794.1	63286000	0	44037000	0	55683000	74326000	0	54041000	0	0	0	47659000	0	0	50791000	0	0	0				9	9	9	12.9	12.9	12.9	93.374	0	35.872		51	XP_023492793.1;XP_005608330.2;XP_023492795.1;XP_023492794.1
730750000	V-type proton ATPase subunit C 2 isoform X5;V-type proton ATPase subunit C 2 isoform X4;V-type proton ATPase subunit C 2 isoform X3;V-type proton ATPase subunit C 2 isoform X2;V-type proton ATPase subunit C 2 isoform X1	ATP6V1C2	XP_001503588.3;XP_014586796.2;XP_001503590.3;XP_014586795.2;XP_014586794.2	0	0	0	0	0	0	45719000	36366000	0	31263000	60677000	40507000	45416000	0	0	0	0	29567000				6	6	6	13.7	13.7	13.7	43.67	0	33.528		37	XP_001503588.3;XP_014586796.2;XP_001503590.3;XP_014586795.2;XP_014586794.2
730220000	cleavage and polyadenylation specificity factor subunit 5	NUDT21	XP_001915145.1	0	0	33499000	31527000	0	0	36921000	0	31942000	32519000	0	0	47292000	34781000	32746000	37415000	38494000	0				5	5	5	36.6	36.6	36.6	26.24	0	19.872		42	XP_001915145.1
728420000	adenosylhomocysteinase 3 isoform X10;adenosylhomocysteinase 3 isoform X11;adenosylhomocysteinase 3 isoform X9;adenosylhomocysteinase 3 isoform X8;adenosylhomocysteinase 3 isoform X7;adenosylhomocysteinase 3 isoform X6;adenosylhomocysteinase 3 isoform	AHCYL2	XP_023495435.1;XP_001917146.2;XP_023495434.1;XP_014594559.1;XP_014594558.1;XP_014594556.2;XP_023495432.1;XP_023495431.1;XP_023495433.1;XP_005609417.2;XP_005609416.2;XP_005610410.1;XP_005610409.1;XP_005610408.1;XP_005610407.1;XP_014595642.1	0	0	38527000	0	0	0	0	28389000	0	34257000	62446000	49675000	0	0	0	0	0	41541000				3	3	3	5.5	5.5	5.5	56.755	0	13.615		26	XP_023495435.1;XP_001917146.2;XP_023495434.1;XP_014594559.1;XP_014594558.1;XP_014594556.2;XP_023495432.1;XP_023495431.1;XP_023495433.1;XP_005609417.2;XP_005609416.2;XP_005610410.1;XP_005610409.1;XP_005610408.1;XP_005610407.1;XP_014595642.1
726270000	dolichyl-diphosphooligosaccharide--protein glycosyltransferase subunit 2 isoform X2;dolichyl-diphosphooligosaccharide--protein glycosyltransferase subunit 2 isoform X1	RPN2	XP_023482299.1;XP_023482298.1	0	19485000	0	0	0	0	0	24990000	17858000	20147000	0	21008000	30022000	20922000	0	0	28781000	36229000				7	7	7	21.6	21.6	21.6	69.031	0	44.198		44	XP_023482299.1;XP_023482298.1
723750000	prostaglandin E synthase 2 isoform X1;prostaglandin E synthase 2 isoform X2	PTGES2	XP_023484748.1;XP_023484749.1	0	0	0	0	0	0	0	0	34795000	28618000	0	37029000	55031000	0	31852000	30257000	33511000	0				6	6	6	14.1	14.1	14.1	41.441	0	24.965		43	XP_023484748.1;XP_023484749.1
718120000	dolichyl-diphosphooligosaccharide--protein glycosyltransferase subunit STT3A isoform X3;dolichyl-diphosphooligosaccharide--protein glycosyltransferase subunit STT3A isoform X2;dolichyl-diphosphooligosaccharide--protein glycosyltransferase subunit STT3A i	STT3A	XP_023500852.1;XP_023500851.1;XP_003365330.2;XP_023500853.1	54696000	0	29534000	0	55427000	44470000	0	0	0	30678000	42338000	40010000	0	0	0	0	0	54807000				5	5	5	7	7	7	74.937	0	10.13		30	XP_023500852.1;XP_023500851.1;XP_003365330.2;XP_023500853.1
717560000	N-acetylglucosamine-6-sulfatase isoform X2;N-acetylglucosamine-6-sulfatase isoform X1	GNS	XP_023499710.1;XP_001492201.6	0	0	0	0	0	30201000	24158000	0	0	37491000	39047000	45267000	0	32005000	37446000	0	0	33843000				4	4	4	7.1	7.1	7.1	61.619	0	9.9939		30	XP_023499710.1;XP_001492201.6
717190000	eukaryotic initiation factor 4A-III	EIF4A3	XP_023507633.1	88366000	0	0	84092000	0	134310000	0	0	0	0	0	0	0	0	0	0	0	0				11	8	8	22.9	17	17	46.84	0	33.288		22	XP_023507633.1
716680000	protein canopy homolog 2	CNPY2	XP_001504883.1	0	0	0	0	0	0	0	0	0	0	0	35462000	49163000	0	0	0	0	0				6	6	6	33.5	33.5	33.5	20.68	0	42.663		23	XP_001504883.1
716500000	ras-related protein Rab-2A	RAB2A	XP_023504323.1	43114000	0	63878000	0	47722000	0	0	0	26886000	31390000	62301000	44476000	0	0	0	0	0	0				5	5	5	34	34	34	23.545	0	62.165		42	XP_023504323.1;NP_001296344.1
714120000	signal recognition particle subunit SRP72	SRP72	XP_001492218.1	0	0	0	0	0	0	29888000	26153000	32380000	28886000	0	30476000	31700000	32455000	33718000	23904000	40777000	23614000				11	11	11	20	20	20	74.526	0	46.53		57	XP_001492218.1
712290000	serine/threonine-protein kinase PAK 1;serine/threonine-protein kinase PAK 1;serine/threonine-protein kinase PAK 1;serine/threonine-protein kinase PAK 1;serine/threonine-protein kinase PAK 1	PAK1	XP_023501423.1;XP_023501422.1;XP_014597251.1;XP_014597250.1;XP_001917210.1	30622000	0	36099000	31082000	0	35545000	32770000	30140000	28481000	32020000	0	32509000	0	29817000	38510000	0	0	0				3	3	2	6.6	6.6	5	60.538	0	10.114		31	XP_023501423.1;XP_023501422.1;XP_014597251.1;XP_014597250.1;XP_001917210.1;XP_023489655.1;XP_014584574.1;XP_023489654.1;XP_023489653.1;XP_023489652.1;XP_023489651.1;XP_023489650.1;XP_023489649.1;XP_023489648.1;XP_023489646.1
712080000	integrin alpha-6 isoform X1;integrin alpha-6 isoform X2	ITGA6	XP_014588021.2;XP_014588022.2	0	0	0	0	0	44811000	0	0	0	0	84315000	35134000	0	30754000	0	0	0	0				9	9	9	8.7	8.7	8.7	122.13	0	39.597		40	XP_014588021.2;XP_014588022.2
710090000	follistatin isoform X3;follistatin isoform X2;follistatin isoform X1;follistatin precursor	FST	XP_023481007.1;XP_023481005.1;XP_023481004.1;NP_001075280.1	0	0	0	0	0	0	46718000	46193000	0	36372000	0	41010000	0	48963000	0	102770000	0	0				5	5	5	24	24	24	34.798	0	44.261		28	XP_023481007.1;XP_023481005.1;XP_023481004.1;NP_001075280.1
707000000	eukaryotic translation initiation factor 3 subunit K	EIF3K	XP_001497262.1	0	0	0	34341000	0	0	39506000	32415000	0	0	0	36346000	62219000	40379000	0	39643000	0	0				3	3	3	19.7	19.7	19.7	25.073	0	37.559		21	XP_001497262.1
697710000	methionine--tRNA ligase, cytoplasmic isoform X2;methionine--tRNA ligase, cytoplasmic isoform X1	MARS1	XP_001488941.1;XP_005611399.1	0	0	0	0	0	0	0	33974000	0	41042000	0	0	41812000	33498000	0	28235000	0	0				10	10	10	13.4	13.4	13.4	101	0	47.456		47	XP_001488941.1;XP_005611399.1
696840000	developmentally-regulated GTP-binding protein 1 isoform X2;developmentally-regulated GTP-binding protein 1 isoform X1	DRG1	XP_005612479.1;XP_001496920.1	0	29782000	20826000	26642000	0	26821000	26779000	27429000	28314000	31741000	0	25088000	30112000	24525000	26567000	22478000	20962000	0				7	7	7	26.3	26.3	26.3	39.051	0	24.281		60	XP_005612479.1;XP_001496920.1
696530000	sulfite oxidase, mitochondrial isoform X2;sulfite oxidase, mitochondrial isoform X2;sulfite oxidase, mitochondrial isoform X2;sulfite oxidase, mitochondrial isoform X2;sulfite oxidase, mitochondrial isoform X1	SUOX	XP_014596384.1;XP_005611349.1;XP_005611348.1;XP_001491902.2;XP_023499527.1	0	0	61689000	0	61350000	0	0	0	43637000	0	76016000	47249000	0	0	0	0	0	0				3	3	3	6.6	6.6	6.6	60.477	0	11.921		29	XP_014596384.1;XP_005611349.1;XP_005611348.1;XP_001491902.2;XP_023499527.1
696230000	AP-1 complex subunit gamma-1 isoform X2;AP-1 complex subunit gamma-1 isoform X1	AP1G1	XP_023493039.1;XP_023493038.1	0	36957000	0	0	51604000	30814000	0	32295000	0	27344000	45240000	29880000	31074000	0	37611000	0	0	0				9	9	9	13.6	13.6	13.6	91.38	0	31.844		55	XP_023493039.1;XP_023493038.1
694320000	dipeptidyl peptidase 1 isoform X1	CTSC	XP_023501366.1	0	0	0	0	0	0	0	0	0	0	105610000	0	0	0	0	0	0	0				6	6	6	10.1	10.1	10.1	62.38	0	19.076		13	XP_023501366.1;XP_023501368.1;XP_023501367.1
692520000	ELAV-like protein 1	ELAVL1	XP_023500429.1	0	54887000	0	48216000	0	0	0	35502000	48012000	0	0	0	0	0	0	0	0	0				3	3	3	10.7	10.7	10.7	36.135	0	13.039		20	XP_023500429.1
691050000	alpha-N-acetylglucosaminidase	NAGLU	XP_023508273.1	0	30331000	0	0	34186000	25803000	31552000	0	0	40355000	61888000	34763000	0	0	49930000	0	0	56347000				9	9	9	15.3	15.3	15.3	82.619	0	25.427		36	XP_023508273.1
689070000	40S ribosomal protein S28;40S ribosomal protein S28	RPS28	XP_005611569.1;XP_001498263.1	0	0	0	0	32855000	0	39800000	0	0	45615000	0	45341000	0	51093000	43228000	35639000	0	0				4	4	4	27.5	27.5	27.5	7.8409	0	16.61		32	XP_005611569.1;XP_001498263.1
688480000	cell cycle and apoptosis regulator protein 2 isoform X3;cell cycle and apoptosis regulator protein 2 isoform X2;cell cycle and apoptosis regulator protein 2 isoform X1;cell cycle and apoptosis regulator protein 2 isoform X1	CCAR2	XP_023491921.1;XP_005607732.1;XP_023491920.1;XP_001492301.1	33320000	0	33521000	0	0	29202000	0	36796000	0	29766000	32184000	36792000	0	30021000	47086000	0	0	0				6	6	6	8.9	8.9	8.9	101.6	0	33.198		33	XP_023491921.1;XP_005607732.1;XP_023491920.1;XP_001492301.1
688330000	UDP-glucose 6-dehydrogenase isoform X2;UDP-glucose 6-dehydrogenase isoform X2;UDP-glucose 6-dehydrogenase isoform X2;UDP-glucose 6-dehydrogenase isoform X2;UDP-glucose 6-dehydrogenase isoform X2;UDP-glucose 6-dehydrogenase isoform X1	UGDH	XP_014594282.1;XP_014594281.1;XP_005608875.1;XP_005608874.1;XP_001498065.1;XP_023493984.1	0	0	38783000	0	0	0	0	0	33387000	37570000	0	31725000	0	43814000	30955000	42399000	0	0				7	7	7	20.2	20.2	20.2	55.023	0	57.443		38	XP_014594282.1;XP_014594281.1;XP_005608875.1;XP_005608874.1;XP_001498065.1;XP_023493984.1
685430000	serpin B9;serpin B9;serpin B9;serpin B9	SERPINB9	XP_023480130.1;XP_023480129.1;XP_014590185.1;XP_014590184.1	33867000	0	46194000	0	39668000	35274000	28368000	24490000	0	0	68880000	0	0	0	0	0	28473000	32745000				7	7	5	19.7	19.7	14.7	42.404	0	26.907		33	XP_023480130.1;XP_023480129.1;XP_014590185.1;XP_014590184.1;XP_023503722.1;XP_014583326.1;XP_001492251.1;XP_023503721.1
684420000	tubulin beta-2A chain	TUBB2A	XP_005603592.1	0	0	0	0	0	0	0	0	0	0	0	0	0	0	0	0	26235000	0				20	1	1	49.7	2.7	2.7	49.906	0	9.9138		14	XP_005603592.1;XP_014590162.1
680470000	tax1-binding protein 1 isoform X2;tax1-binding protein 1 isoform X1;tax1-binding protein 1 isoform X1	TAX1BP1	XP_005609328.1;XP_023495193.1;XP_001499960.3	137450000	0	50531000	0	114710000	193550000	0	0	0	0	0	0	0	0	0	0	0	0				11	11	11	17.2	17.2	17.2	93.07	0	54.177		28	XP_005609328.1;XP_023495193.1;XP_001499960.3
669620000	3-keto-steroid reductase isoform X3;3-keto-steroid reductase isoform X2;3-keto-steroid reductase isoform X1	HSD17B7	XP_001491861.1;XP_023496583.1;XP_023496582.1	0	0	0	0	0	35817000	37484000	0	33889000	23772000	48522000	28592000	27710000	27970000	0	24405000	25768000	19757000				4	4	4	18.2	18.2	18.2	37.637	0	12.471		36	XP_001491861.1;XP_023496583.1;XP_023496582.1
669210000	elongin-B isoform X2;elongin-B isoform X1	ELOB	XP_023472288.1;XP_023472287.1	0	0	0	0	0	0	0	0	0	37310000	0	40810000	0	0	0	0	0	33309000				4	4	4	45.8	45.8	45.8	13.17	0	17.386		18	XP_023472288.1;XP_023472287.1
668010000	galactocerebrosidase isoform X5;galactocerebrosidase isoform X3;galactocerebrosidase isoform X2;galactocerebrosidase isoform X1;galactocerebrosidase isoform X4;galactocerebrosidase isoform X4;galactocerebrosidase isoform X4;galactocerebrosidase isof	GALC	XP_023483989.1;XP_001495184.3;XP_023483982.1;XP_023483981.1;XP_023483988.1;XP_023483987.1;XP_023483986.1;XP_023483985.1;XP_023483984.1;XP_023483983.1	0	0	0	0	0	0	0	0	48674000	0	0	0	0	0	0	83566000	0	0				4	4	4	10.3	10.3	10.3	62.004	0	10.689		22	XP_023483989.1;XP_001495184.3;XP_023483982.1;XP_023483981.1;XP_023483988.1;XP_023483987.1;XP_023483986.1;XP_023483985.1;XP_023483984.1;XP_023483983.1
665230000	26S proteasome non-ATPase regulatory subunit 12	PSMD12	XP_001499991.1	58598000	0	55074000	0	61607000	47032000	0	0	0	0	52629000	0	0	0	0	0	0	0				8	8	8	18	18	18	53.038	0	25.096		43	XP_001499991.1
663580000	ras-related protein Rab-18;ras-related protein Rab-18 isoform X1	RAB18	NP_001295889.1;XP_023487653.1	0	0	0	0	0	0	0	24552000	0	0	35645000	0	24229000	30282000	33391000	0	36296000	0				6	6	6	35.9	35.9	35.9	22.986	0	61.375		35	NP_001295889.1;XP_023487653.1
663330000	eukaryotic translation initiation factor 3 subunit H;eukaryotic translation initiation factor 3 subunit H isoform X1	EIF3H	NP_001296188.1;XP_023504080.1	69728000	0	66585000	0	77012000	88229000	0	0	0	0	43980000	42755000	0	0	0	0	0	0				5	5	5	15.9	15.9	15.9	39.928	0	20.418		27	NP_001296188.1;XP_023504080.1
661900000	tripartite motif-containing protein 16	TRIM16	XP_001918420.1	0	0	40479000	38544000	0	0	0	0	33811000	33040000	32353000	41860000	25513000	0	0	0	0	0				8	8	8	16.8	16.8	16.8	62.908	0	38.935		30	XP_001918420.1
661800000	T-lymphocyte surface antigen Ly-9 isoform X3;T-lymphocyte surface antigen Ly-9 isoform X2;T-lymphocyte surface antigen Ly-9 isoform X1	LY9	XP_023496628.1;XP_001491704.2;XP_023496627.1	0	0	0	0	0	0	0	0	0	0	0	0	0	0	0	0	0	54224000				1	1	1	2.5	2.5	2.5	70.735	0.0061234	2.5501		18	XP_023496628.1;XP_001491704.2;XP_023496627.1
660690000	Golgi apparatus protein 1	GLG1	XP_003364683.1	0	0	0	0	0	0	0	0	32220000	24712000	0	0	0	0	0	37015000	48047000	0				12	12	12	10.7	10.7	10.7	134.1	0	73.832		29	XP_003364683.1
657660000	hydroxyacyl-coenzyme A dehydrogenase, mitochondrial	HADH	XP_023492531.1	0	22473000	15269000	0	14802000	0	0	0	0	34840000	26939000	32320000	30217000	0	25424000	0	0	44668000				5	5	5	13.4	13.4	13.4	34.307	0	15.617		49	XP_023492531.1
656120000	CTP synthase 1 isoform X2;CTP synthase 1 isoform X1	CTPS1	XP_023488163.1;XP_023488159.1	87529000	0	65709000	0	87405000	85156000	0	0	0	0	68267000	0	0	0	0	0	0	0				9	9	8	15.4	15.4	13.4	66.637	0	17.757		21	XP_023488163.1;XP_023488159.1
651790000	ubiquitin carboxyl-terminal hydrolase 5 isoform X2;ubiquitin carboxyl-terminal hydrolase 5 isoform X1	USP5	XP_023498819.1;XP_023498818.1	27611000	0	30234000	0	28134000	0	0	42285000	0	0	39939000	60718000	0	0	0	0	0	43923000				8	8	8	11.8	11.8	11.8	96.328	0	28.577		46	XP_023498819.1;XP_023498818.1
651230000	transmembrane protease serine 2;transmembrane protease serine 2;transmembrane protease serine 2	TMPRSS2	XP_023485975.1;XP_014591871.1;XP_005606217.1	0	0	0	0	0	0	0	0	0	0	35924000	0	0	0	38314000	85656000	0	0				3	3	3	8	8	8	54.162	0	8.7447		15	XP_023485975.1;XP_014591871.1;XP_005606217.1
648730000	up-regulated during skeletal muscle growth protein 5	ATP5MK	XP_003363475.1	0	0	0	0	0	0	0	45470000	0	0	0	0	68289000	0	0	0	0	0				2	2	2	44.8	44.8	44.8	6.4555	0	17.499		23	XP_003363475.1
645800000	transmembrane 9 superfamily member 2	TM9SF2	XP_001492166.1	0	0	0	0	0	0	0	34117000	0	0	45583000	45174000	0	0	0	0	0	0				6	6	6	8.3	8.3	8.3	75.793	0	19.249		25	XP_001492166.1
644320000	exportin-1 isoform X1;exportin-1 isoform X2	XPO1	XP_001917538.1;XP_023474810.1	0	0	0	24415000	0	0	0	0	0	35840000	0	33033000	28009000	25761000	35751000	0	0	0				10	10	10	11.2	11.2	11.2	123.14	0	25.22		53	XP_001917538.1;XP_023474810.1
641300000	importin-7	IPO7	XP_023501795.1	45716000	0	42673000	0	38889000	50789000	0	0	0	40085000	29770000	36748000	0	0	0	0	0	0				8	8	8	8.8	8.8	8.8	119.52	0	25.657		49	XP_023501795.1;XP_023499081.1;XP_023499080.1;XP_023499078.1
639470000	116 kDa U5 small nuclear ribonucleoprotein component	EFTUD2	XP_005597382.1	51632000	49518000	58109000	0	0	0	0	0	0	38449000	0	0	0	0	0	0	58678000	0				16	14	14	19	17.9	17.9	109.45	0	34.351		47	XP_005597382.1
638510000	GDP-L-fucose synthase;GDP-L-fucose synthase;GDP-L-fucose synthase	GFUS	XP_005613404.1;XP_005613403.1;XP_001505053.1	0	0	25767000	0	0	24832000	0	40823000	28309000	28730000	0	37615000	0	33012000	0	0	0	65323000				4	4	4	13.1	13.1	13.1	35.944	0	9.9749		25	XP_005613404.1;XP_005613403.1;XP_001505053.1
630660000	isocitrate dehydrogenase;isocitrate dehydrogenase;isocitrate dehydrogenase	IDH3B	XP_014590558.1;XP_001497133.1;XP_023481996.1	0	52908000	51391000	0	0	53788000	0	0	0	0	0	43753000	0	0	0	0	0	0				5	5	5	16.4	16.4	16.4	42.333	0	18.423		19	XP_014590558.1;XP_001497133.1;XP_023481996.1
629410000	prenylated Rab acceptor protein 1	RABAC1	XP_023507217.1	0	0	0	0	0	0	0	0	28169000	24516000	0	35030000	34787000	38114000	0	30041000	0	50076000				3	3	3	19.5	19.5	19.5	20.655	0	7.586		31	XP_023507217.1
627750000	NEDD8-activating enzyme E1 regulatory subunit isoform X2;NEDD8-activating enzyme E1 regulatory subunit isoform X1	NAE1	XP_005608372.1;XP_023492912.1	60213000	0	39809000	0	62301000	44334000	0	0	0	0	0	0	0	0	0	0	0	0				5	5	5	13.5	13.5	13.5	50.672	0	28.041		33	XP_005608372.1;XP_023492912.1
625840000	elongation factor 1-delta isoform X8;elongation factor 1-delta isoform X8;elongation factor 1-delta isoform X8;elongation factor 1-delta isoform X8;elongation factor 1-delta isoform X6;elongation factor 1-delta isoform X5	EEF1D	XP_023504869.1;XP_023504868.1;XP_023504867.1;XP_023504866.1;XP_023504861.1;XP_003365683.3	0	0	0	0	0	0	0	0	0	0	0	0	0	0	19382000	0	0	0				9	1	1	46.1	8.2	8.2	28.452	0	104.82		12	XP_023504869.1;XP_023504868.1;XP_023504867.1;XP_023504866.1;XP_023504861.1;XP_003365683.3
625680000	NADP-dependent malic enzyme isoform X2;NADP-dependent malic enzyme isoform X1	ME1	XP_023506499.1;XP_023506497.1	85064000	0	42664000	0	0	32010000	0	0	0	0	0	51075000	0	0	0	0	0	0				4	4	4	8.7	8.7	8.7	55.064	0	16.503		30	XP_023506499.1;XP_023506497.1
625430000	retinoid-inducible serine carboxypeptidase	SCPEP1	XP_001503394.2	0	0	0	0	0	0	0	0	0	29719000	80999000	36863000	0	0	0	0	0	0				7	7	7	16.3	16.3	16.3	51.178	0	15.876		27	XP_001503394.2
624980000	acetyl-CoA carboxylase 1 isoform X4;acetyl-CoA carboxylase 1 isoform X7;acetyl-CoA carboxylase 1 isoform X5;acetyl-CoA carboxylase 1 isoform X5;acetyl-CoA carboxylase 1 isoform X5;acetyl-CoA carboxylase 1 isoform X3;acetyl-CoA carboxylase 1 isoform X	ACACA	XP_023508735.1;XP_023508740.1;XP_023508738.1;XP_023508737.1;XP_023508736.1;XP_023508734.1;XP_023508733.1;XP_023508732.1;XP_023508739.1	0	0	33197000	0	0	24617000	0	27869000	0	33646000	31347000	31657000	34515000	0	36173000	0	0	37532000				12	12	12	6.3	6.3	6.3	270.22	0	51.872		47	XP_023508735.1;XP_023508740.1;XP_023508738.1;XP_023508737.1;XP_023508736.1;XP_023508734.1;XP_023508733.1;XP_023508732.1;XP_023508739.1;XP_023502745.1;XP_005612550.2;XP_023502744.1;XP_023502743.1;XP_001496980.2
622900000	oligosaccharyltransferase complex subunit OSTC	OSTC	XP_023492525.1	0	0	0	0	0	0	0	0	0	0	0	0	0	0	0	0	0	40669000				1	1	1	8.1	8.1	8.1	16.815	0	5.7594		25	XP_023492525.1
622850000	enoyl-CoA hydratase domain-containing protein 3, mitochondrial	ECHDC3	XP_023488125.1	0	0	0	0	0	0	0	0	0	0	0	35656000	0	0	0	0	0	0				2	2	2	8.6	8.6	8.6	32.079	0	6.8981		18	XP_023488125.1
619960000	ATP synthase subunit epsilon, mitochondrial	ATP5F1E	XP_003363998.1	0	0	0	0	0	0	0	0	0	0	0	0	0	0	0	0	53772000	0				2	2	2	31.4	31.4	31.4	5.7527	0.0011038	4.1399		10	XP_003363998.1
618190000	vesicle-associated membrane protein-associated protein A isoform X2;vesicle-associated membrane protein-associated protein A isoform X1	VAPA	XP_023503236.1;XP_023503235.1	36304000	0	0	22039000	0	30122000	0	27143000	21839000	19922000	35655000	33416000	0	31827000	20967000	24595000	0	0				6	5	5	22.9	18.1	18.1	27.857	0	13.43		36	XP_023503236.1;XP_023503235.1
617780000	translocon-associated protein subunit alpha isoform X3;translocon-associated protein subunit alpha isoform X2;translocon-associated protein subunit alpha isoform X1	SSR1	XP_023480182.1;XP_023480181.1;XP_023480180.1	0	0	0	0	0	0	0	0	0	0	0	0	0	0	0	0	0	47607000				3	3	3	11.9	11.9	11.9	32.056	0	8.3179		18	XP_023480182.1;XP_023480181.1;XP_023480180.1
616220000	apoptosis inhibitor 5 isoform X2;apoptosis inhibitor 5 isoform X1	API5	XP_005598102.2;XP_001488315.3	0	0	0	23436000	0	0	0	24091000	0	27585000	0	19854000	29957000	26898000	0	27337000	0	0				2	2	2	6.2	6.2	6.2	56.81	0	40.281		27	XP_005598102.2;XP_001488315.3
614380000	nucleosome assembly protein 1-like 4 isoform X3;nucleosome assembly protein 1-like 4 isoform X2;nucleosome assembly protein 1-like 4 isoform X1;nucleosome assembly protein 1-like 4 isoform X1;nucleosome assembly protein 1-like 4 isoform X1;nucleosome	NAP1L4	XP_023510486.1;XP_014585233.1;XP_023510484.1;XP_023510483.1;XP_023510482.1;XP_005598438.1	0	0	0	32388000	28903000	0	0	0	0	36631000	0	22056000	27622000	0	28706000	0	0	41080000				7	5	5	23.6	20.5	20.5	40.218	0	17.823		39	XP_023510486.1;XP_014585233.1;XP_023510484.1;XP_023510483.1;XP_023510482.1;XP_005598438.1
613430000	delta-1-pyrroline-5-carboxylate synthase isoform X2;delta-1-pyrroline-5-carboxylate synthase isoform X1	ALDH18A1	XP_001501922.3;XP_005602414.1	63765000	40445000	42752000	0	47102000	49523000	0	0	0	29214000	40255000	27459000	0	0	0	0	47195000	0				5	5	5	7.4	7.4	7.4	86.965	0	19.702		38	XP_001501922.3;XP_005602414.1
606090000	catalase isoform X1;catalase isoform X2	CAT	XP_001914753.3;XP_014584827.2	0	0	0	0	0	0	0	0	0	38512000	40630000	38013000	0	0	0	44072000	0	37007000				9	9	9	21.3	21.3	21.3	59.866	0	115.11		35	XP_001914753.3;XP_014584827.2
604500000	ER membrane protein complex subunit 2 isoform X2;ER membrane protein complex subunit 2 isoform X1	EMC2	XP_005613309.1;XP_001495024.4	0	0	0	0	0	0	35889000	0	0	0	0	0	0	0	0	0	0	0				4	4	4	18	18	18	33.165	0	13.664		20	XP_005613309.1;XP_001495024.4
603120000	NADH dehydrogenase;NADH dehydrogenase;NADH dehydrogenase;NADH dehydrogenase	LOC111767790	XP_023473333.1;XP_001504210.2;XP_023490841.1;XP_023473320.1	0	0	0	0	0	0	0	0	0	0	0	36338000	72094000	45389000	0	0	0	0				3	3	3	34.3	34.3	34.3	11.038	0	12.987		17	XP_023473333.1;XP_001504210.2;XP_023490841.1;XP_023473320.1
601080000	ATP synthase F0 subunit 8 (mitochondrion)	ATP8	NP_007164.1	0	0	0	0	0	0	0	0	0	0	0	0	0	0	0	0	0	32500000				1	1	1	14.9	14.9	14.9	7.8612	0.0010834	3.8719		13	NP_007164.1
599160000	sphingosine-1-phosphate phosphatase 1 isoform X2;sphingosine-1-phosphate phosphatase 1 isoform X1	SGPP1	XP_023483645.1;XP_023483644.1	0	0	0	0	0	0	0	0	0	0	75660000	67084000	0	0	0	0	0	55201000				5	5	5	16.5	16.5	16.5	45.55	0	64.287		20	XP_023483645.1;XP_023483644.1
599060000	glucosidase 2 subunit beta isoform X2;glucosidase 2 subunit beta isoform X1;glucosidase 2 subunit beta isoform X1	PRKCSH	XP_001490533.2;XP_005611981.1;XP_005611980.1	0	0	48187000	0	0	0	0	0	0	49268000	66048000	0	0	0	0	0	0	0				5	5	5	12.2	12.2	12.2	59.094	0	103.07		17	XP_001490533.2;XP_005611981.1;XP_005611980.1
598580000		-	CON__P08779	0	0	0	0	456310000	74479000	0	0	0	0	0	0	0	0	0	0	0	0			+	18	6	4	36.6	15.9	10.1	51.267	0	38.116		10	CON__P08779
597010000	neuronal membrane glycoprotein M6-a isoform X3;neuronal membrane glycoprotein M6-a isoform X2;neuronal membrane glycoprotein M6-a isoform X1	GPM6A	XP_023486549.1;XP_005606472.1;XP_001493181.1	0	0	0	0	0	0	0	0	0	52403000	0	0	0	29569000	0	43173000	36298000	0				1	1	1	6.5	6.5	6.5	24.443	0.001123	4.3388		18	XP_023486549.1;XP_005606472.1;XP_001493181.1
595140000	squalene synthase isoform X2;squalene synthase isoform X1	FDFT1	XP_023492026.1;XP_001915483.3	0	0	29050000	0	22755000	0	0	0	27029000	31375000	0	29497000	0	24740000	27809000	0	22674000	34438000				3	3	3	9.6	9.6	9.6	48.342	0	152.86		36	XP_023492026.1;XP_001915483.3
593600000	eukaryotic translation elongation factor 1 epsilon-1 isoform X2;eukaryotic translation elongation factor 1 epsilon-1 isoform X1	EEF1E1	XP_001490925.1;XP_023480201.1	0	18677000	0	28127000	0	0	26853000	22881000	26262000	26672000	0	20896000	0	22524000	28100000	28286000	0	25723000				3	3	3	18.4	18.4	18.4	19.842	0	11.303		26	XP_001490925.1;XP_023480201.1
590680000	small nuclear ribonucleoprotein Sm D1	SNRPD1	XP_023503297.1	0	0	0	0	0	0	0	15531000	17789000	32113000	0	15952000	38071000	20455000	35553000	22579000	26864000	0				2	2	2	27.7	27.7	27.7	13.281	0	11.57		41	XP_023503297.1
590610000	alkyldihydroxyacetonephosphate synthase, peroxisomal	AGPS	XP_023477824.1	0	0	30295000	0	0	33997000	0	27879000	23490000	29828000	0	34346000	0	0	0	24575000	0	33408000				8	8	8	17.4	17.4	17.4	76.126	0	35.466		38	XP_023477824.1
589580000	nucleobindin-2 precursor;nucleobindin-2 isoform X1;nucleobindin-2 isoform X1;nucleobindin-2 isoform X1	NUCB2	NP_001296220.1;XP_023499903.1;XP_023499902.1;XP_023499901.1	0	0	0	0	0	0	0	0	0	33891000	66661000	43689000	0	0	0	27620000	0	75330000				6	6	6	18.8	18.8	18.8	50.222	0	29.058		35	NP_001296220.1;XP_023499903.1;XP_023499902.1;XP_023499901.1
587750000	acyl-CoA desaturase	SCD	XP_001500414.1	49580000	0	49672000	24661000	43421000	0	0	0	0	30166000	0	30038000	24190000	0	0	0	0	0				3	3	3	7	7	7	41.639	0	14.675		33	XP_001500414.1
587560000	mitochondrial pyruvate carrier 2	MPC2	XP_001493863.1	0	0	0	0	0	0	27680000	25675000	0	32607000	0	0	0	0	0	0	0	90880000				1	1	1	9.4	9.4	9.4	14.215	0	22.934		20	XP_001493863.1
587480000	spectrin beta chain, non-erythrocytic 1 isoform X2;spectrin beta chain, non-erythrocytic 1 isoform X1;spectrin beta chain, non-erythrocytic 1 isoform X1	SPTBN1	XP_005600040.2;XP_023474870.1;XP_001497079.2	0	30079000	28099000	0	0	0	0	29138000	25226000	35791000	28400000	0	0	0	0	29475000	0	0				12	12	10	6.1	6.1	5.5	272.99	0	31.809		45	XP_005600040.2;XP_023474870.1;XP_001497079.2
586900000	heat shock-related 70 kDa protein 2	HSPA2	XP_005605586.2	0	0	0	0	0	0	0	0	0	0	0	0	0	0	0	0	0	39474000				10	2	2	15.1	3.5	3.5	69.838	0.0011325	4.465		6	XP_005605586.2
585520000	acyl-coenzyme A thioesterase 1 isoform X2;LOW QUALITY PROTEIN: acyl-coenzyme A thioesterase 1;acyl-coenzyme A thioesterase 1 isoform X1	LOC100055927	XP_023483839.1;XP_023483835.1;XP_023483837.1	0	0	0	30396000	0	0	0	0	0	29614000	36378000	31530000	0	0	0	0	0	0				5	5	5	15.9	15.9	15.9	45.523	0	23.359		30	XP_023483839.1;XP_023483835.1;XP_023483837.1;XP_023483843.1;XP_023483836.1;XP_014591185.2;XP_014591184.2;XP_001489921.3
584220000	alpha-aminoadipic semialdehyde synthase, mitochondrial isoform X1;alpha-aminoadipic semialdehyde synthase, mitochondrial isoform X2	AASS	XP_001502225.1;XP_023495332.1	129040000	0	0	0	0	81183000	0	0	0	0	96764000	49427000	0	0	0	0	0	0				10	10	10	12.3	12.3	12.3	102.28	0	22.179		26	XP_001502225.1;XP_023495332.1
584220000	KH domain-containing, RNA-binding, signal transduction-associated protein 1	KHDRBS1	XP_023490274.1	0	0	0	0	0	0	0	0	0	0	0	0	0	0	0	0	0	16275000				1	1	1	2.5	2.5	2.5	48.183	0.0011299	4.4288		19	XP_023490274.1
583830000	SPARC precursor	SPARC	NP_001137425.1	0	0	0	0	0	0	0	0	0	54607000	0	54336000	0	0	0	178640000	0	0				8	8	8	31.7	31.7	31.7	34.564	0	29.743		20	NP_001137425.1
583540000	calcium-binding mitochondrial carrier protein SCaMC-1	SLC25A24	XP_001492793.1	0	0	0	0	0	0	0	0	33366000	29523000	0	41468000	0	0	0	39226000	0	0				3	3	3	7.1	7.1	7.1	53.369	0	6.2919		15	XP_001492793.1
583380000	eukaryotic translation initiation factor 3 subunit D;eukaryotic translation initiation factor 3 subunit D	EIF3D	XP_005606654.1;XP_001500495.1	0	0	58672000	0	0	0	0	0	32418000	0	0	0	0	0	0	0	0	0				8	8	8	17.2	17.2	17.2	63.849	0	35.957		18	XP_005606654.1;XP_001500495.1
581660000	serine--tRNA ligase, cytoplasmic isoform X2;serine--tRNA ligase, cytoplasmic isoform X1	SARS1	XP_001494147.1;XP_005610429.1	0	36609000	28381000	26221000	36520000	0	0	0	19702000	24298000	0	26426000	18861000	0	21812000	25213000	29563000	0				8	8	8	15.2	15.2	15.2	58.618	0	23.353		42	XP_001494147.1;XP_005610429.1
581580000	actin-related protein 2/3 complex subunit 5	ARPC5	XP_001915131.2	0	0	0	0	0	0	0	0	0	0	0	0	0	0	0	0	0	48954000				1	1	1	7.9	7.9	7.9	16.318	0.0010823	3.8553		15	XP_001915131.2
580280000	multiple inositol polyphosphate phosphatase 1 isoform X1	MINPP1	XP_001503270.2	0	0	56691000	0	0	0	0	0	52313000	36904000	0	0	0	0	0	83524000	78296000	0				9	9	9	21.1	21.1	21.1	55.397	0	80.497		40	XP_001503270.2;XP_003363515.2
579310000	ephrin-A1	EFNA1	XP_001915855.3	0	53338000	193850000	0	0	0	41803000	0	15928000	0	0	0	0	0	0	0	0	0				5	5	5	22.9	22.9	22.9	23.819	0	11.571		16	XP_001915855.3
577440000	lanosterol synthase isoform X1;lanosterol synthase isoform X2;lanosterol synthase isoform X4;lanosterol synthase isoform X3	LSS	XP_023486107.1;XP_023486108.1;XP_023486110.1;XP_023486109.1	0	0	0	0	0	0	0	21629000	24593000	27429000	36330000	45207000	0	28145000	0	0	0	44509000				10	10	10	17.2	17.2	17.2	82.948	0	26.034		41	XP_023486107.1;XP_023486108.1;XP_023486110.1;XP_023486109.1
575280000	beta-1,3-galactosyl-O-glycosyl-glycoprotein beta-1,6-N-acetylglucosaminyltransferase 3	GCNT3	XP_023472226.1	0	34962000	19260000	45790000	0	0	42730000	0	0	28304000	0	0	24300000	24235000	21183000	31191000	39488000	0				4	4	4	13	13	13	51.224	0	14.2		33	XP_023472226.1
574880000	cysteine dioxygenase type 1	CDO1	XP_023473609.1	0	0	0	0	0	0	0	0	0	0	0	0	0	0	0	0	0	17876000				2	2	2	8.5	8.5	8.5	22.949	0.0010858	3.8846		15	XP_023473609.1
574320000	polyadenylate-binding protein 2	PABPN1	XP_023478115.1	0	31073000	0	0	34224000	0	0	0	0	0	0	0	0	0	0	0	0	0				2	2	2	8.8	8.8	8.8	32.749	0	58.657		22	XP_023478115.1
572500000	ATPase ASNA1	GET3	XP_001504937.1	34126000	38958000	26082000	0	40462000	36061000	0	0	0	21934000	33829000	22194000	0	0	0	0	0	0				4	4	4	10.1	10.1	10.1	38.836	0	11.887		36	XP_001504937.1
570460000	phospholipid hydroperoxide glutathione peroxidase, mitochondrial isoform X2;phospholipid hydroperoxide glutathione peroxidase, mitochondrial isoform X1;phospholipid hydroperoxide glutathione peroxidase, mitochondrial isoform X3	GPX4	XP_023500093.1;XP_023500092.1;XP_023500094.1	34064000	0	0	0	0	0	0	0	0	0	0	0	0	0	0	0	0	0				2	2	2	10	10	10	22.455	0.00059418	5.1501		17	XP_023500093.1;XP_023500092.1;XP_023500094.1
568220000	major allergen Can f 1-like;major allergen Can f 1-like;major allergen Can f 1-like	LOC100068864	XP_023485147.1;XP_014591756.2;XP_023485345.1	0	62290000	0	45290000	0	0	152080000	0	0	0	0	0	0	0	0	0	0	0				2	2	2	15.9	15.9	15.9	19.326	0	123.87		12	XP_023485147.1;XP_014591756.2;XP_023485345.1
566560000	SRA stem-loop-interacting RNA-binding protein, mitochondrial	SLIRP	XP_001494001.1	0	0	0	0	0	0	0	0	0	0	0	0	0	0	0	0	0	22998000				1	1	1	9.9	9.9	9.9	12.458	0.0010433	3.419		18	XP_001494001.1
563920000	proteasome subunit alpha type-2	PSMA2	XP_001495250.1	0	0	0	0	0	0	0	0	0	34067000	0	0	0	0	0	0	0	0				3	3	3	20.1	20.1	20.1	25.902	0	20.309		27	XP_001495250.1
563770000	3-hydroxyacyl-CoA dehydrogenase type-2 isoform X2;3-hydroxyacyl-CoA dehydrogenase type-2 isoform X1	HSD17B10	XP_001495357.1;XP_014584403.1	0	89569000	0	0	0	0	0	0	0	0	44815000	0	0	0	0	0	0	0				6	6	6	35.2	35.2	35.2	27.118	0	29.773		28	XP_001495357.1;XP_014584403.1
561680000	serine/arginine-rich splicing factor 10 isoform X7;serine/arginine-rich splicing factor 10 isoform X6;serine/arginine-rich splicing factor 10 isoform X5;serine/arginine-rich splicing factor 10 isoform X4;serine/arginine-rich splicing factor 10 isoform	SRSF10	XP_023491277.1;XP_023491276.1;XP_023491275.1;XP_023491274.1;XP_023491273.1;XP_023491278.1;XP_023491272.1;XP_023491271.1	0	0	0	32254000	0	0	34747000	0	41407000	32272000	0	0	0	0	0	0	0	0				3	3	3	24.8	24.8	24.8	20.117	0	13.921		23	XP_023491277.1;XP_023491276.1;XP_023491275.1;XP_023491274.1;XP_023491273.1;XP_023491278.1;XP_023491272.1;XP_023491271.1
559820000	phenylalanine--tRNA ligase alpha subunit isoform X1;phenylalanine--tRNA ligase alpha subunit isoform X2	FARSA	XP_005611903.1;XP_005611904.1	0	0	0	0	0	0	20676000	27888000	27177000	21502000	0	26156000	24753000	0	28693000	34655000	18426000	17898000				5	5	5	10	10	10	57.408	0	31.079		44	XP_005611903.1;XP_005611904.1
558810000	polymerase delta-interacting protein 2	POLDIP2	XP_023508851.1	0	0	49282000	0	0	54631000	41663000	0	0	32171000	0	41905000	0	0	0	0	0	0				7	7	7	23.4	23.4	23.4	42.025	0	16.2		31	XP_023508851.1
556320000	3-ketoacyl-CoA thiolase, mitochondrial	ACAA2	NP_001296201.1	0	0	0	0	0	0	23817000	0	27678000	20279000	20392000	27975000	34616000	0	0	31011000	0	41625000				4	4	4	11.8	11.8	11.8	41.889	0	9.9916		26	NP_001296201.1
555670000	CDGSH iron-sulfur domain-containing protein 2	CISD2	XP_023493397.1	0	0	0	0	0	0	25611000	24332000	0	20035000	24131000	23624000	23386000	29477000	21435000	0	21340000	40633000				3	3	3	24.4	24.4	24.4	15.264	0	12.381		31	XP_023493397.1
554430000	copine-3;copine-3	CPNE3	XP_023504126.1;XP_023504124.1	24656000	0	34364000	0	27894000	18601000	0	0	0	19658000	34294000	33502000	0	0	0	0	0	0				6	6	6	14.6	14.6	14.6	59.652	0	29.189		41	XP_023504126.1;XP_023504124.1;NP_001165216.2;XP_023492802.1;XP_001491484.3;XP_023478499.1;XP_014589595.1;XP_014589594.1;XP_014587353.1;XP_023493297.1;XP_023480622.1;XP_001503315.3;XP_023480620.1;XP_023480619.1
552480000	metalloproteinase inhibitor 1 isoform X1;metalloproteinase inhibitor 1 precursor	TIMP1	XP_023488949.1;NP_001075984.1	0	0	0	0	0	0	0	0	0	0	0	47999000	0	49837000	0	146560000	0	0				4	4	4	34.8	34.8	34.8	23.046	0	73.368		21	XP_023488949.1;NP_001075984.1
549530000	mannose-1-phosphate guanyltransferase alpha isoform X2;mannose-1-phosphate guanyltransferase alpha isoform X1;mannose-1-phosphate guanyltransferase alpha isoform X1;mannose-1-phosphate guanyltransferase alpha isoform X1;mannose-1-phosphate guanyltransf	GMPPA	XP_005610689.1;XP_023498182.1;XP_023498181.1;XP_023498180.1;XP_023498179.1;XP_023498183.1	40674000	29223000	0	0	26877000	41562000	0	0	31206000	29197000	0	27179000	0	0	0	23642000	0	0				5	5	5	14	14	14	46.074	0	36.527		38	XP_005610689.1;XP_023498182.1;XP_023498181.1;XP_023498180.1;XP_023498179.1;XP_023498183.1
548400000	insulin-degrading enzyme isoform X3;insulin-degrading enzyme isoform X2;insulin-degrading enzyme isoform X1	IDE	XP_005602422.1;XP_001501085.2;XP_023498317.1	20971000	0	0	0	0	0	0	22573000	20284000	22925000	0	35703000	23298000	22568000	0	19852000	0	22018000				12	12	12	12.9	12.9	12.9	117.91	0	39.903		61	XP_005602422.1;XP_001501085.2;XP_023498317.1
545030000	glutathione S-transferase Mu 3	GSTM3	XP_005610417.1	0	0	0	0	0	0	0	0	0	14378000	0	17516000	0	0	13441000	0	17611000	141140000				6	6	6	32.9	32.9	32.9	26.721	0	83.765		30	XP_005610417.1
543490000	glutathione reductase, mitochondrial isoform X2;glutathione reductase, mitochondrial isoform X1;glutathione reductase, mitochondrial isoform X3	GSR	XP_023486488.1;XP_023486486.1;XP_023486489.1	63218000	0	38257000	0	87797000	45065000	0	0	0	0	58142000	29614000	0	0	0	0	0	0				5	5	5	11.7	11.7	11.7	56.212	0	31.353		34	XP_023486488.1;XP_023486486.1;XP_023486489.1
543210000	UDP-GlcNAc:betaGal beta-1,3-N-acetylglucosaminyltransferase 7	B3GNT7	XP_023498319.1	0	30192000	0	0	0	0	0	24534000	0	0	0	0	0	0	0	28068000	33378000	0				4	4	4	10.2	10.2	10.2	46.445	0	9.7768		33	XP_023498319.1
542870000	ectonucleotide pyrophosphatase/phosphodiesterase family member 2 isoform X10;ectonucleotide pyrophosphatase/phosphodiesterase family member 2 isoform X7;ectonucleotide pyrophosphatase/phosphodiesterase family member 2 isoform X6;ectonucleotide pyrophosp	ENPP2	XP_003365671.1;XP_014583560.1;XP_023504667.1;XP_005613320.1;XP_014583557.1;XP_014583556.1;XP_001496742.1;XP_014583561.1;XP_001496763.1;XP_014583559.1;XP_014583558.1	0	0	0	0	0	0	0	0	0	0	0	0	0	0	0	146150000	0	0				7	7	7	9.5	9.5	9.5	101.88	0	68.429		16	XP_003365671.1;XP_014583560.1;XP_023504667.1;XP_005613320.1;XP_014583557.1;XP_014583556.1;XP_001496742.1;XP_014583561.1;XP_001496763.1;XP_014583559.1;XP_014583558.1
542560000	centrosomal protein of 152 kDa isoform X7;centrosomal protein of 152 kDa isoform X8;centrosomal protein of 152 kDa isoform X6;centrosomal protein of 152 kDa isoform X5;centrosomal protein of 152 kDa isoform X5;centrosomal protein of 152 kDa isoform X4	CEP152	XP_023473644.1;XP_023473655.1;XP_023473638.1;XP_023473636.1;XP_023473630.1;XP_023473628.1;XP_023473620.1;XP_023473615.1;XP_023473608.1;XP_023473603.1	0	0	0	0	0	0	0	0	0	0	0	0	0	0	0	0	0	77892000				2	2	2	1	1	1	187.88	0.0029283	2.7504		6	XP_023473644.1;XP_023473655.1;XP_023473638.1;XP_023473636.1;XP_023473630.1;XP_023473628.1;XP_023473620.1;XP_023473615.1;XP_023473608.1;XP_023473603.1
542150000	splicing factor 3A subunit 1	SF3A1	XP_001498274.1	49128000	0	44472000	0	0	51636000	0	0	39084000	0	50107000	0	0	0	0	0	0	0				7	7	7	8.6	8.6	8.6	88.853	0	14.531		29	XP_001498274.1
540440000	uroporphyrinogen decarboxylase isoform X1;uroporphyrinogen decarboxylase isoform X2	UROD	XP_001496410.3;XP_023486917.1	0	0	0	0	30882000	0	0	0	0	30385000	0	34364000	0	0	0	0	0	36253000				7	7	7	24.8	24.8	24.8	40.67	0	16.202		38	XP_001496410.3;XP_023486917.1
540360000	3-mercaptopyruvate sulfurtransferase isoform X1	MPST	XP_005606663.1	0	0	0	0	0	0	0	0	0	40582000	0	0	38988000	0	42008000	0	0	0				1	1	1	5.7	5.7	5.7	40.155	0.0079476	2.4957		16	XP_005606663.1
538440000	platelet-activating factor acetylhydrolase IB subunit gamma;platelet-activating factor acetylhydrolase IB subunit gamma	PAFAH1B3	XP_014595289.1;XP_005596340.1	0	39394000	26185000	25000000	0	0	0	0	0	18692000	29373000	28373000	28146000	22857000	0	0	0	0				5	5	5	22.1	22.1	22.1	25.807	0	18.599		35	XP_014595289.1;XP_005596340.1
534810000	methylthioribose-1-phosphate isomerase	MRI1	XP_023501034.1	0	0	0	0	0	0	41369000	0	0	44181000	0	0	0	51502000	0	0	0	0				5	5	5	18.7	18.7	18.7	37.788	0	13.552		22	XP_023501034.1
531930000	furin;furin;furin	FURIN	XP_023505390.1;XP_005602832.1;XP_001502775.1	0	0	87716000	75547000	0	0	89187000	0	0	0	0	0	0	0	0	0	57183000	0				5	5	5	9.3	9.3	9.3	86.665	0	25.277		27	XP_023505390.1;XP_005602832.1;XP_001502775.1
530590000	serine/arginine-rich splicing factor 6;serine/arginine-rich splicing factor 4	SRSF6	XP_023482363.1;XP_023490610.1	0	0	19926000	0	0	0	0	0	0	0	0	0	0	0	0	0	0	0				3	3	2	8.1	8.1	5.5	39.508	0.0011416	4.5476		11	XP_023482363.1;XP_023490610.1
527390000	V-type proton ATPase 116 kDa subunit a isoform X2;V-type proton ATPase 116 kDa subunit a isoform X1;V-type proton ATPase 116 kDa subunit a isoform X1;V-type proton ATPase 116 kDa subunit a isoform X1	ATP6V0A4	XP_023495545.1;XP_023495544.1;XP_023495542.1;XP_005609493.1	50539000	0	31788000	0	0	0	0	0	0	32516000	32645000	38597000	0	0	28744000	36255000	0	0				7	7	7	9.5	9.5	9.5	96.207	0	16.474		34	XP_023495545.1;XP_023495544.1;XP_023495542.1;XP_005609493.1
526690000	DNA replication licensing factor MCM5	MCM5	XP_001499944.1	0	0	43754000	0	0	29290000	0	0	35390000	0	0	19502000	0	0	0	0	30825000	0				6	6	6	10.9	10.9	10.9	82.211	0	14.522		41	XP_001499944.1
524570000	guanine nucleotide-binding protein G(k) subunit alpha	GNAI3	XP_023497233.1	0	82567000	0	0	0	84602000	0	0	0	36566000	0	0	0	0	0	0	0	0				4	4	2	12.7	12.7	7.1	40.532	0	9.316		17	XP_023497233.1
524360000	nucleolar protein 56 isoform X2;nucleolar protein 56 isoform X1	NOP56	XP_023481995.1;XP_023481994.1	0	0	37322000	0	0	56543000	0	0	0	38163000	0	0	0	0	0	0	0	0				7	7	7	13.2	13.2	13.2	66.346	0	23.768		30	XP_023481995.1;XP_023481994.1
523850000	kinesin-like protein KIF13B isoform X5;kinesin-like protein KIF13B isoform X4;kinesin-like protein KIF13B isoform X3;kinesin-like protein KIF13B isoform X2;kinesin-like protein KIF13B isoform X1	KIF13B	XP_023491996.1;XP_023491995.1;XP_023491994.1;XP_023491993.1;XP_023491992.1	0	0	0	0	0	0	0	0	0	27973000	69695000	68743000	0	0	0	0	0	0				5	5	5	2.9	2.9	2.9	209.05	0	13.939		23	XP_023491996.1;XP_023491995.1;XP_023491994.1;XP_023491993.1;XP_023491992.1
523810000	acetyl-coenzyme A synthetase 2-like, mitochondrial isoform X1;acetyl-coenzyme A synthetase 2-like, mitochondrial isoform X3;acetyl-coenzyme A synthetase 2-like, mitochondrial isoform X2	ACSS1	XP_005604771.2;XP_023481755.1;XP_023481754.1	0	0	29116000	0	0	42089000	0	0	0	34646000	56894000	30093000	0	0	0	0	0	0				9	9	9	15.4	15.4	15.4	75.055	0	23.646		33	XP_005604771.2;XP_023481755.1;XP_023481754.1
522960000	tight junction protein ZO-2 isoform X4;tight junction protein ZO-2 isoform X4;tight junction protein ZO-2 isoform X4;tight junction protein ZO-2 isoform X4;tight junction protein ZO-2 isoform X1;tight junction protein ZO-2 isoform X2;tight junction p	TJP2	XP_023483017.1;XP_023483016.1;XP_023483015.1;XP_023483013.1;XP_023483010.1;XP_023483011.1;XP_023483019.1;XP_023483012.1;XP_023483018.1	0	0	0	27200000	0	0	0	27348000	23118000	25477000	19810000	21397000	0	0	0	13629000	0	0				9	9	8	8.3	8.3	7.6	129.45	0	17.596		44	XP_023483017.1;XP_023483016.1;XP_023483015.1;XP_023483013.1;XP_023483010.1;XP_023483011.1;XP_023483019.1;XP_023483012.1;XP_023483018.1
521810000	vacuolar protein sorting-associated protein VTA1 homolog	VTA1	XP_001502784.1	0	0	0	0	0	0	0	0	0	0	0	0	0	0	0	0	0	21393000				1	1	1	4.6	4.6	4.6	33.571	0.0011173	4.2691		19	XP_001502784.1
518710000	eukaryotic translation initiation factor 4 gamma 2	EIF4G2	XP_023502040.1	0	0	0	0	29501000	0	24921000	0	23989000	21380000	0	25341000	22337000	18676000	0	0	0	22417000				9	9	9	7.7	7.7	7.7	128.47	0	17.363		47	XP_023502040.1
518180000		-	CON__Q28107	0	0	0	0	0	0	0	9614500	19003000	17065000	0	0	31021000	35288000	22842000	35986000	65029000	0			+	15	1	1	7.9	0.6	0.6	248.98	0	21.792		27	CON__Q28107
516850000	synaptobrevin homolog YKT6	YKT6	XP_001495909.1	39644000	31683000	34480000	0	36264000	32847000	0	0	0	27912000	38659000	37748000	0	0	0	0	0	26917000				6	6	6	28.8	28.8	28.8	22.304	0	14.326		35	XP_001495909.1
514900000	V-type proton ATPase subunit G 1	ATP6V1G1	XP_023484509.1	0	0	0	0	0	0	26351000	0	31070000	0	0	30828000	0	27703000	0	0	0	0				3	3	3	36.4	36.4	36.4	13.71	0	71.425		21	XP_023484509.1;XP_005603771.1
513420000	thioredoxin-related transmembrane protein 2 isoform X1	TMX2	XP_001498590.1	0	19807000	0	15156000	0	0	0	0	16359000	12715000	0	23475000	15136000	13610000	18602000	21634000	18326000	26646000				4	4	4	20.9	20.9	20.9	34.041	0	26.743		39	XP_001498590.1;XP_023509858.1
513280000	GTP:AMP phosphotransferase AK3, mitochondrial;GTP:AMP phosphotransferase AK3, mitochondrial	AK3	XP_023483075.1;XP_023483074.1	0	0	0	0	0	0	0	0	0	0	0	86122000	0	0	0	0	0	0				5	5	5	29.1	29.1	29.1	25.44	0	11.267		15	XP_023483075.1;XP_023483074.1
513130000	glycerol-3-phosphate dehydrogenase 1-like protein	GPD1L	XP_023476570.1	0	0	55492000	0	0	71710000	0	0	0	0	0	49149000	0	0	0	0	0	0				7	7	7	18.5	18.5	18.5	38.4	0	25.197		29	XP_023476570.1;XP_001504291.1
511860000	FACT complex subunit SSRP1 isoform X2;FACT complex subunit SSRP1 isoform X1;FACT complex subunit SSRP1 isoform X1	SSRP1	XP_023509835.1;XP_023509834.1;XP_023509833.1	0	37901000	0	32109000	0	30238000	29986000	26780000	33414000	31809000	0	0	0	0	0	0	24335000	0				8	8	8	14.8	14.8	14.8	81.171	0	35.509		59	XP_023509835.1;XP_023509834.1;XP_023509833.1
511070000	erlin-1 isoform X4;erlin-1 isoform X3;erlin-1 isoform X2;erlin-1 isoform X1;erlin-1 isoform X1;erlin-1 isoform X1;erlin-2;erlin-2;erlin-2	ERLIN1	XP_023496796.1;XP_023496792.1;XP_023496789.1;XP_023496783.1;XP_023496779.1;XP_005602362.1;XP_023486306.1;XP_023486305.1;XP_001493841.1	0	42812000	32735000	0	0	43336000	0	0	0	0	49948000	34671000	0	0	0	0	0	0				3	3	3	12.8	12.8	12.8	29.475	0	42.697		24	XP_023496796.1;XP_023496792.1;XP_023496789.1;XP_023496783.1;XP_023496779.1;XP_005602362.1;XP_023486306.1;XP_023486305.1;XP_001493841.1
510230000	protein NDRG2 isoform X2;protein NDRG2 isoform X1;protein NDRG2 isoform X1;protein NDRG2 isoform X1	NDRG2	XP_005603257.1;XP_014589315.1;XP_014589314.1;XP_005603256.1	0	0	33790000	0	0	0	0	0	37769000	0	0	39946000	29324000	0	0	0	0	0				4	4	4	13.4	13.4	13.4	39.108	0	33.21		22	XP_005603257.1;XP_014589315.1;XP_014589314.1;XP_005603256.1
509210000	inosine triphosphate pyrophosphatase isoform X2;inosine triphosphate pyrophosphatase isoform X1	ITPA	XP_001496379.2;XP_014590550.2	0	0	0	0	0	0	0	0	23672000	0	0	28848000	0	0	0	0	0	0				3	3	3	21.3	21.3	21.3	22.673	0	25.066		18	XP_001496379.2;XP_014590550.2;REV__NP_001157441.1
502490000	importin subunit alpha-7 isoform X3;importin subunit alpha-7 isoform X2;importin subunit alpha-7 isoform X1;importin subunit alpha-6 isoform X2;importin subunit alpha-6 isoform X1	KPNA6	XP_005607308.1;XP_001500078.2;XP_005607307.1;XP_023506737.1;XP_001504189.4	0	0	0	0	0	0	0	0	0	0	0	0	20905000	0	17572000	0	0	0				6	6	3	16.3	16.3	9	59.442	0	23.411		24	XP_005607308.1;XP_001500078.2;XP_005607307.1;XP_023506737.1;XP_001504189.4
499700000	membrane-associated progesterone receptor component 1	PGRMC1	XP_001914740.2	0	0	0	0	0	0	0	0	0	0	0	0	0	38882000	0	0	0	44831000				3	3	3	16.4	16.4	16.4	21.666	0	9.2136		21	XP_001914740.2
497420000	sorcin isoform X2;sorcin isoform X1	SRI	XP_023494904.1;XP_023494903.1	0	0	0	0	0	44665000	0	0	0	32567000	0	0	0	0	0	0	0	86208000				6	6	6	26.3	26.3	26.3	21.678	0	16.481		29	XP_023494904.1;XP_023494903.1
496580000	retinal dehydrogenase 1	ALDH1A1	XP_005605010.1	0	0	137180000	0	199680000	0	0	0	0	0	0	0	0	0	0	0	0	0				8	8	7	17	17	15.4	54.851	0	22.033		19	XP_005605010.1;XP_001500420.1;XP_023507235.1;XP_001490605.2;XP_001915212.2
493910000	angiopoietin-related protein 6;angiopoietin-related protein 6	ANGPTL6	XP_023501222.1;XP_023501220.1	0	0	0	0	0	0	0	0	0	0	0	0	0	0	0	0	0	23879000				1	1	1	2.1	2.1	2.1	51.022	0.0047642	2.6147		9	XP_023501222.1;XP_023501220.1
493720000	delta(24)-sterol reductase	DHCR24	NP_001157423.1	26608000	0	0	0	0	26169000	0	0	0	0	0	0	0	0	0	0	0	0				4	4	4	7.9	7.9	7.9	60.084	0	17.71		25	NP_001157423.1
492310000	small nuclear ribonucleoprotein-associated proteins B and B isoform X2;small nuclear ribonucleoprotein-associated protein N;small nuclear ribonucleoprotein-associated protein N;small nuclear ribonucleoprotein-associated proteins B and B isoform X1	SNRPB	XP_001497520.1;XP_023507666.1;XP_023507663.1;XP_023482003.1	0	0	40020000	0	31684000	0	0	0	0	0	0	0	0	0	0	0	0	0				2	2	2	6.5	6.5	6.5	23.656	0.001084	3.876		32	XP_001497520.1;XP_023507666.1;XP_023507663.1;XP_023482003.1
487670000	ras-related protein Rab-14	RAB14	XP_023484553.1	28287000	0	28186000	0	0	31090000	0	0	0	27997000	36512000	25022000	0	0	27961000	0	0	0				5	5	5	33.5	33.5	33.5	23.897	0	39.784		38	XP_023484553.1
484190000	protein S100-A11	S100A11	XP_001493486.1	0	0	0	0	0	0	0	0	0	17879000	0	0	41984000	22089000	0	0	0	116530000				3	3	3	26	26	26	11.204	0	35.871		17	XP_001493486.1
484120000	heterogeneous nuclear ribonucleoprotein U-like protein 2 isoform X2;heterogeneous nuclear ribonucleoprotein U-like protein 2 isoform X1	HNRNPUL2	XP_023510004.1;XP_023510003.1	0	69668000	54865000	0	0	59739000	0	0	0	0	0	25129000	0	0	0	0	0	0				7	7	7	11	11	11	74.072	0	21.64		23	XP_023510004.1;XP_023510003.1
479530000	ATP synthase subunit e, mitochondrial	ATP5ME	XP_023494351.1	0	0	0	0	0	0	39897000	46828000	0	35021000	0	38785000	0	0	0	53451000	0	0				3	3	3	26.8	26.8	26.8	8.2184	0.0011312	4.4406		17	XP_023494351.1
477400000	bile acid-CoA:amino acid N-acyltransferase;bile acid-CoA:amino acid N-acyltransferase;bile acid-CoA:amino acid N-acyltransferase	LOC100054567	XP_014591418.1;XP_005605717.1;XP_001504071.1	0	0	0	0	0	0	0	0	0	0	0	0	0	0	0	0	0	166250000				8	8	8	28.3	28.3	28.3	46.877	0	37.225		13	XP_014591418.1;XP_005605717.1;XP_001504071.1
476670000	IST1 homolog isoform X3;IST1 homolog isoform X2;IST1 homolog isoform X1;IST1 homolog isoform X1	IST1	XP_005608442.1;XP_005608441.1;XP_023493019.1;XP_001916107.2	0	0	0	0	0	53539000	24035000	0	0	20838000	0	30586000	40951000	0	24651000	0	0	0				5	5	5	16	16	16	36.4	0	24.413		31	XP_005608442.1;XP_005608441.1;XP_023493019.1;XP_001916107.2
476590000	60S ribosomal protein L22-like 1 isoform X2;60S ribosomal protein L22-like 1 isoform X1	RPL22L1	XP_005601860.1;XP_003363362.1	0	0	0	59630000	0	0	48412000	0	62542000	0	0	0	0	0	0	0	0	0				4	3	3	46.3	39.7	39.7	14.395	0	13.805		13	XP_005601860.1;XP_003363362.1
475950000	sorting and assembly machinery component 50 homolog	SAMM50	XP_023487475.1	0	0	0	0	0	0	0	0	0	0	0	0	25836000	0	0	0	0	0				6	6	6	13.9	13.9	13.9	51.876	0	11.175		23	XP_023487475.1
474870000	polypeptide N-acetylgalactosaminyltransferase 4	GALNT4	XP_005606558.1	0	0	0	0	0	0	0	0	36398000	0	0	0	0	0	42079000	64040000	0	0				3	3	3	5	5	5	66.93	0	7.0206		16	XP_005606558.1
474590000	ectonucleotide pyrophosphatase/phosphodiesterase family member 1 isoform X2;ectonucleotide pyrophosphatase/phosphodiesterase family member 1 isoform X1	ENPP1	XP_023506868.1;XP_023506867.1	0	45291000	105010000	0	0	0	0	0	0	0	0	0	0	0	0	0	44869000	0				11	11	11	12.6	12.6	12.6	104.24	0	20.41		22	XP_023506868.1;XP_023506867.1
472070000	RNA-binding protein Raly isoform X4;RNA-binding protein Raly isoform X4;RNA-binding protein Raly isoform X4;RNA-binding protein Raly isoform X3;RNA-binding protein Raly isoform X3;RNA-binding protein Raly isoform X3;RNA-binding protein Raly isoform X	LOC111772162	XP_023490883.1;XP_023490549.1;XP_023482158.1;XP_023490882.1;XP_023490548.1;XP_023482157.1;XP_023490881.1;XP_023490547.1;XP_023482156.1;XP_014590599.2;XP_023490880.1;XP_023490546.1;XP_023482155.1	0	0	0	0	0	36493000	0	0	38027000	24391000	0	0	0	0	0	44049000	0	0				5	5	5	16.6	16.6	16.6	30.098	0	10.776		25	XP_023490883.1;XP_023490549.1;XP_023482158.1;XP_023490882.1;XP_023490548.1;XP_023482157.1;XP_023490881.1;XP_023490547.1;XP_023482156.1;XP_014590599.2;XP_023490880.1;XP_023490546.1;XP_023482155.1;XP_023482159.1
467280000	immunoglobulin J chain precursor	JCHAIN	NP_001271464.1	0	0	94286000	0	244680000	0	0	0	0	0	0	0	0	0	0	0	0	0				5	5	5	39.2	39.2	39.2	17.852	0	25.143		11	NP_001271464.1
462920000	heterogeneous nuclear ribonucleoprotein A0	HNRNPA0	XP_023473423.1	0	0	0	0	0	0	0	0	27472000	24853000	0	20071000	0	0	24530000	0	35886000	0				4	4	4	16.9	16.9	16.9	30.586	0	14.429		27	XP_023473423.1
462350000	LOW QUALITY PROTEIN: metaxin-1	MTX1	XP_023496821.1	0	0	0	0	0	0	29091000	0	27069000	0	0	0	0	0	0	36629000	0	0				4	4	4	8.5	8.5	8.5	53.015	0	7.8444		21	XP_023496821.1
462130000	dystroglycan;dystroglycan;dystroglycan;dystroglycan;dystroglycan;dystroglycan	DAG1	XP_023476202.1;XP_023476201.1;XP_005600721.2;XP_005600720.2;XP_005600719.2;XP_001497663.2	0	0	0	0	0	0	0	0	0	0	0	0	21744000	27003000	0	0	0	0				5	5	5	5.8	5.8	5.8	97.251	0	11.116		18	XP_023476202.1;XP_023476201.1;XP_005600721.2;XP_005600720.2;XP_005600719.2;XP_001497663.2
461510000	mitochondrial-processing peptidase subunit alpha isoform X1;mitochondrial-processing peptidase subunit alpha isoform X2	PMPCA	XP_023485088.1;XP_014591630.1	0	41034000	30431000	0	0	36361000	0	0	35063000	0	38935000	42007000	0	0	0	0	0	0				4	4	4	6.9	6.9	6.9	57.988	0	8.1296		28	XP_023485088.1;XP_014591630.1
459290000	chromobox protein homolog 3 isoform X5;chromobox protein homolog 3 isoform X5;chromobox protein homolog 3 isoform X4;chromobox protein homolog 3 isoform X3;chromobox protein homolog 3 isoform X3;chromobox protein homolog 3 isoform X2;chromobox protei	CBX3	XP_023495175.1;XP_023495174.1;XP_023495173.1;XP_023495172.1;XP_023495171.1;XP_023495170.1;XP_023495169.1;XP_023495168.1;XP_023495167.1	0	0	0	0	0	0	0	0	0	34801000	0	19252000	0	0	0	0	0	0				4	4	3	38.5	38.5	31.6	19.866	0	70.039		17	XP_023495175.1;XP_023495174.1;XP_023495173.1;XP_023495172.1;XP_023495171.1;XP_023495170.1;XP_023495169.1;XP_023495168.1;XP_023495167.1
459080000	phosphoribosyl pyrophosphate synthase-associated protein 1 isoform X1;phosphoribosyl pyrophosphate synthase-associated protein 1 isoform X2;phosphoribosyl pyrophosphate synthase-associated protein 1 isoform X2	PRPSAP1	XP_023507739.1;XP_023507742.1;XP_023507740.1	0	21310000	0	17275000	14426000	0	20418000	15579000	14880000	17284000	16740000	17554000	20735000	19577000	0	16641000	24294000	0				5	5	5	18.4	18.4	18.4	42.488	0	16.855		50	XP_023507739.1;XP_023507742.1;XP_023507740.1
457730000	mitochondrial import receptor subunit TOM22 homolog	TOMM22	XP_001501664.1	7846000	12632000	0	0	19555000	0	22858000	19678000	19770000	16001000	13814000	18382000	16335000	19653000	0	17733000	13491000	16854000				1	1	1	14.8	14.8	14.8	15.48	0	12.529		39	XP_001501664.1
457330000	transformer-2 protein homolog beta isoform X1;transformer-2 protein homolog beta isoform X2;transformer-2 protein homolog beta isoform X3	TRA2B	XP_005601919.1;XP_001497871.2;XP_014588279.1	0	0	0	0	0	30724000	0	0	0	0	0	0	0	0	0	0	0	0				3	3	3	11.1	11.1	11.1	33.509	0	99.115		15	XP_005601919.1;XP_001497871.2;XP_014588279.1;XP_023495141.1;XP_023495140.1;XP_023495139.1;XP_023495138.1;XP_023495137.1;XP_023495136.1;XP_005609316.2
455120000	NADH dehydrogenase	NDUFA5	NP_001296224.1	0	0	0	0	0	0	0	0	0	0	0	0	50008000	32421000	0	0	0	45906000				3	3	3	30.2	30.2	30.2	13.347	0	24.479		21	NP_001296224.1
454390000	kynurenine--oxoglutarate transaminase 1 isoform X6;kynurenine--oxoglutarate transaminase 1 isoform X5;kynurenine--oxoglutarate transaminase 1 isoform X5;kynurenine--oxoglutarate transaminase 1 isoform X4;kynurenine--oxoglutarate transaminase 1 isoform	KYAT1	XP_023484846.1;XP_023484845.1;XP_001499873.3;XP_014591562.1;XP_014591561.1;XP_014591560.1;XP_014591559.1;XP_005605911.1;XP_023484844.1	0	0	0	0	0	0	0	0	0	0	0	27712000	0	0	0	0	0	28347000				9	9	9	32	32	32	41.14	0	31.283		36	XP_023484846.1;XP_023484845.1;XP_001499873.3;XP_014591562.1;XP_014591561.1;XP_014591560.1;XP_014591559.1;XP_005605911.1;XP_023484844.1
454350000	vacuolar protein sorting-associated protein 26A isoform X2;vacuolar protein sorting-associated protein 26A;vacuolar protein sorting-associated protein 26A isoform X1;vacuolar protein sorting-associated protein 26A isoform X3	VPS26A	XP_023499939.1;XP_005613841.1;XP_023499938.1;XP_023499942.1	51739000	0	30098000	0	0	0	0	0	0	0	0	0	0	0	0	0	0	0				3	3	3	13.1	13.1	13.1	38.155	0	23.979		22	XP_023499939.1;XP_005613841.1;XP_023499938.1;XP_023499942.1
453990000	large proline-rich protein BAG6 isoform X9;large proline-rich protein BAG6 isoform X6;large proline-rich protein BAG6 isoform X5;large proline-rich protein BAG6 isoform X4;large proline-rich protein BAG6 isoform X3;large proline-rich protein BAG6 isof	BAG6	XP_005603783.2;XP_023480373.1;XP_001490565.4;XP_023480371.1;XP_005603780.2;XP_023480370.1;XP_005603787.1;XP_005603786.1;XP_005603785.1;XP_005603779.2;XP_023480376.1;XP_003363856.3;XP_023480375.1;XP_005603782.2;XP_023480374.1	0	0	0	51899000	45001000	37619000	0	0	0	27995000	0	28163000	0	0	0	0	0	0				10	10	10	10.5	10.5	10.5	116.46	0	25.767		40	XP_005603783.2;XP_023480373.1;XP_001490565.4;XP_023480371.1;XP_005603780.2;XP_023480370.1;XP_005603787.1;XP_005603786.1;XP_005603785.1;XP_005603779.2;XP_023480376.1;XP_003363856.3;XP_023480375.1;XP_005603782.2;XP_023480374.1
453850000	claudin-4	CLDN4	XP_005598745.1	0	23469000	0	0	0	0	22572000	24163000	13467000	16477000	0	21993000	0	0	18237000	21379000	0	31124000				3	3	2	17.2	17.2	9.6	22.028	0	9.5313		32	XP_005598745.1;XP_005613874.1;XP_005614765.1
450000000	poly(ADP-ribose) polymerase 1	PARP1	XP_023488446.1	0	0	0	33137000	0	25540000	0	22147000	0	22635000	0	0	27308000	22708000	32070000	0	0	0				4	4	4	5.5	5.5	5.5	112.98	0	11.591		26	XP_023488446.1
449250000	glucose-6-phosphate exchanger SLC37A2 isoform X2;glucose-6-phosphate exchanger SLC37A2 isoform X1;glucose-6-phosphate exchanger SLC37A2 isoform X5;glucose-6-phosphate exchanger SLC37A2 isoform X4;glucose-6-phosphate exchanger SLC37A2 isoform X3	SLC37A2	XP_005611733.1;XP_001502254.3;XP_023500849.1;XP_023500848.1;XP_023500847.1	0	0	0	0	0	0	0	26902000	0	0	0	0	0	0	27461000	0	0	0				2	2	2	5.4	5.4	5.4	54.774	0	5.8355		15	XP_005611733.1;XP_001502254.3;XP_023500849.1;XP_023500848.1;XP_023500847.1
445750000	actin, cytoplasmic 2	ACTG1	XP_023507564.1	0	0	0	0	0	0	0	0	0	0	0	0	0	0	0	0	12796000	0				29	1	1	82.7	4.5	4.5	41.792	0	91.372		38	XP_023507564.1
443530000	U2 small nuclear ribonucleoprotein A	SNRPA1	XP_001490145.1	0	0	0	0	0	0	0	0	0	43565000	0	28819000	0	0	0	0	0	0				6	6	6	27.8	27.8	27.8	28.399	0	52.836		34	XP_001490145.1
442050000	histone H1.3	H1-3	XP_023480315.1	0	0	0	0	0	0	0	0	0	0	0	0	0	0	0	0	27555000	0				6	1	1	18.6	7.2	7.2	22.137	0.00058789	5.0088		11	XP_023480315.1
440280000	desmoglein-2	DSG2	XP_023503378.1	0	0	32369000	0	0	0	38656000	34174000	34214000	32212000	0	0	0	0	0	0	0	0				6	6	6	6.3	6.3	6.3	127.46	0	16.22		25	XP_023503378.1
439850000	septin-11 isoform X4;septin-11 isoform X3;septin-11 isoform X2;septin-11 isoform X1;septin-11 isoform X1	SEPTIN11	XP_005608748.1;XP_005608747.1;XP_001491248.1;XP_005608746.1;XP_005608745.1	0	0	0	0	0	63621000	0	0	0	0	0	0	0	0	0	0	0	0				4	4	3	11.8	11.8	10.1	48.977	0	29.288		14	XP_005608748.1;XP_005608747.1;XP_001491248.1;XP_005608746.1;XP_005608745.1;XP_023489845.1;XP_023489844.1;XP_023489843.1;XP_023489842.1;XP_023489841.1;XP_023489840.1;XP_023489839.1;XP_023489838.1;XP_023489837.1;XP_014584622.1;XP_014584621.1;XP_023474213.1;XP_023474212.1;XP_023473478.1;XP_023474211.1;XP_005599808.1;XP_023474209.1
436910000	methionine aminopeptidase 2 isoform X1;methionine aminopeptidase 2 isoform X2	METAP2	XP_001494422.2;XP_005606580.1	0	0	0	0	0	45184000	0	0	53215000	0	0	47140000	0	0	0	0	0	0				3	3	3	9.2	9.2	9.2	52.906	0	117.49		17	XP_001494422.2;XP_005606580.1
435260000	glutathione S-transferase A4-like;glutathione S-transferase A4-like	LOC100069318	XP_005604045.1;XP_005604044.1	0	0	0	0	0	0	0	0	0	0	0	27675000	0	0	0	0	53339000	82166000				5	5	5	20.7	20.7	20.7	25.379	0	15.502		22	XP_005604045.1;XP_005604044.1;XP_014589980.1;XP_014589979.1;XP_014589978.1
434920000	actin-related protein 2/3 complex subunit 2	ARPC2	XP_023498089.1	0	0	0	0	0	0	0	0	31409000	29299000	0	26896000	0	0	0	0	26370000	0				6	6	6	30.3	30.3	30.3	34.361	0	16.14		27	XP_023498089.1
433810000	26S proteasome non-ATPase regulatory subunit 3	PSMD3	XP_001918105.3	76029000	0	47785000	0	0	70029000	0	0	0	25949000	42757000	36295000	0	0	0	0	0	0				10	10	10	21.2	21.2	21.2	60.983	0	26.304		30	XP_001918105.3
432630000	transmembrane protein 33;transmembrane protein 33	TMEM33	XP_014594237.1;XP_001496956.1	0	0	28986000	0	40191000	0	0	0	0	0	0	19469000	0	0	0	0	0	0				4	4	4	15.8	15.8	15.8	27.942	0	10.389		23	XP_014594237.1;XP_001496956.1
430640000	sorting nexin-4 isoform X1;sorting nexin-4 isoform X2	SNX4	XP_023479364.1;XP_023479365.1	0	0	0	0	0	0	0	0	0	0	50840000	59324000	0	0	0	0	0	0				9	9	9	21.6	21.6	21.6	52.117	0	49.524		29	XP_023479364.1;XP_023479365.1
430190000	60S ribosomal protein L38 isoform X2;60S ribosomal protein L38 isoform X1	RPL38	XP_005597274.1;XP_003362567.2	0	0	0	0	0	0	0	0	0	0	0	0	0	0	27125000	0	0	0				2	2	2	24.3	24.3	24.3	8.2178	0.0011396	4.5361		16	XP_005597274.1;XP_003362567.2
429920000	hypoxanthine-guanine phosphoribosyltransferase	HPRT1	XP_023490232.1	0	0	33600000	0	33391000	0	0	0	29416000	32913000	0	27162000	0	0	0	0	0	0				4	4	4	21.4	21.4	21.4	25.277	0	8.877		25	XP_023490232.1
429790000	retinol dehydrogenase 11 isoform X2;retinol dehydrogenase 11 isoform X1	RDH11	XP_014591147.1;XP_001494622.4	0	0	38706000	0	0	0	36612000	0	0	0	34734000	0	0	0	0	0	0	0				3	3	3	12.5	12.5	12.5	32.682	0	9.215		18	XP_014591147.1;XP_001494622.4
428950000	osteopontin	SPP1	XP_001496202.1	0	0	0	76893000	0	0	0	0	66320000	0	0	0	0	38685000	0	44079000	0	0				3	3	3	11.2	11.2	11.2	35.019	0	93.782		13	XP_001496202.1
428240000	eukaryotic translation initiation factor 4B isoform X3;eukaryotic translation initiation factor 4B isoform X2;eukaryotic translation initiation factor 4B isoform X1	EIF4B	XP_001504533.1;XP_023499394.1;XP_005611270.1	0	0	0	0	51485000	65923000	0	0	0	0	0	0	0	0	0	0	0	0				6	6	6	13.1	13.1	13.1	68.982	0	14.182		19	XP_001504533.1;XP_023499394.1;XP_005611270.1
427090000	F-actin-capping protein subunit alpha-2	CAPZA2	NP_001107614.1	0	0	0	0	0	53072000	0	0	0	40796000	0	39482000	0	0	0	0	0	0				7	6	6	33.9	30.4	30.4	32.951	0	15.454		26	NP_001107614.1
425870000	DAZ-associated protein 1 isoform X5;DAZ-associated protein 1 isoform X4;DAZ-associated protein 1 isoform X3;DAZ-associated protein 1 isoform X2;DAZ-associated protein 1 isoform X1;DAZ-associated protein 1 isoform X7;DAZ-associated protein 1 isoform X	DAZAP1	XP_023502105.1;XP_023502104.1;XP_023502103.1;XP_023502102.1;XP_023502101.1;XP_023502107.1;XP_023502106.1	0	0	0	0	0	0	0	30947000	0	25490000	24372000	17856000	0	0	28764000	0	0	0				3	3	3	10.2	10.2	10.2	42.921	0	54.638		23	XP_023502105.1;XP_023502104.1;XP_023502103.1;XP_023502102.1;XP_023502101.1;XP_023502107.1;XP_023502106.1
424360000	dynein light chain 2, cytoplasmic;dynein light chain 1, cytoplasmic;dynein light chain 1, cytoplasmic;dynein light chain 2, cytoplasmic	DYNLL2	XP_023508634.1;XP_023502796.1;XP_023502795.1;XP_005597565.1	0	0	0	0	0	0	0	0	0	0	0	0	68574000	0	0	0	0	0				3	3	3	25.8	25.8	25.8	10.35	0	11.991		12	XP_023508634.1;XP_023502796.1;XP_023502795.1;XP_005597565.1
422320000	splicing factor 1 isoform X8;splicing factor 1 isoform X7;splicing factor 1 isoform X6;splicing factor 1 isoform X5;splicing factor 1 isoform X2;splicing factor 1 isoform X1;splicing factor 1 isoform X4;splicing factor 1 isoform X9;splicing factor	SF1	XP_023510128.1;XP_023510127.1;XP_023510126.1;XP_023510125.1;XP_014585163.1;XP_023510122.1;XP_023510124.1;XP_023510129.1;XP_023510123.1	44565000	0	39674000	0	0	58959000	0	0	0	0	0	0	0	0	0	0	0	0				4	4	4	9.2	9.2	9.2	55.011	0	12.031		15	XP_023510128.1;XP_023510127.1;XP_023510126.1;XP_023510125.1;XP_014585163.1;XP_023510122.1;XP_023510124.1;XP_023510129.1;XP_023510123.1
422050000	DNA damage-binding protein 1	DDB1	XP_001502072.1	98319000	0	0	0	0	65950000	0	0	0	0	0	52471000	0	0	0	0	0	0				9	9	9	8.5	8.5	8.5	126.9	0	18.444		27	XP_001502072.1
421780000	ataxin-10 isoform X1;ataxin-10 isoform X4;ataxin-10 isoform X3;ataxin-10 isoform X2	ATXN10	XP_023487010.1;XP_023487013.1;XP_023487012.1;XP_023487011.1	0	0	0	0	0	0	0	0	0	0	0	26072000	0	0	0	23425000	0	0				6	6	6	13.1	13.1	13.1	53.276	0	74.649		32	XP_023487010.1;XP_023487013.1;XP_023487012.1;XP_023487011.1
420440000	N-sulphoglucosamine sulphohydrolase isoform X3;N-sulphoglucosamine sulphohydrolase isoform X3;N-sulphoglucosamine sulphohydrolase isoform X2;N-sulphoglucosamine sulphohydrolase isoform X1	SGSH	XP_023507630.1;XP_023507629.1;XP_023507628.1;XP_023507627.1	33586000	0	0	0	0	0	0	0	27632000	0	33368000	25444000	24751000	0	0	0	34578000	38458000				5	5	5	18.3	18.3	18.3	47.554	0	20.759		37	XP_023507630.1;XP_023507629.1;XP_023507628.1;XP_023507627.1
420360000	elongation factor G, mitochondrial;elongation factor G, mitochondrial-like isoform X1;elongation factor G, mitochondrial-like isoform X2	LOC102148956	XP_023490646.1;XP_023490644.1;XP_023490645.1	0	0	0	0	0	53529000	0	0	0	0	58126000	0	0	0	0	0	0	0				7	7	7	26.6	26.6	26.6	32.679	0	19.912		25	XP_023490646.1;XP_023490644.1;XP_023490645.1
419040000	myocilin	MYOC	XP_005609720.1	0	0	0	0	0	0	0	0	0	0	0	0	0	0	0	0	0	33498000				1	1	1	2.7	2.7	2.7	55.042	0.002994	2.9065		9	XP_005609720.1
417630000	CDGSH iron-sulfur domain-containing protein 1;CDGSH iron-sulfur domain-containing protein 1 isoform X1;CDGSH iron-sulfur domain-containing protein 1 isoform X1	CISD1	NP_001296276.1;XP_023498594.1;XP_014588452.1	0	0	0	0	0	0	0	0	0	33194000	0	44672000	0	0	0	0	0	49226000				1	1	1	14.2	14.2	14.2	11.957	0	127.92		10	NP_001296276.1;XP_023498594.1;XP_014588452.1
411470000	splicing factor 3B subunit 1 isoform X2;splicing factor 3B subunit 1 isoform X1	SF3B1	XP_005601719.1;XP_001500218.3	0	0	0	0	0	0	0	0	0	30022000	0	23397000	0	0	0	0	0	0				7	7	7	8.8	8.8	8.8	129.63	0	29.113		23	XP_005601719.1;XP_001500218.3
410620000	ubiquitin-like protein fubi and ribosomal protein S30	FAU	NP_001157337.2	0	0	0	0	0	0	0	0	0	19608000	0	0	0	0	0	0	0	0				2	2	2	8.3	8.3	8.3	14.359	0.00060168	5.4099		19	NP_001157337.2
409880000	metalloproteinase inhibitor 3 precursor	TIMP3	NP_001075339.1	0	50249000	53523000	41850000	0	0	0	0	0	32484000	0	0	0	0	0	37151000	0	0				4	4	4	19.4	19.4	19.4	24.147	0	10.933		25	NP_001075339.1
409400000	regucalcin isoform X1;regucalcin isoform X1;regucalcin isoform X1;regucalcin isoform X1;regucalcin	RGN	XP_023488994.1;XP_023488993.1;XP_014584227.1;XP_014584226.1;NP_001229377.1	0	0	0	0	0	70174000	0	0	0	0	73107000	0	0	0	0	0	0	0				7	7	7	21.1	21.1	21.1	33.096	0	10.438		18	XP_023488994.1;XP_023488993.1;XP_014584227.1;XP_014584226.1;NP_001229377.1
406020000	cytochrome c oxidase subunit 7A-related protein, mitochondrial	COX7A2L	XP_001499966.1	0	0	0	0	0	0	0	0	0	43635000	0	0	0	0	0	0	0	0				5	5	5	62.3	62.3	62.3	12.669	0	45.508		18	XP_001499966.1
405800000	NAD(P)H-hydrate epimerase	NAXE	XP_001500364.1	0	0	0	0	0	0	0	0	0	0	0	24006000	0	0	0	0	0	30788000				3	3	3	13.2	13.2	13.2	31.463	0	9.0202		17	XP_001500364.1
405440000	dual specificity mitogen-activated protein kinase kinase 1 isoform X2;dual specificity mitogen-activated protein kinase kinase 1 isoform X1	MAP2K1	XP_001496470.3;XP_023510769.1	0	0	0	0	0	0	0	0	0	0	0	0	0	0	0	0	0	40472000				4	4	3	11.6	11.6	8.4	41.346	0	32.965		20	XP_001496470.3;XP_023510769.1
405350000	putative RNA-binding protein Luc7-like 1 isoform X3;putative RNA-binding protein Luc7-like 1 isoform X3;putative RNA-binding protein Luc7-like 1 isoform X2;putative RNA-binding protein Luc7-like 1 isoform X1	LUC7L	XP_023472538.1;XP_023472537.1;XP_023472536.1;XP_023472535.1	0	0	31720000	0	0	30424000	0	0	0	30574000	0	24974000	0	0	0	0	0	0				3	3	1	11.6	11.6	4.7	37.71	0	11.245		21	XP_023472538.1;XP_023472537.1;XP_023472536.1;XP_023472535.1
404210000	endophilin-A1	SH3GL2	XP_023483175.1	0	0	0	0	0	0	0	0	0	35926000	0	36827000	0	0	44144000	0	0	0				5	5	4	17.9	17.9	14.5	39.896	0	16.695		21	XP_023483175.1
402150000	cathepsin F isoform X1;cathepsin F isoform X3	CTSF	XP_005598385.2;XP_023510276.1	0	0	0	0	0	0	0	0	0	32831000	0	40378000	0	0	0	0	0	39411000				3	3	3	7.6	7.6	7.6	50.718	0	6.4343		17	XP_005598385.2;XP_023510276.1;XP_023510275.1
400420000	alanyl-tRNA editing protein Aarsd1	LOC100052171	XP_023508251.1	37813000	0	0	0	0	0	31986000	0	0	0	0	0	0	25665000	0	0	0	0				6	6	6	16.5	16.5	16.5	45.276	0	13.303		35	XP_023508251.1
398680000	clathrin light chain A;clathrin light chain A isoform X4;clathrin light chain A isoform X2;clathrin light chain A isoform X1	CLTA	NP_001152806.2;XP_005605676.1;XP_005605673.1;XP_005605672.1	0	0	30828000	0	0	0	0	0	0	27815000	33939000	28589000	0	26314000	0	0	0	38729000				3	3	3	18.1	18.1	18.1	23.462	0	29.288		21	NP_001152806.2;XP_005605676.1;XP_005605673.1;XP_005605672.1
398090000	arylsulfatase K isoform X1;arylsulfatase K isoform X2;arylsulfatase K isoform X2	ARSK	XP_001503753.2;XP_023473731.1;XP_005599610.1	0	0	55294000	0	0	0	0	0	0	0	0	0	0	0	0	0	0	0				4	4	4	7	7	7	62.117	0.00060606	5.5044		20	XP_001503753.2;XP_023473731.1;XP_005599610.1
397600000	eukaryotic translation initiation factor 1A, X-chromosomal	EIF1AX	XP_001492778.1	0	0	0	0	0	0	0	0	0	31414000	0	33953000	0	0	0	37561000	0	0				3	3	3	36.1	36.1	36.1	16.474	0	10.411		16	XP_001492778.1;XP_005602176.1
397170000	bleomycin hydrolase isoform X2;bleomycin hydrolase isoform X1	BLMH	XP_023508941.1;XP_023508940.1	0	0	16955000	0	0	0	0	0	0	13799000	17262000	20705000	0	0	0	0	0	20621000				4	4	4	8.1	8.1	8.1	52.329	0	9.1343		33	XP_023508941.1;XP_023508940.1
395060000	poly(U)-binding-splicing factor PUF60 isoform X7;poly(U)-binding-splicing factor PUF60 isoform X6;poly(U)-binding-splicing factor PUF60 isoform X5;poly(U)-binding-splicing factor PUF60 isoform X4;poly(U)-binding-splicing factor PUF60 isoform X3;poly(U	PUF60	XP_023504918.1;XP_023504917.1;XP_023504916.1;XP_023504915.1;XP_023504914.1;XP_023504913.1;XP_023504912.1	0	0	0	0	31833000	26928000	0	0	0	0	0	0	0	0	0	0	0	0				6	6	6	16.2	16.2	16.2	55.383	0	10.521		30	XP_023504918.1;XP_023504917.1;XP_023504916.1;XP_023504915.1;XP_023504914.1;XP_023504913.1;XP_023504912.1
393700000	redox-regulatory protein FAM213A isoform X4;redox-regulatory protein FAM213A isoform X3;redox-regulatory protein FAM213A isoform X2;redox-regulatory protein FAM213A isoform X1;redox-regulatory protein FAM213A isoform X1	PRXL2A	XP_023504737.1;XP_005602805.1;XP_005602804.1;XP_023504729.1;XP_014589374.1	48434000	0	0	0	34617000	20227000	0	0	0	35818000	0	0	0	0	0	0	0	62499000				3	3	3	16.5	16.5	16.5	24.564	0	8.7949		22	XP_023504737.1;XP_005602805.1;XP_005602804.1;XP_023504729.1;XP_014589374.1
393620000	E3 UFM1-protein ligase 1	UFL1	NP_001296153.1	0	0	0	0	0	0	21564000	0	19179000	15509000	0	16733000	31247000	18280000	0	0	0	15641000				6	6	6	8.7	8.7	8.7	89.236	0	17.326		31	NP_001296153.1
392920000	LETM1 domain-containing protein LETM2, mitochondrial isoform X2;LETM1 domain-containing protein LETM2, mitochondrial isoform X2;LETM1 domain-containing protein LETM2, mitochondrial isoform X1;LETM1 domain-containing protein LETM2, mitochondrial isoform	LETM2	XP_023486338.1;XP_023486337.1;XP_023486336.1;XP_023486335.1	0	0	0	0	0	0	0	0	0	0	0	0	0	0	0	0	0	13876000				1	1	1	4.9	4.9	4.9	31.965	0.0010493	3.4601		24	XP_023486338.1;XP_023486337.1;XP_023486336.1;XP_023486335.1
391940000	guanine nucleotide-binding protein G(I)/G(S)/G(T) subunit beta-2;guanine nucleotide-binding protein G(I)/G(S)/G(T) subunit beta-3 isoform X2	GNB2	XP_001505112.1;XP_014596039.1	0	0	0	0	0	0	0	0	0	0	0	21639000	0	0	0	0	0	0				4	2	1	14.7	9.7	5.6	37.331	0	20.91		17	XP_001505112.1;XP_014596039.1;XP_023498824.1;XP_023498823.1
[truncated: 1,082 more rows]

## Sheet: 2. Diff abundant L vs S (3)
RefSeq Protein Accession	Gene Symbol	T: Fasta headers	T: Majority protein IDs	Fold change	Log2 FC	N: Student's T-test p-value L	N: Student's T-test q-value L	D10_11_E01_3_	D10_12_E05_3.5	D10_13_E10_4	D10_14_E15_5	D10_15_E19_3	D11_16_E02_2.5	D11_17_E06_7	D11_18_E11_10	D11_19_E16_8	D11_20_E21_9	D12_22_E08_9	D12_23_E12_10	D12_24_E17_10	D12_25_E22_7	D13_26_E04_11	log2	D10_11_E01_3_	D10_12_E05_3.5	D10_13_E10_4	D10_14_E15_5	D10_15_E19_3	D11_16_E02_2.5	D11_17_E06_7	D11_18_E11_10	D11_19_E16_8	D11_20_E21_9	D12_22_E08_9	D12_23_E12_10	D12_24_E17_10	D12_25_E22_7	D13_26_E04_11	mean-centered	D10_11_E01_3_	D10_12_E05_3.5	D10_13_E10_4	D10_14_E15_5	D10_15_E19_3	D11_16_E02_2.5	D11_17_E06_7	D11_18_E11_10	D11_19_E16_8	D11_20_E21_9
[truncated: 259 more rows]
[truncated: 18 more columns]

[truncated: 7 more sheets: 3. Diff abundant L vs S_<FC1.5, 4. DAP cluster 1-4, 5.1 Annotation_FA DAP clusters, 5.2 Enrichment_FA DAP clusters, 6. In common conceptus–uEVs, 7. Venn diagram DAP vs DEG, 8. Venn diag DEGvsDAP_clusters ]
